# Supplementary material for: Deepfake tweets classification using stacked Bi-LSTM and words embedding
Source: PeerJ Comput Sci. 2021 Oct 21;7:e745. doi: 10.7717/peerj-cs.745 (PMC8576542; doi:10.7717/peerj-cs.745)
Supplement: Supplemental Information 1 [file peerj-cs-07-745-s001.zip]

Archive with 6 entries (6 files):
- DeepFake/deep fake.csv
- DeepFake/deep fakes.csv
- DeepFake/deepfake.csv
- DeepFake/deepfakes.csv
- DeepFake/Sentiment Deepfake.csv
- DeepFake/Sentiment_Analysis_code_DeepFake.ipynb
