# Supplementary material for: Deepfake tweets classification using stacked Bi-LSTM and words embedding
Source: PeerJ Comput Sci. 2021 Oct 21;7:e745. doi: 10.7717/peerj-cs.745 (PMC8576542; doi:10.7717/peerj-cs.745)
Supplement: Supplemental Information 1 [file peerj-cs-07-745-s001.zip › DeepFake/deep fake.csv]

	user	location	text	date
0	ochodatheaux	Oklahoma, USA	People being fake deep conflating morning which has origins in the word “morewen” and mourning...which has nothing… https://t.co/tt81ztc3Ya	2021-06-04 18:38:40
1	SlXFEETPLS	Tampa, FL	@muddymenthol_ I jus be tweetin fake deep shit	2021-06-04 18:32:11
2	AkhilaGoddess		Fake slave alert : After confirmation iski gand fatt gyi. his details : Name : Deep Desai number : 6355685380 emai… https://t.co/OmWkihkUK8	2021-06-04 18:32:05
3	KE4ZNR	Raleigh, NC	Deep thought of the afternoon: does real estate imply the existence of fake estate? I will hang up and listen offline.	2021-06-04 18:28:46
4	Lafferty_Danie1	O'Fallon, MO	@BarstoolBigCat @BarstoolBigCat this is going to have to be labeled as a "deep fake" if this is fake	2021-06-04 18:28:34
5	DaveEllison69	Arnold, Ca	@EricRWeinstein People discredited trump because they were brainwashed by mainstream media, which has been infiltra… https://t.co/bBuU0Vhh14	2021-06-04 18:25:22
6	djaymando1		@ProdByZVBO @Ballislife I can’t tell if this is a deep fake or if he actually said this 😭	2021-06-04 18:25:04
7	HoosDoingGreat		Some #DeepFake news for ya — Congrats to @UVAEngineers Ahmed Hafeez Hussain &amp; Zachary Yahn who won @iDISPLA’s… https://t.co/1JwBQH3Q5T	2021-06-04 18:24:15
8	deep_state_ceo	Dreaming of Prague	@rabiasquared If @iamjohnoliver does not order one of these under a fake name &amp; play it on his show I will be SORELY disappointed.	2021-06-04 18:20:11
9	lovemoviescene		armys follow elliottsang for two months and think they can also mask their bad takes with long words and a dash of… https://t.co/0J5M7ticzf	2021-06-04 18:18:30
10	wlwjedi	nineteen. uni of cambridge	this is a deep fake right??? RIGHT???? https://t.co/c4xVoy3DNR	2021-06-04 18:17:21
11	T_kimaru	Nairobi, Kenya	The fake deep that comes with application rejection is just pathetic😂😂 What do you mean "I wish it worked out" or "… https://t.co/9FqgxF3312	2021-06-04 18:15:42
12	MikeWal49174573	UK	China let the Virus out to wreck the world for the globalists and deep state. Why did Gates give the CCP 500 millio… https://t.co/nWbOhKDocs	2021-06-04 18:15:31
13	mariepimpins	Oakland, CA	Dnt talk fake deep to me🤷🏾‍♀️	2021-06-04 18:14:52
14	unifiedgamerz		@SteveInmanUIC Libtards will be crying "deep fake". They don't have a sense of humor.	2021-06-04 18:13:53
15	Zza_Aless	Nigeria	@anita_ese @icondave777 @chrismiles78 @HenshawKate The earlier you learn that life is per head, the better for you.… https://t.co/YQU8c7ZxY6	2021-06-04 18:13:02
16	Grannieboober		Nyt you write about how Pres. Trump has gone off the deep end by saying the election was rigged... But I did not… https://t.co/8PS8hIFpow	2021-06-04 18:10:30
17	babyfrontlxne4	Los Angeles, CA	Niccas gotta chill wit dem fake Chan’s &amp; fake jewelry it’s not that deep wait your turn	2021-06-04 18:09:06
18	cecelia_maner		@fbnewsroom I would tell FB fu and go to another format, everyone will follow and FB will lose in the long run. We… https://t.co/OniWxSQKKW	2021-06-04 18:06:06
19	exosbiitch	s/h, 20	@JC_Epiphany girl idgaf lmaooo I'm just saying that y'all are fake deep. Unless you're fluent in korean, you unders… https://t.co/qP7juInqbo	2021-06-04 18:05:05
20	VoiceMordor	Seattle, WA	@SquatchCapital @zerohedge Speaking of “mafia” is our ( I’m us citizens still) deep state don’t you see? Dem or Gop… https://t.co/cqaTYRQ9cJ	2021-06-04 18:02:38
21	__lamar	Somewhere Being Thurl	@AlexisSiani_ I hate when mfs try to be fake deep😭😭✌🏾	2021-06-04 17:59:54
22	cozywho	Click Link For Music	Y’all let lil baby and Durk call themselves the voice and the hero but be mad every time Cole drop talkin bout he f… https://t.co/CYj6S3OVX6	2021-06-04 17:57:40
23	Officialjiaer		Don’t care how deep I am in this kpop I will not fake my death for y’all to get off my ass	2021-06-04 17:57:05
24	kayjayshree	West Yorkshire	@FreesiaMcKee how not to sound fake deep	2021-06-04 17:56:51
25	amarjeet_del	The land of gurus and vedas	@sas96553801 Fear is for Only those who don’t have access to right information needed to break the fake narratives… https://t.co/bD7NhMpG2q	2021-06-04 17:56:19
26	vegnep	United States	No seawalls in Florida. They can pray to Sky Daddy or Kevin Kosner as climate change is fake news, eh? Florida is… https://t.co/PFT2vCCrEA	2021-06-04 17:52:06
27	Muzaffa86109809	hind	Modern fake scholars only talk about hikmah when it comes to stand against tyrant leader but from deep inside, they… https://t.co/RRuG1WV2hU	2021-06-04 17:49:14
28	EraserRestraint	Edina, MN	@OoCJomAndJake Someone needs to deep fake this with the blinking guy meme	2021-06-04 17:47:12
29	white_tigur		I’m convinced tik tok was created to harvest user data to be used with deep fake tech else where. Essentially steal… https://t.co/Z4ZS7m6QV5	2021-06-04 17:35:29
30	EnergyFed		@russiancosmist This is modernity, hyper reality, deep fake photoshop president	2021-06-04 17:33:51
31	Kanupriya999		@itsdaksh29 And don't know from where this news is floating that Tai will come in bboss next season!! Look at the c… https://t.co/pIahlAg4H0	2021-06-04 17:33:20
32	daveimok	Taipei, Taiwan	@therecount I wish this was a deep fake. Ohhh the things I would make him say!	2021-06-04 17:28:33
33	HebrewEric	At Peace	These Ppl On Tik Tok So Fake Deep, If You Know So Much, Let Us Know Future World Changing Events🌚...	2021-06-04 17:26:07
34	Gee_NYCee	Brooklyn, NY	@mldiffley OMG I thought this was a deep fake at first	2021-06-04 17:25:03
35	A93769739		@BBCUrdu BBC and CNN are deep pockets .Fake and Liar.Never will speak about Sikh Genocide inn1984 .When 30000 Sikh… https://t.co/ynrBDj95Hy	2021-06-04 17:23:48
36	HONEYEDCROWN		@abusesurvivor_ @ChukwuebukaMcC1 Oshey.. Aunty fake empathy. We saw someone shed fake tears this morning. Empathy d… https://t.co/mT2u12DjXW	2021-06-04 17:19:07
37	Yzzaque	Gotham, Nairobi, Kenya	I have to know the colour of curtains to put up when you come over, for fake deep convos https://t.co/9IFqj9n4qQ	2021-06-04 17:17:22
38	LiaquatShahwani	Quetta, Pakistan.	Please verify than post @PhilanthropistI avoid spreading Fake news @Pk_FactChecker Talked 2 #MS Civil Hospital La… https://t.co/djwGKVsRyA	2021-06-04 17:12:11
39	GddssDelilah	Brighton and London	@Miss__Bedlam Have you seen the Rowan Atkinson Dior fragrance deep fake ad? It's like this and it makes me so sexually confused!	2021-06-04 17:12:09
40	zergdouniot7	Morocco	It's really not that deep wooow they are that desperate Western are dropping fake screenshot showing that Butter… https://t.co/DOyL6O7BqK	2021-06-04 17:09:20
41	IraReckenthaler	Earth, for now	Very clever. How deep is fake... https://t.co/WQjRlMOzH1	2021-06-04 17:07:07
42	blackpowerpufff	london	is....this a deep fake? https://t.co/HvnEmMApNa	2021-06-04 17:06:01
43	CRYPTOCEL00	London, England	@TakTheApe I do deep dives in everything I'm into. Even if Im watching a documentary I'm checking the people on the… https://t.co/N03YdwFEtL	2021-06-04 17:00:24
44	ThomasLassi		@BattlinBilly Deep fake	2021-06-04 16:59:31
45	TheMadBow		@sehyoonheart ahahhahha deep inside u r concern hahhaha the feeling is the same suring bts's comback on fake love.… https://t.co/ypbc8zG5mT	2021-06-04 16:55:18
46	melrose_placee		I know how to be fake &amp; I kno how to be grown &amp; cordial too! But vibing off HATE of someone as a bonding tool count… https://t.co/QkujVDBCXp	2021-06-04 16:54:31
47	Blck_McDreamy	23 Jump Street	Asi UCT offers a course of being fake deep?😂😂	2021-06-04 16:54:00
48	saebrimusings		@0therMarySpeaks I meant in the sense of people scoffing it off as fake or not believing it simply because they hav… https://t.co/gIvclNhaED	2021-06-04 16:53:15
49	JenayeLaShawn	On The GA-FL Parkway 🛣	Because It’s Not That Deep Don’t Try To Befriend Me. Keep That Fake Shit Over There. 🥱	2021-06-04 16:49:04
50	Chalifa007		@RAbdiAnalyst Yes #Tigrayans hence #Ethiopians are honest, straight! But #TPLFisaTerroristGroup ≠ Tigrayans ≠ hon… https://t.co/BVinvubBo7	2021-06-04 16:48:09
51	tigersharktom	Buckeye, AZ	@TXFrogMomma That is the Deep state along with fake news media big Tech and big business the shadow government	2021-06-04 16:45:53
52	RobotPlaysTF2	He/they, I don't care	@felipigab @wanda8Os @FitzyLeakz @ShiinaBR you have a ✨fake deep bio✨, don't ❤️pipe up❤️	2021-06-04 16:45:00
53	FeministHellcat	🌚🌝	@elvngrl You’re gonna do great because you’re absolutely amazing! And it is nerve wracking. Be anxious, but they do… https://t.co/GWywrUyuU5	2021-06-04 16:44:13
54	PATRICKODINGA2	Nairobi, Kenya	@KBonimtetezi Boni Khalwale are calling yourself a 'DOCTOR?' I think you are among the people who were in deep supp… https://t.co/3mAI89t7Te	2021-06-04 16:36:44
55	LucyKDenver	Denver, CO	I wonder if that Tom Cruise deep fake is on Cameo? I want him to say some things to me.	2021-06-04 16:33:24
56	respeecher		What is a deep fake, how do I spot one and why should I care? https://t.co/19uv1TM60V #deepfake #opensource #technology	2021-06-04 16:31:19
57	CZGoldEdition	Pittsburgh, PA	Lmao this piece behind Dru was from my Deep Artsy TM days as a teenager. It's made of (fake fur) hair clippings. So… https://t.co/AjXVhiK5fW	2021-06-04 16:26:55
58	dustinfreeman	New York City	@philnelson Just make a deep fake startup for this Phil	2021-06-04 16:24:25
59	Moonlqghts_0613		@theeyoongi SEND THAT ONE TWEET UNDER THAT TWEET TO BH, MF MADE A DEEP FAKE WITH 🐻	2021-06-04 16:23:03
60	Tsietsi_Mohale	Azania	Fake deep https://t.co/lsoButXqgI	2021-06-04 16:19:25
61	minniepinkies	they/he. 20. trans	yall whites and your fake feminism bullshit. this aint it. really the taylor swift white feminist brand runs deep i… https://t.co/NRQtXolBJy	2021-06-04 16:17:15
62	HunterDPhoenix		@StevieMach You think you know! My whole life is a deep fake video 🤩😎	2021-06-04 16:09:44
63	yogafascist	Neverland	If you’ve ever seen an ugly picture of me it was a deep fake	2021-06-04 16:04:05
64	mygreenbricks	New Hampshire, USA	Of course, there’s a reason why the Deep State and their allies in the Fake News Media are going all-out to interve… https://t.co/Dg1lZfqUlP	2021-06-04 16:02:47
65	Beingvicky786		This is why I adore @BeingSalmanKhan,he silences haters with his hardwork,deep down they too knew that nor they or… https://t.co/NrKbnDTAdJ	2021-06-04 16:00:51
66	bobahuntea		take a deep breath , take a deep breath , take aa beep dreath , fake abeep breath , [dies] D2 TO EXO COMEBACK… https://t.co/EfbJkmaz4s	2021-06-04 16:00:43
67	InjectCoffee	Brazil, Please Come	2025's Hottest deep fake models	2021-06-04 15:59:18
68	Gooboberti	America	The lyrics of Cherry Pie read by my Deep Fake Voice Clone, using Descript #Overdub #Descript - #DeepFake… https://t.co/GZUpJt38im	2021-06-04 15:58:11
69	_fakent		I hate mfs that try to fake a deep voice for females 🤦‍♂️😂	2021-06-04 15:56:31
70	rti_citizen	Bhubaneswar	@atulahuja_ @free_thinker These photos are found fake after deep analysis viz reverse search, therm imaging and met… https://t.co/Zuios9tuQZ	2021-06-04 15:53:30
71	04CRYSTYLE	she/her 16	Just seen deep fake Kpop p0rn video under a pannchoa tweet https://t.co/oJKLo23Q7C	2021-06-04 15:52:50
72	MissBellumBitch	24 (she/her)	Imo, i do dislike the dead lover thing... I just want bitches to be messy. Like whats wrong with a little catty dra… https://t.co/WLvObxPkUZ	2021-06-04 15:48:23
73	DwizzyDwayne47	SWAMP	@Dogan2243 Lol “last season was fake” then how all the teams who was shit last year got all the top seeds? This was… https://t.co/Qc3oiLSbBY	2021-06-04 15:48:07
74	maiddoro	black water lillies	@jkdopt fizeram deep fake??	2021-06-04 15:44:46
75	MARCEL186961	San Diego, CA	@FatCash7 Every time you say that makes me laugh’’ fake deep’’ https://t.co/Hl682BcY7w	2021-06-04 15:38:40
76	sanatanibhai2		@JagdishDuttPan2 @ganeshpidugu531 @OpIndia_com @myogiadityanath Where the actual gutter is apparent to the universe… https://t.co/1mNEfGNwmU	2021-06-04 15:38:14
77	ThouxanbanIsse	melb	sometimes i think of just rebranding. become a locals account, just post fake deep tweets and retweet religious twe… https://t.co/stNhqWMZk1	2021-06-04 15:38:03
78	esaeger	Manchester, NH	Yo, so what's up for the weekend, homies? I'm thinking about maybe making a deep fake of Melanie Trump throwing exp… https://t.co/7TglKF5ima	2021-06-04 15:33:07
79	dreamafterstorm	22; black	ten renjun and yangyang is such a fun combination because you just have artsy deep ten, fake deep artsy renjun, and then gamer boy yangyang	2021-06-04 15:32:51
80	MrsCurran1		I hope I helped a little speaking to this years @StrathEDU cohort ready for the big, bad world. Deep breaths, a bit… https://t.co/4qTJaCvkJK	2021-06-04 15:30:22
81	bloomthisway		dua’s new MV on some fake deep shite 😹😹	2021-06-04 15:28:58
82	JLavaton		@NotSusanB @CLIverson6 @beingrealmac @MagaHansen Definitely not him - a deep fake!	2021-06-04 15:28:45
83	plantsandbooks_	link to even season playlist:	@arielms18 i still think a deep fake is a step further?? this season i a mess and i’m sad	2021-06-04 15:28:19
84	JLavaton		@Big_Fork519 @beingrealmac I believe it is a deep fake, not him. I doubt he has the faculties to ride a bike at this point.	2021-06-04 15:27:56
85	GI_Joey317	Indianapolis, IN	@BostonConnr DEEP FAKE	2021-06-04 15:27:53
86	michaelpfreeman	Washington, DC	Moving from Covid is a deep state/fake news hoax to Fauci being an evil doctor in cahoots with China to kill us all… https://t.co/QbWXQCEHHd	2021-06-04 15:27:10
87	JLavaton		@MsShockler @Dweefle @beingrealmac Its a deep fake - clearly not him.	2021-06-04 15:26:31
88	ThicciLake		@mahoumoreno The fact that this clip is actual history and not a deep fake HURTS MY BRAIN. I hope it survives the a… https://t.co/ROHsgDHe5B	2021-06-04 15:25:55
89	JLavaton		@beingrealmac Deep fake 100%	2021-06-04 15:25:42
90	EbonyStarr5	The Wakanda Speedforce	No, Kate, when you're not around William is usually balls deep inside your fake friends. That was what you signed u… https://t.co/4Zt7DWHbvP	2021-06-04 15:18:09
91	DanielLarison		"It’s obviously not happening, but the fact that Iran hawks keep coming back to this ridiculous proposal year after… https://t.co/QJSkX73y6H	2021-06-04 15:16:02
92	elvisiano98		How do I find funny Facebook? Mine full of conspiracy theories and fake deep quotes https://t.co/scp7GF7tWJ	2021-06-04 15:08:31
93	garyboleman	🇩🇴 | 19 | $Bagittarius	fake deep bitches always be so clingy saying some dumb shit like “your silence says a million words” BITCH IM ON THE TOILET	2021-06-04 15:04:25
94	PowPress39		@tyburr @phillipstribune I'll try to deep fake Franklin Pangborn into my copy asap.	2021-06-04 15:01:10
95	lamebook	USA	Sometimes the universe is just messing with you... https://t.co/YlOQSAm2Oc	2021-06-04 15:00:14
96	nielisblack	Worcester, MA	No one: Every N*gga on the internet: stupid talk… https://t.co/NrTuqPNsdF	2021-06-04 14:59:28
97	DanielEssential		Another deep fake... https://t.co/baIS7YhSQU	2021-06-04 14:55:26
98	aaparu	Tontardia, USArdia	$PSTH UMG moat includes artist music (clearly), name, voice, likeness, rights, and metadata—custom deep fake Sinatr… https://t.co/ziQ3CIEtHC	2021-06-04 14:49:53
99	LemonierCesar	Clinton Hill, Brooklyn	@fake_jaris That deep fried hash brown for breakfast after we Had *** probably didn’t help	2021-06-04 14:47:37
100	SlGHKODELICK	Certified Clown	Ever since I’ve become sober it’s like so many people act fake “woke” Not every conversation or comment needs to b… https://t.co/OG5fFuxwxF	2021-06-04 14:46:39
101	3bood021	Politicking Boulevard	@Truthfully83 @followlasg @jidesanwoolu Fake news. This is the Air component of the @nimasaofficial deep blue proje… https://t.co/pnVedQ6UzX	2021-06-04 14:37:40
102	3bood021	Politicking Boulevard	@Truthfully83 @followlasg @jidesanwoolu IT IS NOT A STRANGE HELICOPTER! THIS IS THE AIR COMPONENT OF THE DEEP BLUE… https://t.co/TKIu8dJ23C	2021-06-04 14:36:16
103	btseverything45		Someone confirm is it true that in wings era jungkook have to record again because it was deleted at first and no i… https://t.co/ro8XcmP1P4	2021-06-04 14:28:18
104	GrandportS	New York, USA	@Oloni Instagram low key out of touch younger gen x and fake deep older millennials grasping for depth and meaning,… https://t.co/6lPzfAM0Qe	2021-06-04 14:24:59
105	esaeger	Manchester, NH	@VagrantJourno Greenwald's frequent flying on Fox has opened the door to their making an hour-long deep fake of him… https://t.co/JkDIDK1khp	2021-06-04 14:22:02
106	MuhBrother		@hashim_i I swear i thought this was some good deep fake parody	2021-06-04 14:21:43
107	Fake_CH_Facts		@Jacob_Schu_24 @ByRyanWood Honestly he never flashed much to me whenever I watched Panthers game, I can't imagine t… https://t.co/DlewtmOKSA	2021-06-04 14:12:55
108	ZEshitpostbot	(mod tweets in parens)	Alice: not to be fake deep but actually it's pronounced ice cream	2021-06-04 13:57:24
109	TheArthurRivers		Twitter just became this place for one-liner-fake-deep quotes. I hate it.	2021-06-04 13:43:22
110	BTNStu	Brighton & Hove, Sussex	@helen_probert @BorisJohnson That's not even a real nurse. This is clearly a deep-fake spread by Zionist lizard peo… https://t.co/jMQHsKAv0t	2021-06-04 13:37:45
111	qouyiaa		Ion trust forex traders because they IG pages look fake as hell, why are your pictures deep fried and why are there so many quotes 😭	2021-06-04 13:31:15
112	Highlights999	Lucid Hill	so now we can fake people voices aswell as Deep fake their faces so now i can look like and sound like someone im… https://t.co/wzXKAbaQto	2021-06-04 13:31:05
113	3bood021	Politicking Boulevard	@Truthfully83 @followlasg @jidesanwoolu Hello @Truthfully83 this helicopter belongs to @nimasaofficial which is par… https://t.co/zF9Ds0FZkP	2021-06-04 13:28:06
114	ThatKiddSwiz	Tampa, FL	This Chick Fil A manager out here sweeping the parking lot. I’m sure there’s some fake deep philosophical message i… https://t.co/aXUV0Bt9pc	2021-06-04 13:26:14
115	Irish_Beano	Probably running around Swords	@PrisonPlanet Right wingnuts...it's a fake virus...the flu is worse...99.9% of people survive it.. Now, its China… https://t.co/SaHxupimVu	2021-06-04 13:22:03
116	startburnfat		Did you know that all light yogurt is filled with artificial sweeteners, fake chemicals, and sugar alternatives…… https://t.co/GJJEcWEliQ	2021-06-04 13:15:14
117	_AWat_	D(M)V	@BullCityHeel After seeing a couple clips this week of folks letting fake deep stuff go, it’s hilarious to see the… https://t.co/ANm4jOtAAQ	2021-06-04 13:12:43
118	JoePops_	Philadelphia, PA	Wait, this is real? This isn’t a deep fake? LeBron gets his ass kicked first round and does an ad read at his pos… https://t.co/6W1PEWjpTs	2021-06-04 13:04:41
119	Lwbayfront	TEXAS	President Trump was right and Fauci was wrong. Fauci intentionally mislead the American people and the deep state /… https://t.co/39GJV5TVpj	2021-06-04 13:00:11
120	AnnoyedLombax		I really hope that's fake if it's not I'm gonna deep fry a few hundred Gs real quick https://t.co/RkRuqGlDAL	2021-06-04 12:59:12
121	MLS1n7		Im about to start being fake deep like swizz beats during drink champs! Stay Poised 😂	2021-06-04 12:52:26
122	LeonOngiri	+254	The other gender hukuwa na fake for love their female friends on deep make ups pale green app, sijui my bafafa😂😂😂,… https://t.co/uTbCGXSuXu	2021-06-04 12:50:18
123	ChillinQuillen	Fort Wayne, IN	It’s going to be a crazy deep fake world. https://t.co/ydqaqpScnT	2021-06-04 12:45:05
124	_achiiiiii	mavitu poleni	Fake deep still https://t.co/91nMubxq9N	2021-06-04 12:38:42
125	naptimedoe	West Palm Beach, FL	@chiefsutt Lmao nah. Fake deep girls ruin relationships. They see things where they don’t exist	2021-06-04 12:33:47
126	patrickCDEmath	Melbourne, Victoria	Fuck imagine the (likely) future in which online advertising companies use photos of our friends, pets, and familie… https://t.co/Y3SPPPQcNz	2021-06-04 12:23:58
127	Tolu_ex	Nigeria	@Biisi96 fake deep	2021-06-04 12:00:12
128	MinnisPizza	Mom's Basement	Everything these days ... fake deep	2021-06-04 11:59:54
129	GalenChris	ACAB	@Nox_Riley The forensic tools still need someone trained in the tool to detect the deep fake. Then on social media,… https://t.co/bSBy74NHZB	2021-06-04 11:57:58
130	deltaofthestars		@lean_973 Hate fake deep Twitter they post basic stuff like "People take shits to remove waste from their body" like it's a revelation	2021-06-04 11:57:18
131	PepperTheSmeps		Oh ffs people its just not that deep fuck off if you are passionate about what cashiers are doing - ya gotta be kid… https://t.co/kZppHn4fJ6	2021-06-04 11:42:08
132	CekaZana	Texas, USA	@BrittanyBabes0 @aidanhcyt @KaitMarieox He was gay. Went to conversion therapy. He is still gay post therapy becaus… https://t.co/rc5tP3PNio	2021-06-04 11:35:38
133	Blockerstopper1		@fakeboi129 Pretty sure it’s a deep fake but I could be wrong	2021-06-04 11:31:50
134	jerryshriver		IMO #aliens are fake and a distraction from spirituality, #UFOs are fake and a distraction from actually undiscover… https://t.co/gzCXKEH50Y	2021-06-04 11:29:10
135	sabofatcock		@vivrelawzo DEEP IN THE TITTY LMAOO I think that was a fake spoiler tho 💔💔💔	2021-06-04 11:27:50
136	CattenPaul	United Kingdom	@JennaEllisEsq Maybe all the fake deep state should pay it's a big list of people start with Fauci, Gates, Rockefel… https://t.co/TQAQ7CoFCi	2021-06-04 11:23:22
137	CDazlyn	Anambra, Nigeria	I am going through this right now. I want to cry it out and scream and have someone hold me. I am pushed to close m… https://t.co/Dy9anq7KFF	2021-06-04 11:07:05
138	BrendaJJustice7	Maine, USA	@xscoutie Fker cowardson really digging deep for that fake fox,the entertainment/opinion channel #trumpvirus 💔🇺🇸💔	2021-06-04 11:03:54
139	DeniseM28114404	Farmington Hills, MI	@WonderKing82 Is this a deep fake?	2021-06-04 11:03:09
140	NikolaCesna	España	@Espanamoro Deep breath. Fake	2021-06-04 11:01:53
141	StealthContact	Prisoner @ Deep State HQ Sthlm	3 Jesuits &amp; Satanists CIA Deep State reptilians They mind fuck all of us FAKE Alien Disclosure Don't trust anyone o… https://t.co/zLq23Tkgpn	2021-06-04 10:59:06
142	_LockTV		hate it when fake dogs try to ruin my grind. sick of them. try to tell me all these things. manipulate me. try to u… https://t.co/5oSUmO6i2s	2021-06-04 10:54:30
143	FuckYOU40576946		@YungFelaKuti @OKESE_1 I pity you guys WHEN U SEE A FAKE PERSON A LIAR YOU SOOOO DUMB TO SEE HOW SOMEONE WHO MET A… https://t.co/80DeYDSBuB	2021-06-04 10:48:20
144	Retiredsars	On a Spaceship	You people and these fake deep, I clearly don’t think quotes People fall out, it’s not hate https://t.co/5F90RckGQp	2021-06-04 10:47:53
145	samulipostailee	Suomi	@RaivioPerttu @Jirgson Deep-Fake van Damme	2021-06-04 10:40:35
146	deepplaylist	Amsterdam, Netherlands	Nu on air: Reel People ft Navasha Daya - Can't Fake The Feeling https://t.co/rgTLYxncak	2021-06-04 10:38:45
147	evaninsky		@bobbyheybeir @bourgeoisalien @trumpetlouder It’s BOTH real ET’s AND a fake deep MIC, fake psyop. Don’t fall for th… https://t.co/mYDSIeFHy8	2021-06-04 10:35:00
148	helvetius66	Dublin	@C_Kavanagh Look how many people the deep state murdered to bring down Trump (even though they were going to fake t… https://t.co/czTC5cyQqm	2021-06-04 10:34:55
149	evaninsky		@bourgeoisalien Beware a false flag, psyop, alien invasion from our deep state MIC. They have antigravity alien tec… https://t.co/cVMdwi4sMo	2021-06-04 10:26:40
150	MattHolding	Montréal, Québec	@1030 My memory is slowly stitching this image of Matt LeBlanc into all the big scenes from Friends I remember, lik… https://t.co/vpuQtwz9Eh	2021-06-04 10:25:55
151	madamjujujive	Boston	Love this fun deep fake video clip but worried people might think it is real. https://t.co/qtyT4ouc02	2021-06-04 10:21:41
152	Skaffen00		@KentoInami @Irenezhao_ She's a deep fake right ?	2021-06-04 10:20:48
153	afunkyprecedent	Washington, USA	@thewatchpod @ChrisRyan77 @andygreenwald Is it just me or does Winslet sound like a deep fake here 🤔	2021-06-04 10:18:33
154	EmiYunicorn	Republic of Namjoon	at the same time, on the contrary, there are fake-deep clowns saying that the sentiment of “their music saved my li… https://t.co/e4DrI1F83C	2021-06-04 10:17:24
155	O_Nifesq	The Multiverse	Y'all are stressing me with this fake deep https://t.co/qiOMRfQoPw	2021-06-04 10:16:34
156	MichielT37		@mzzl @MarkPostma77 Deep fake	2021-06-04 10:14:53
157	sojolight		Stay tuned in folks , I'm writing a book called " they let me live " based on true facts and none of that nasty fak… https://t.co/A7eNjElmmy	2021-06-04 10:14:22
158	wordz_deep		Be ready to loose anyone anytime because in the world of fake people forever doesn't exists.	2021-06-04 10:10:24
159	Mateja_Slo	Nekje na COVID-19 valu	A je deep fake? https://t.co/U7Rwj0c9bj	2021-06-04 10:05:07
160	trchrestomanci		@Brannavan moshfegh's a little fake-deep in general	2021-06-04 10:03:44
161	Ruki336_	Planet X	Deep dead inside I feel completely empty when I lost someone very close to me. There was no one there for me which… https://t.co/hCtUfv9Rea	2021-06-04 09:49:06
162	HausOfIllusive	Wʀɪᴛᴇʀ Tᴀɢ: #IʟʟᴜsɪᴠᴇIʟʟᴜsɪᴏɴ	When a faceclaims' real person says do not sexualize or impersonate them it applies to damn deep fake porn and thos… https://t.co/lD45CU4NHn	2021-06-04 09:48:59
163	ysldoII	20 she/her	not to be fake deep but its so good to know that they have each other 😟	2021-06-04 09:47:22
164	conkerhimself		https://t.co/5zXSYbRPBu The bit were he says he's happy with 2 tier MM is definitely a deep fake. @worldoftanks	2021-06-04 09:42:19
165	DawnNajma	Kenwood	My classic tantrum plays... Deep House Waiting: Ok, this isn’t happening right now, well, I’m not gonna do anythin… https://t.co/jFFC3LqU4K	2021-06-04 09:37:18
166	Ayam_Lekan	Everywhere	@sir_k_kezman Fake deep oshi	2021-06-04 09:29:24
167	MoakesJ	Europe	Deep fake or deep torture? Repression and Stalinist TV show-trials are back in vogue for Europe’s desperate dinosau… https://t.co/pUDvCzJqg1	2021-06-04 09:11:28
168	inlearning	Dubai, United Arab Emirates	👏👏👏 Fake it till you make is a lie and myth. Very few are willing to admit that being on the entrepreneurial journe… https://t.co/kg3djRuCdZ	2021-06-04 09:04:19
169	PbuzzXr		And they use their fake news media shows to brainwash you and tell you everyone who resists is the bad guy and only… https://t.co/WjDRIYNR3w	2021-06-04 09:02:06
170	dunyatota	Al Ahmady City, Kuwait	shooting blind but deep feeling its the base of the complain word paki for indian and whom there think its theirs g… https://t.co/uM2iVTzG6a	2021-06-04 08:51:14
171	Name_Is_Nobody	Oakland, CA	@MistyGrandison @UnholyRome if someone’s deep faking me to help lift boxes of food in poorest parts of the Bay Area… https://t.co/WBSUmRYDxe	2021-06-04 08:38:51
172	twincessmami_fj	Suva	Um yaaaaaaaaas but sorry *Whisper- it's not kaci tagane laugh,its the real raw island laughter from deep in my soul… https://t.co/FU4XTJsZ6F	2021-06-04 08:34:51
173	HarisAl96630692	Doha Qatar	@Carmenrio2504 @CNN @ImranKhanPTI @hrw @AmnestyUK @amnesty BBC is A Deep Pocket media...Bro.... Our Pakistani Forei… https://t.co/hvszSbpjxb	2021-06-04 08:28:15
174	TapasEvents	London, England	Millions of supposedly educated and sensible people will never see it. They are brainwashed. They love 'vaccines' !… https://t.co/CiqUmN3y0L	2021-06-04 08:20:40
175	baekybock	18, she/her	baekhyun gasped at the notification in the top right corner of his screen and immediately went to sit up, forgettin… https://t.co/q2kDrK7zwF	2021-06-04 08:18:47
176	JoseMariaChiPu		...Abimanyu sits deep to maximize his vision to make the pass while Agung slowly switches with Witan to the left-wi… https://t.co/KC8vVgMTVO	2021-06-04 08:15:34
177	lilschwartzart		@spacecadet4850 Deep fake for sure! 😂 Although I must say I kinda enjoyed the part where the Trumpster suggested in… https://t.co/25DXQXeL9n	2021-06-04 08:06:01
178	YarnSquishes	constantly binging fanart	took the plunge and added this plastic vine to the shower bc i must feel like i’m bathing in the rainforest to achi… https://t.co/SCzWVWKo91	2021-06-04 08:01:16
179	sto_control		I hate to say it but Deep Space 9 is fake Star Trek.	2021-06-04 08:01:02
180	urban_formation	London	@fake_journals @pexels I've got an example that just arrived this morning from https://t.co/e23bWWTfPL: "Warmest gr… https://t.co/NFwdcK6CWp	2021-06-04 07:56:17
181	samjawing		Calvin can post a thousand shit online to show how he’s changing the nation one step at a time when deep down we kn… https://t.co/lnkHGlhdP2	2021-06-04 07:55:54
182	YeezysDaddy	Minneapolis, MN	I think more people need to accept the fact that Trump is dead. There's a body double and a deep fake, there's no T… https://t.co/ku22d69xa2	2021-06-04 07:49:47
183	Mongezi_Weza	eNdabazensangu	Fake deep.😭 https://t.co/r22qduLbBV	2021-06-04 07:46:47
184	anyoneseven		@Shivam_h9 @ThePollLady @mythpat @SlayyPoint you just donated our money to these fake foundations without even deep research .	2021-06-04 07:39:07
185	KOLA95624349		@Shaine52441221 @MeidasTouch @meiselasb @J_Mei21 @TomiLahren @Meidas_Kiesha @AOC @YaOnlyLivvOnce @AlexaBliss_WWE… https://t.co/ZeqSMTh1aT	2021-06-04 07:38:48
186	itspirapat	she/her23yo	@raesmars Maybe you are right. 🤔 But Nubsib has the capacity of being ‘fake nice’ he knows how to be likeable, so I… https://t.co/wVIqNtQImK	2021-06-04 07:31:36
187	Yann_T_Mondon	Bordeaux	@ringostarrmusic Deep fake, true peace, true love 😍	2021-06-04 07:21:09
188	kingpaalash	Nigeria	Thing Is, deep down we all know who's fake and who's real. It's just a matter of who best plays the game.	2021-06-04 07:20:27
189	crafts_japan		Sold, and farewell. I'm glad that this little deep-fried shrimp (fake food) is going somewhere in the US. Goodbye,… https://t.co/IK8LmazBfN	2021-06-04 07:19:30
190	Voltaire123	Bay Area	@koonbeast @CringeUnlimited @ElijahSchaffer @KaitMarieox @koonbeast I’ve been friends with people like you before,… https://t.co/OXOcX0Z7t4	2021-06-04 07:08:30
191	MissVenus_Kat	Johannesburg, South Africa	Not me and my cousin @Kiddy_mat using our fake British accent deep inside the village 😂	2021-06-04 07:04:30
192	1kfacess	🇸🇴	I'm the realist fake deep nigga	2021-06-04 07:03:06
193	IlonzeO		@Dheezulin @Wisdom_Kobis @_GodsEyes @cchukudebelu @MaziNnamdiKanu Poor fish. I asked for source cuz d photo shop w… https://t.co/gg5lL3y6rn	2021-06-04 07:01:51
194	iseequietnights	Blue Neighbourhood	Not even kidding or fake, your music came so deep into my life right now. Breathing and listening are happening tog… https://t.co/keXH5gQdOC	2021-06-04 06:59:41
195	NadaMEsmail1		Back to zero from Starting feeling alone and go in deep deep depression with pretending to show full fake happiness...	2021-06-04 06:56:44
196	800kcals	tw//ed sh, they/he, 16	Tw // generally upsetting/disturbing concepts Do y’all ever stop and think about how truly horrifying the concept… https://t.co/LqT3mV4dWK	2021-06-04 06:50:50
197	NforcementDrone	United Kingdom	@notafreebie @Raqib55289565 @Itssan17 Snyder would be up for making an #Elektra movie and is on video saying it, so… https://t.co/u3cnImOiGE	2021-06-04 06:49:18
198	deadlysnowman	Atascadero, Ca	@socinnovation @selenagomez @rarebeauty @iammarleydias Round of applause for the real deep fake in the room.	2021-06-04 06:47:04
199	Branbow00	grassland 2	Can’t forgot the deep fake Bakamitai memes hahaha.... https://t.co/v6rk5slCsG	2021-06-04 06:34:02
200	fake_ea_bot	Uwu, Nigeria	Just threw up a lot and directed the painting stag beetle is getting deep	2021-06-04 06:14:10
201	Roman3652		@drukelly747 The same mothafucka that I am in fake life. Lol what kind of question is that? Are you a completely di… https://t.co/zd0fLQ8RxQ	2021-06-04 06:13:13
202	CodyBlacksky	Ontario, Canada	@TaraSlone This person is a coward and not worth your time people like this hide behind fake accounts because they… https://t.co/9wNTufn1zq	2021-06-04 06:11:26
203	at0ong	earth	The best remedy when you’re sad is to go outside and get a fresh air. Take a deep breath &amp; trick your brain by pret… https://t.co/twHKL9tyNR	2021-06-04 05:47:25
204	deadbodyonline	22 (she/he/they) 18+	@hyperjaded oh purrrr i was hoping it was a deep fake DNDHDJDH	2021-06-04 05:46:42
205	Fwendi_X	San Diego, CA	@djvlad Lebron literally got stop tonight Vlad, he doesn't seem to wanna stop. Stop it with the fake deep.	2021-06-04 05:45:30
206	theeternalsoul_		Y’all be fake deep. That’s what be hurting me. 🥴	2021-06-04 05:43:09
207	John79893427		@Amy_Siskind @oprman The former guy has allowed Russia so deep into our cyber security and into our social media. I… https://t.co/QtV5Eoj4PR	2021-06-04 05:39:29
208	Radguy1		@sharpfang @MarcDaran @caitoz This is why deep state hated him - because he showed his complete unwillingness to fa… https://t.co/P5M4J9mO6U	2021-06-04 05:37:38
209	_lizardkween		Not impressed by superficial things. I'm impressed by depth. How deep have you delved into the crevices of your bei… https://t.co/Q9J7iE2IIS	2021-06-04 05:30:55
210	loadnabox	Continental US	@GailSimone @webjedi can you get me some recordings of her voice? Methinks it's time for a deep fake 😂	2021-06-04 05:15:46
211	CleverMerchant		@WiseWolfGoddess Lawrence was beyond amazed that the deception had been so quick, but it hadn't been deep enough th… https://t.co/3H04KBfSIT	2021-06-04 05:13:13
212	OudMaar		@OneFreshPillow Deep fake?	2021-06-04 05:07:44
213	james_strieb	Vancouver, British Columbia	@PhilsBadMan It's in the deep fake Linus video	2021-06-04 05:06:08
214	92Iive	The Netherlands	@pizzahmwitu Humble was my sister Bro en when greed en life pressure came in she changed hard. I think over 70% of… https://t.co/HwgE5vaQHu	2021-06-04 04:59:01
215	almightyzionn	everywhere	every day it’s somebody on here saying some fake deep shit tryna sound sophisticated	2021-06-04 04:47:00
216	CountBitcoin	Hodl-vainia	Someone deep fake Elon's Face with King Joffrey Cause, this is who Elon reminds me of - a spoiled brat with too mu… https://t.co/SCr3JWgqCL	2021-06-04 04:34:40
217	marked471	Birmingham	This is the dumbest shot I have seen today. Jan 6 was a deep fake and the world knows it https://t.co/AtWk1rl2r3	2021-06-04 04:27:39
218	LindaSchulzLane	Fort Worth, Tx	Fauci: Untold 1000s of lives, millions of jobs lost all over the globe cuz he KNOWINGLY lied about masks, HCQ. Dama… https://t.co/Wrz4uCYMYA	2021-06-04 04:04:35
219	CharaDremurr_	The underground	Original image comes from vid exposing fake acts of criminal “crazy” It’s cool and keeps it simple while still gett… https://t.co/GfbyntD1H7	2021-06-04 04:00:28
220	reality43567536		@BBCWorld All fake documentary, shame on u BBC while working on propaganda against Pakistan always, why u not asked… https://t.co/iuLhiwoAfa	2021-06-04 03:58:06
221	TrumpPa68657804		@SeanFulce2040 @Twitter Nope. If God was on Twitter, we would know it was a fake account created by the deep state. Just sayin’.	2021-06-04 03:49:55
222	Chompy_RedBeard	Vancouver, Cananda	@poems_past Oh this dude be hiding some DEEP sadness with this fake positivity. He sounds like he paid DSP to write some Tweets	2021-06-04 03:48:20
223	JDei28679108	Ph	@girlinme @mainedcm its like deep fake! Be careful mainers...	2021-06-04 03:48:07
224	shockkook	turtle/pied piper city	@mitzuphoria Help😭 i did the same thing once, i want to troll my friend by sending the clip of a deep fake jyp, but… https://t.co/aham2qUkBf	2021-06-04 03:42:05
225	deep_dab	Maryland, USA	I don't fucking know if it's a lie or it's a fact All your little fake friends will sell your secrets for some cash… https://t.co/BCLJXAOw7B	2021-06-04 03:30:26
226	ItsMbakPevita	Indonesia	Make a random fact that doesnt make any sense. Then add 'psychology said' in front of it. Then boom, another internet fake deep quote	2021-06-04 03:29:50
227	LevaGraphix	Moon	A smile or a laugh or happy days doesn't mean that everything is okay. Sometimes, you gotta dig deep to know what's real and what's fake.	2021-06-04 03:28:23
228	J_KickButtowski		fake deep weirdos everywhere	2021-06-04 03:28:11
229	PicturePatriot	PictureTakerAnon, New England	@DigitalMadnessP @Marie06922234 They'll never understand. Even if they see the video of killer and huma fileting th… https://t.co/SZGlkjTtyT	2021-06-04 03:27:46
230	benbbre	21 | he/him	fake deep facebook post	2021-06-04 03:24:30
231	Mcfrancis4	Nigeria	@SodiqTade Which ajimobi abeg, first 4 years wey Lautech was in deep shiii? 4years that was of abusing workers? Are… https://t.co/bMB9xKskax	2021-06-04 03:22:02
232	blacksnatchhh	Brooklyn, NY	This deep fake of younger Deborah is killing me lol #hackshbo	2021-06-04 03:18:31
233	OnlyAmarih		@NickixSeanx Not the fake deep voice https://t.co/49OND4REVV	2021-06-04 03:17:22
234	Disciplined_Inv	India	@sidd1307 Sir, I feel its better to do an honest pricing using multiples and comparables rather than doing a dishon… https://t.co/detdyOEKsW	2021-06-04 03:08:12
235	StellaLeo19	Denver, CO	@maticaps @cuntneykardash This is awful but she did help someone fake cancer for sympathy. I kind of wonder if this… https://t.co/iJ4ZSNTvjP	2021-06-04 02:59:06
236	hollyabreuu		el fake deep personality bro	2021-06-04 02:55:17
237	AshhWednesday		When Gavin gets upset, I make him calm down and take a deep breath. Rn, when I started fake-crying over a toy puppy… https://t.co/KcbC5I9Lw2	2021-06-04 02:53:23
238	Grifffdawg		Jae Crowder has never missed a three not once every single video of him doing so is a deep fake	2021-06-04 02:52:20
239	LaurelCoons	Duke University	Deepfake Technology: 🖼Is seeing still believing? 🖼Making it by faking it 🖼I’m happy to see that AI is finally ac… https://t.co/5wEtS5ftO9	2021-06-04 02:51:21
240	SQLInterstellar	GitHub	You’ve mastered your fake masks. Now it’s time to use deep fakes.	2021-06-04 02:44:39
241	pwithy	Manchester, New Hampshire	@rpk220 Yeah, it was nuts. Like how he ducked his head to make it seem like he was gonna go deep and fake them out.… https://t.co/YuVhccGuwC	2021-06-04 02:44:33
242	teardew	Gambler's Den (18+)	@bastetwrites PPL WANNA BE HATEFUL SOOOO BAD AND JUSTIFY IT WITH MORALS OR BLAME IT ON SOCIETY LIKE U CAN BE A BITT… https://t.co/wv9Oo42Aol	2021-06-04 02:41:01
243	austinslagle97	I hate it here.	Not to be ~fake deep~ but the last few weeks have really shown me that insecure people will ALWAYS mistake being co… https://t.co/T5luLUpcge	2021-06-04 02:36:53
244	LIVETOLOVEJatt2	اسلام آباد , الباکستان	@dilaziz2 Deep Pockets Social Media, are the ARMY of Israeli &amp; American Zionists and Allies. 2: They Created Wars b… https://t.co/VD8J3rw3F2	2021-06-04 02:36:25
245	queenthiab	Nevada USA	@bblock29 Thats probably when he’ll be indicted..and when it happens he can blame not getting reinstated on the “fa… https://t.co/4aaQErHTDg	2021-06-04 02:35:32
246	LIVETOLOVEJatt2	اسلام آباد , الباکستان	@dilaziz2 Deep Pockets Social Media , are the ARMY of Israeli &amp; American Zionists and Allies. 2: They Created Wars… https://t.co/4JSf7i1VAB	2021-06-04 02:33:59
247	ControlCentral1	Hipster Valley, Brooklyn	When the deep-fake is you https://t.co/M9LM2JWrga	2021-06-04 02:29:38
248	le888ni	Houston, TX	Fake deep tweet of the day	2021-06-04 02:29:24
249	liithadonnnn		This not fake deep or woke everything I say is on the surface	2021-06-04 02:27:32
250	_RBIry		@Malashanty I seen you wit my four eyes fake deep throat a bottle opener that was shaped like a penis. Shanty plz lmfao	2021-06-04 02:26:34
251	KurriTweets	Atlanta, GA	I really gotta look into becoming an influencer. All this money and all I gotta do is post fake deep shit? https://t.co/t5TI53ZeH2	2021-06-04 02:24:01
252	getcholifeee	Norfolk, VA	I was talking to this fake deep nigga and we all was hanging out and he told oneek “Nika is really beautiful but wh… https://t.co/MSKmFM4rSR	2021-06-04 02:22:34
253	Dannyszn999	My Thoughts	@yazzxv 😂😭😭😂e say na fake deep ohhhh	2021-06-04 02:21:46
254	first_hindustan	REPUBLIC OF INDIA .	😁#China who is against Islam #Muslims , torchering and killing #Uyghur Muslims wants peace in #Afghanistan . The Te… https://t.co/de0GQEtMCU	2021-06-04 02:20:33
255	first_hindustan	REPUBLIC OF INDIA .	@globaltimesnews Lol the Country #China who is against Islam #Muslims , torchering and killing #Uyghur Muslims want… https://t.co/0sOpo9ns2S	2021-06-04 02:20:06
256	getcholifeee	Norfolk, VA	I wouldn’t mind trying to mingle at a poetry night but niggas be fake deep that shit annoying.	2021-06-04 02:20:02
257	SCRATCHONEMORE		You’re forgetting a high ankle sprain doesn’t exactly heal quick Age 36, Year 18 carrying teams deep into playoff… https://t.co/F61lrt1Yus	2021-06-04 02:18:34
258	TanyaYoakum	Arizona, USA	@hotmatt2011 @JasonMillerinDC So because you either found a deep fake of him not saying the pledge of allegiance ri… https://t.co/tfVzCz94e1	2021-06-04 02:15:01
259	snk1718	India	@The_Sun_Deep @huahua82490307 @Ham05776740 @globaltimesnews Chinese are always fake as like Chinese tools,toys and even space missions 😂😂😂	2021-06-04 02:12:55
260	_yasminmarie_		Swear I block so many random people a day just for the off the wall, fake deep stuff they tweet	2021-06-04 02:07:56
261	jurassicpasc	Montréal, Québec	as i get older i come to realise that i always loved to believe in astrology, but deep down i know we all know it’s… https://t.co/n1fp7Yt0nO	2021-06-04 02:07:09
262	anjtherealdeal		God really protected me from the children of Leviathan. They don’t sleep because of TORMENT. They don’t live lives… https://t.co/qgCZMAnyRI	2021-06-04 02:04:32
263	HayakawasGhost		@JackPosobiec Chinese deep fake porn is weird.	2021-06-04 02:02:37
264	_swki	東京都渋谷区	deep fake…	2021-06-04 02:01:14
265	ron_malhotra		👉 Why do fake influencers on social media do better than genuine influencers? Because most people want to watch co… https://t.co/FtnHabae0J	2021-06-04 01:57:48
266	Taran_deep_	Ranchi, India	@peshwabazirao @diljitdosanjh Fake news chutiye 🖕 First search then do 💩	2021-06-04 01:57:37
267	O773R	DM for AD	oh hell nah they writing fake deep quotes in public restrooms and posting them it's all over https://t.co/MBdYqwQgY2	2021-06-04 01:52:19
268	ScribeAwoken		@lean_973 as if fake deep twitter isn't just an evolution of fake deep bathroom stall graffiti	2021-06-04 01:48:30
269	lean_973	PSG / GG FOREVER	howd yall go from fake deep twitter to fake deep bathroom stall graffiti ??? howd yall do that https://t.co/NBsuylqjDX	2021-06-04 01:46:03
270	ByronEve	Cocoa Beach, FL	@ProjectLincoln Tell me is a deep fake, please.	2021-06-04 01:42:49
271	Brandon72433129		@BBCNews Deep fake?	2021-06-04 01:38:59
272	Khomichael	Jakarta	@mythaLestari No deep talk, too old. I only enjoy fake shallow talk 🤣	2021-06-04 01:37:22
273	pmmcrobb	Lancaster, PA	@TimeCertainRace @DavidEstep18 @xtlhunter @mully31 @SenMastriano Blah blah deep state, blah blah fake news, blah bl… https://t.co/6Cpf0WAmUj	2021-06-04 01:35:24
274	_chvy	Las Vegas, NV	I hate fake deep people. Stay from round me, please.	2021-06-04 01:27:51
275	Tye_CST	Parts Unknown	did grisham stop doing his fake deep voice	2021-06-04 01:25:40
276	MarkSoll2		Sure. No stolen election. No deep state. No Soros funding Antifa/BLM and your local prosecutors/judges/cops. No fak… https://t.co/znPFbYW18q	2021-06-04 01:25:06
277	SeaderForNJ	New Jersey, USA	@ProjectLincoln It almost seems like a deep fake. It’s surreal. Also, why isn’t he in jail yet?	2021-06-04 01:24:36
278	lasangwo		illegal readers are ready to tweet a whole 40 tweets thread on how it’s ok to read illegally and that it’s not harm… https://t.co/YD6BWhg98i	2021-06-04 01:23:47
279	inconnuecomesa		Chioma lowkey auditioning for some movies positions cause ain’t no way she cried that deep for a fake YouTube show	2021-06-04 01:22:41
280	Prophittman	Cheyenne, WY	@anthonycwalker @davidmweissman I mean…why couldn’t we have had this video 15 months ago and just deep-fake replace… https://t.co/D2Di0fQyLq	2021-06-04 01:22:20
281	MIKEMICHAELSO14		@TravisElec @blograham @SenRonJohnson Deep fake paid by Alex Jones.	2021-06-04 01:20:31
282	sophyvibes	Canada/Ghana	Eish fake deep	2021-06-04 01:07:46
283	Brandulf44		@dcherring He'll repeat the claim that the "deep state" is conjuring up fake crimes in order to punish him for bein… https://t.co/zBzblEWc9W	2021-06-04 01:07:42
284	Dukepatriot50	http://www.bathandbodyworks.co	#Asheville Grape vine. Good evening interesting vid. We can't confirm if its real or a deep Fake. There are people… https://t.co/hDWIYqeEWB	2021-06-04 01:03:01
285	laurzyo		@Deplorablesque @MaxeyDmaxey6810 @jaketapper @maggieNYT You must be referring to the deep fake videos edited and sh… https://t.co/pA1xVg8fOe	2021-06-04 01:02:47
286	BoutilierDan		@kingkang200 @TheBabylonBee Do your research. The deep state and the Illuminati want you to think it’s fake.	2021-06-04 00:44:46
287	makenziecp	Indiana, USA	Left: 18 yo me Lukewarm Fake confidence Hardly prayed A Christian only on Sundays Right: 21 yo me On fire for Jesu… https://t.co/qIfkC5UngF	2021-06-04 00:39:18
288	ta4emin	halima🥰 they/them 22	who the hell being fake deep while taking a shit https://t.co/Hennjv1rby	2021-06-04 00:38:24
289	eaterpdx	Portland, OR.	Real or fake: The show Money Hungry, hosted by Kal Penn, which pits “super tasters” with “deep culinary knowledge”… https://t.co/zQVUJ0TS0x	2021-06-04 00:35:05
290	GreggEd12707818		@spollock25 @JerryDavis3001 @cagney1991 @JosephJFlynn1 He does, he really really does. Maybe you haven’t see his i… https://t.co/3q8jQRLvZU	2021-06-04 00:33:33
291	ItsTheBrandi	MN	An awards show called the Fake Deepies, where some of the best fake deep tweets are honored. Drink some water, I ca… https://t.co/AyxIeHsmIV	2021-06-04 00:28:36
292	1essthantwo		this looks deep fake af 😂 @CorridorDigital https://t.co/umD7MygiHw	2021-06-04 00:28:23
293	Overproof333	UK	So word on the curb is this is actually fake but it changes nothing, Elon knows.. there are nodes on satellites aft… https://t.co/fnZoGyf5xi	2021-06-04 00:22:31
294	poutmonz		@binnybunny96 @HPoconggg @hiboorans It's coming from his own mouth but apparently some people think it's deep fake	2021-06-04 00:19:34
295	Patrick_Fannin	Kentucky	@MadCityBeerGeek Deep state deep fake.	2021-06-04 00:18:32
296	vkingofbot		king of being fake deep	2021-06-04 00:17:30
297	AllSmiggedUp	don't condone	@harold_tique @RyanJL16 Deep fake. https://t.co/f2GOT4wJro	2021-06-04 00:17:03
298	MisterGlass	The land of make believe	@Beaker @dildog I think it's a deep fake	2021-06-04 00:17:01
299	MIGS_AI	Canada	What is a deep fake? https://t.co/gS66xvwYhX @TimBiggs &amp; Robert Moran	2021-06-04 00:16:49
300	superb_ely	South Gate, CA	i hate ppl who are fake deep 💀	2021-06-04 00:16:00
301	harold_tique	Sioux Falls	@AllSmiggedUp @RyanJL16 Deep fake ?	2021-06-04 00:14:18
302	xoComfort		&amp; my name a word so if we don’t work out you can turn it into a quote or make up some fake deep meaning to why you got it	2021-06-04 00:13:54
303	bytemappermusic	SC	@wraithwalker_ @KizunautFI Absolutely incredible, I can see a deep fake of him screaming sugoi at top volume	2021-06-04 00:08:09
304	Fairy_Fort	California	@Okoriart I dove deep into a makeup vlogger's channel and apparently the hot new look is bushy brows and . . . fake… https://t.co/215h3WUQxM	2021-06-04 00:06:10
305	DoItForMaMa	Near CIA's NYU	"In this same speech, Volcker stated that “controlled disintegration in the world economy is a legitimate objective… https://t.co/TtasV7WL5H	2021-06-04 00:01:49
306	luvkansino	one way	@Jai_frm_1400 niggas stay making fake deep outrageous statements 😂😂	2021-06-04 00:01:46
307	KillaKLen	The La La Land Machine	These memes with fake deep quotes are literally all that’s getting me thru my mental breakdown today https://t.co/lkonlaNeTp	2021-06-04 00:01:14
308	EM1iN3M	she/they	@4ngcI yeah it's not that deep i feel i love it despite it being fake it's just a bit of fun it wouldn't rlly work @ all just bi ppl	2021-06-03 23:59:59
309	burkov	Québec, Canada	The counterfeit seller who sold fake copies of my book is no longer doing so. However, they still sell copies of De… https://t.co/qOz2xXNK8z	2021-06-03 23:57:12
310	Jeremiah_37	Australia	@clairecmc @atrupar For $600, you could probably make a deep-fake video of him saying whatever the fuck you want.	2021-06-03 23:54:17
311	Jive_City	This fucking perfect body	If someone used deep fake video technology sites like OnlyFans and Cameo to make it seem like someone else is doing… https://t.co/nWmozBGN8K	2021-06-03 23:48:41
312	Elainitaros01	National District	@GLiniel @TeacherKarolyn @RosaledaReynoso @annyestherburg @WS_GARCIA_ @lauraespinalmd @csarahmotat @exitoso_soy… https://t.co/oqLKDAjJCQ	2021-06-03 23:42:20
313	TreyMojo	Longview - Dallas - London	Has to be a deep fake. https://t.co/1CdlIc5xw0	2021-06-03 23:39:45
314	ActorCoyote	Hollywood, or the NM desert.	@QuickWitCon I watch as you take charge of the fake blood, giving you pointers like sticking the syringe deep in th… https://t.co/AyZpTpuUEX	2021-06-03 23:39:18
315	LizzyChrome		@ringostarrmusic Is this Deep Fake or real? Something about the movement looks off.	2021-06-03 23:31:45
316	saravol6	cait | she/her | 19	not to be fake deep but it’s so lovely to see him be so openly affectionate with someone,, i feel like in the past… https://t.co/XqkGwzrMN6	2021-06-03 23:27:04
317	BuytaskerCEO	London, England	@Google sort out the scam ads ffs #youtube #scammers @elonmusk fake videos allowed how? Just speechless how a compa… https://t.co/THIcq7Busr	2021-06-03 23:25:52
318	sward111770	Connecticut, USA	Let’s see how the Democrats truly respond to the “Fauci the Fake” emails cause they are like wild dogs. They will e… https://t.co/ausNIEDsAd	2021-06-03 23:23:17
319	clavin___	Rochester, NY	did ringo just post a deep fake of himself and think it was real. i love this man. https://t.co/NQnZ9ITBkV	2021-06-03 23:21:58
320	karrsarah	MT. Moose, AK.	@godby3099 So over 60 judges ( that Trump put in) , that said there was no proof and threw over 60 of Trump's fake… https://t.co/rKLsDs8HZP	2021-06-03 23:18:18
321	david55034076		@smokinfed @LabelFreeBrands threatening people,,even with a fake gun,,is deep deep shit to be in,almost as bad as a… https://t.co/t7dlvLe6J8	2021-06-03 23:11:36
322	kevincantplay	Virginia Beach, VA	@getFANDOM @THR Just get the Deep Fake Tom Cruise and keep on trucking. 😂	2021-06-03 23:07:46
323	Roj_Ame	Kulin Nation	I hate chat bots as part of service provision with a deep and unrelenting passion. It’s just so condescending and t… https://t.co/aop6KM10Iq	2021-06-03 23:04:36
324	JChanDaLand	Detroit vs Everybody	I don’t understand why folks go on social media and do such things.. gotta use the social media for light hearted j… https://t.co/Ot4yGUc7bZ	2021-06-03 23:00:43
325	SharonHarbauer	North Carolina, USA	@islesmeetup_clt @FrankTic3 I think this is a deep fake of Frank. Lol.	2021-06-03 23:00:11
326	Sagiterroriist	Lake Elsinore, CA	Yall be so fake deep on this app https://t.co/JN72pZf4AH	2021-06-03 22:57:44
327	AlexVarela1234	Phoenix, AZ	@maddow It is a Rudy deep fake? Or is it a DEEP FALL? I am thinking the latter...	2021-06-03 22:57:24
328	smellybeep	they/she/he | 20	yeye big relate but looks like fake deep or smth I'm dying	2021-06-03 22:51:01
329	karthik_the_red	Kerala, India	@jaggamiquel @FoundedScarab Just a deep fake you know nothing major👀	2021-06-03 22:49:56
330	blaqueword	Columbus, OH — New Jersey	*goes through the most readily available files* Okay so nothing here came from Fauci that i can see. Your also post… https://t.co/0iOW9bvbxw	2021-06-03 22:47:20
331	complex_maths	Australia	@notsofiacoppola It was just a Luigi deep-fake.	2021-06-03 22:46:50
332	Overproof333	UK	@nixyno Oh really? Thiel and em are knee deep with it so even if it's fake Elon's defo involved	2021-06-03 22:40:06
333	SleepyRivera305	Atlanta - Stone Mountain	Reminds me of the social media era of the ✌🏾Loyalty✌🏾 fake deep memes https://t.co/GNZJky1ljZ	2021-06-03 22:40:00
334	U17S76A		@DailyCaller The deep state and fake news media will block this from the public seeing it.	2021-06-03 22:36:30
335	States1980	Camp Rattle Snake - Nevada	@JimCameron @DisneyStudios @AlienAnthology We need #alien5 soon. Even deep fake it with #sigourneyweaver etc. Just… https://t.co/mWv5ydHNDo	2021-06-03 22:35:17
336	Y_itsniko	Fort Campbell, KY	How can you tell who’s under the umbrella of the DEEP STATE or SWAMP? They’re the ones still fighting for mask man… https://t.co/pPZkjL9tN4	2021-06-03 22:35:15
337	itsDhajjaNow		@_Ms_White lmao well at least you fake close .. im still over here 20 tabs deep looking at shit	2021-06-03 22:31:03
338	stephrc79	Brooklyn, NY	So, in some circles, it’s apparently not a good idea to put up primer paint in a deep cabinet without a mask on. It… https://t.co/NyL7xIMvIZ	2021-06-03 22:29:44
339	jschiedermayer	Los Angeles, California	@thesum @Chasten @RepSteel i am REALLY hopeful this is a deep fake?	2021-06-03 22:26:31
340	mrlonely_____	New York, USA	@pisschamp Taxi Driver and King Of Comedy rip off with fake deep messaging	2021-06-03 22:24:07
341	da_duiker		@RoundRaychel_ It's much better to be hurt by truth than being loving with all fake news and gifts eish, that hurts… https://t.co/Gub48iQAF4	2021-06-03 22:22:49
342	johntaggs4		Don’t talk fake deep to me I don’t like it	2021-06-03 22:19:23
343	WhartonGradMBA	Philly Burbs, USA	@manyspaceships @jaketapper @maggieNYT That is what I find so amazing about this article. The author acts like TF… https://t.co/wjkcvYUpZJ	2021-06-03 22:15:23
344	moaningbs	Somewhere else	@phillippe23 Maybe she's a a deep fake.	2021-06-03 22:12:19
345	Vanilla_Dipped_		I hate fake deep ppl. Try to make the littlest shit mean something	2021-06-03 22:02:34
346	alacritymyg	all pronouns	im in such a sentimental, fake deep kinda thing rn and it's not bad but we don't need her on the tl atm 🤧	2021-06-03 21:56:16
347	KjetG	can you fix healthcare?	@Vinfaction @Bitboy_Crypto that's a deep fake	2021-06-03 21:55:35
348	majinboudin	New Orleans, LA	How deep are you willing to fake the existence of a butt rock band to get your actual band an opening slot on some… https://t.co/2NC8O5zdN2	2021-06-03 21:53:07
349	sydneykent99		My most recent fake-deep thought I had in the shower: Life is a pay to win game and I don't have any fucking money	2021-06-03 21:52:03
350	joe90kane	Scotland	@shirleysascot It's a load of middle-class fascist pish mate, but you know that anyway. How these dafties don't ac… https://t.co/81OKsHUNLT	2021-06-03 21:44:41
351	5439Elliott	Bakersfield, CA	@hennessy1918 Deep fake is like when an AI program puts your face on an actors face, or vice versa. My dad is Capt… https://t.co/vSNLi3ScUk	2021-06-03 21:44:34
352	Lilfreshie	London, England	@ashleighxcg Trend chasing fake activist bitch. Udc abt blm or palestine. Afghanistan is in the same situation as p… https://t.co/1Qd0drL4T4	2021-06-03 21:32:24
353	mwking1997	CT/NY	@WavyKenon @el_budget It’s like dudes are fighting to see who can be more fake-deep lol	2021-06-03 21:31:40
354	LovellSpooner	(null.)	Yemi got a video of me in Miami talking abt how I like to fight but I’m never in drama... issa deep fake 🤣	2021-06-03 21:25:15
355	FoundedScarab	The Nest	@LazerzZHD Just learned how to deep fake, I reckon I’m getting pretty decent	2021-06-03 21:21:44
356	drakestan1995	mtl	I feel like anybody who writes shit like: “don’t idolize Amy Dunne!!!!” is fake deep, like it’s 2021. what’s next,… https://t.co/cAVU8sMeyG	2021-06-03 21:20:29
357	metroidcum	your mom	@MentalAwesome im just a fake girl from your deep imagination would you really be willing to sacrifice everything… https://t.co/2FmEshtHGD	2021-06-03 21:18:20
358	omuhulundu	Girimori Kericho Kenia	@ntvuganda This understanding needs deep introspective method lest it ends up into hearsay and fake news techniques… https://t.co/oowC58EfsB	2021-06-03 21:17:04
359	beltran_edd		@Not_Swankmotron I fear that one day Deep Fake will be used as a way to make evil things...	2021-06-03 21:10:37
360	Emilodigiani7		@buaveerrehey todo deep fake	2021-06-03 21:07:30
361	AnniieLaBelle	London| Oxford	@ZairianKing The topic today was too deep for it to be fake #bluetherapy	2021-06-03 21:06:52
362	ZR1Trader		@ElementZero79 With the deep fakes out there now, especially with CGI I'm sure the central planners are cooking up… https://t.co/wUAIfya5eN	2021-06-03 21:02:35
363	9000thMr		@powerfulCRE @MichaelCohen212 Id be ok if trump won cus I'd get free humer hes funny honestly its all for show anyh… https://t.co/k556DndORr	2021-06-03 20:59:31
364	Wemetanye7510		@TruthOls @OhioNooo @efpkm @seanrm92 @AnneMarieBxNY @washingtonpost Its just funny. Every righty has a wildly diffe… https://t.co/Kz4BaTRuyx	2021-06-03 20:57:17
365	BlueelvisEric	top your momma	@syl_capulet1 @editor_wp @mmaul523 I admit i was confused by the deep fake. Thanks.	2021-06-03 20:47:18
366	ZaleskiLuke		@OscarVReuenthal the conspiracy theory about the election/any suggestion trump didn't resoundingly and convincingly… https://t.co/LpXkgiENlm	2021-06-03 20:43:31
367	AniefiokEkp	London	Deep how Paul said, "To my knowledge I'm not supposed to express such emotion." Fake or not, it says a lot about… https://t.co/xnsWnYxJP6	2021-06-03 20:42:35
368	conspiwacy	Chicago, IL	@pebbut please let this be a deep fake bc what the fuck	2021-06-03 20:40:37
369	reuacod		@afrosabi Hated her fake quiet voice deep throating the mic anyway	2021-06-03 20:38:10
370	MOSTHATEDSCOTTY	Utopia	@raebussy IS THIS A DEEP FAKE HELP???	2021-06-03 20:35:37
371	SirStevenKJ	Somewhere in America	No. It's you, Maggie, and Cooke that are off the deep end. Trump does not believe this. You are intentionally spre… https://t.co/a7HVujkVPB	2021-06-03 20:34:31
372	Syren94322492		@TheCivilianPre1 @JayarJackson why are you linking crap? please recognize random sites are not credible. anybody ca… https://t.co/DeCQ4Uwfn1	2021-06-03 20:31:31
373	Sullyiso	Albion: Camalot	@itsjustjadaxo @YurfavvJojo Episode 6 made blue therapy 98% real I'm sorry but this can't be fake You see when u f… https://t.co/jUDRbDZgzW	2021-06-03 20:31:00
374	ZaleskiLuke		@YahooNews the conspiracy theory about the election/any suggestion trump didn't resoundingly and convincingly lose… https://t.co/zl5J8zvVhJ	2021-06-03 20:27:58
375	ZaleskiLuke		the conspiracy theory about the election/any suggestion trump didn't resoundingly and convincingly lose is a basic… https://t.co/Lq4rrwDPIb	2021-06-03 20:25:19
376	ZaleskiLuke		@mrvegas95214342 @charlescwcooke the conspiracy theory about the election/any suggestion trump didn't resoundingly… https://t.co/EjaaZsBvwb	2021-06-03 20:25:12
377	parrotbills	she/her | they/them	Actually this reminds me of stans on Twitter being so deep in denial about the amount of fans bts have that they st… https://t.co/X0LDjrmADw	2021-06-03 20:19:31
378	Xo_Ziah	England, United Kingdom	we need to deep how Jamel came with a fake persona trying to make our Deborah the bad guy. This negro fucked his EX… https://t.co/10ADuau676	2021-06-03 20:12:53
379	Adu_legal	Wisconsin	@Martainho21 @nsangong @BlueWolf_09 You're arguing with me and proving my point. So Pep wanted him gone then. So,… https://t.co/2v9MGGyZe8	2021-06-03 20:09:07
380	IsDrainBamaged	United States	@CNNPolitics There's no deep state. CNN is fake news.	2021-06-03 20:08:00
381	Ishkabibbleou81		@AorticWarrior John Durham was. Deep fake: https://t.co/30UpxgyIuy	2021-06-03 20:06:31
382	leakiestfaucet	Explore Oregon	Somewhere out there someone is making a pretty nice bag just writing fake deep quotes for a celebrity Twitter account	2021-06-03 19:56:33
383	PorchesterW2	London	@garyblack00 @danahull @MartinViecha TESLA needs to ⬆️ 580 to stop a deep slide, I think you said before Gary? Even… https://t.co/AMsAZuJJhG	2021-06-03 19:55:07
384	DoItForMaMa	Near CIA's NYU	sition of enormous structural power for the US.https://t.co/8IQGpmKdTg	2021-06-03 19:43:18
385	sootyjaredo	Hell	@GustavoTurnerX Here is a deep web market place listing for a porn phishing site, easy for someone to set one up, c… https://t.co/wVv7CsBo1E	2021-06-03 19:42:52
386	V861Scorpii	🐣 MTY, MX. 📍ATX.	@stupidamador666 It might be Elon Musk doing deep fake 🥴	2021-06-03 19:26:15
387	SirTanga3006	Namibia	So fucking fake deep. https://t.co/qjGU3uJ3X3	2021-06-03 19:24:04
388	b_aregu	Zürich, Schweiz	Millions of deep #fake videos, hearsays, #fake stories, empty brouhaha, and bragging, boasting does not change the… https://t.co/sLUIAfU5Hy	2021-06-03 19:21:52
389	TacomaMomma2	Right Side Of The Dirt in PNW	@New_Jersey87 Your eyes are bright. Cheekbones fit the shape of your face. Lips are plump w/o looking fake &amp; your c… https://t.co/CkSH6DtrO9	2021-06-03 19:17:32
390	o__theman	Lagos, Nigeria	@temii_xox See ehn, all these fake deep don tire me.	2021-06-03 19:13:42
391	phil_b_reed	Lovely Bradenton Florida	@SerenaTalksTech I'm a shallow fake, so at least you were deep.	2021-06-03 19:06:50
392	SerenaTalksTech		I have actually been a deep fake the whole time. My b	2021-06-03 19:06:07
393	KingJehu	New York City	This is the kind of fake deep clown that podcasting comedians and fake intellectuals love. People who deny reality… https://t.co/surIHw2ScD	2021-06-03 19:06:03
394	barton71	Paisley, Scotland	@KFC_UKI @KFC_UKI_Help @pepsi Normal pepsi please. None of that fake nonsense. If I'm daft enough to eat deep fried… https://t.co/YJ0pMxETpv	2021-06-03 19:06:00
395	CarnageScythe	Weeping Woods	Went on a walk with my friend we didn't go far but found some open area and thought it looked cool. The 2nd pic had… https://t.co/RzDwtJvRPn	2021-06-03 19:04:35
396	thefuturemktg	Toronto	Find out how brands can utilize the positives of deep fake #technology and what needs to be done to mitigate the ef… https://t.co/pWuxbm8ell	2021-06-03 19:00:01
397	iseequietnights	Blue Neighbourhood	Not even kidding or fake, your music came so deep into my life right now. Breathing and listening are happening tog… https://t.co/Go7sLSSzRd	2021-06-03 18:59:41
398	Jinkapawar		@morganhousel I think it reflects a fundamentally new aspect of today's reality: accelerating uncertainty + 15 min… https://t.co/woR8aev9q1	2021-06-03 18:58:21
399	honkifurhannah		why can I sense that Father John Misty has a note in his phone saying he should use the phrase "deep fake" in a song	2021-06-03 18:56:38
400	BreakMakeExpand		I'm heated. That post on Tulsa really got me ready to fight someone. Like how do we stay disrespecting our ancestor… https://t.co/To5N1bTWhx	2021-06-03 18:56:25
401	beardedsnorlax_		@PatStaresAt His games have always been the most heavy-handed, fake deep garbage. He's so slimy.	2021-06-03 18:54:45
402	BASHWON	CenTex	Please don’t put quotes under your signature block (on your emails). Annnnd especially don’t do it if it’s a quote… https://t.co/6j8Rf7qFv0	2021-06-03 18:51:00
403	MatthewSometime	An Inhabitant of Carcosa	Deep fake Tom Cruise and Mona Lisa singing pop songs were amusing but that's our future and it will grow more seeml… https://t.co/jPw39e7c44	2021-06-03 18:50:59
404	DFreeFigueroa	Savannah, GA	@UpNorthLu This supposed to have sum fake deep meaning behind it lol	2021-06-03 18:50:12
405	ZarTweets_	Proxima Centauri B🪐	@mustafa_wynne @freakonomist5 Pfft They killed a million Iraqi civilians on the basis of fake news, it was the sam… https://t.co/M2MMNDRHgy	2021-06-03 18:42:48
406	dentmaxi	Denmark	@RicknShira @mimidancer Is that gif real? 😳🤣 or deep fake?	2021-06-03 18:40:13
407	ziggystardad	Los Angeles	@ahrehead @JeffreySHarper1 @1Quetzalcoatl1 @JohnQui32391469 @Forseti_Pazzo @scooterhedrick @JonSmith922 @schmevil… https://t.co/F66UCHN2lN	2021-06-03 18:39:38
408	SwavZielin	NJ / Gdańsk	@TiaBostic @Kero_K @Yaboy_Chriiss @ReyesSegoviaRo1 @VirtuallyNo1 Deep fake works like a charm	2021-06-03 18:38:40
409	wonhoxl	Black Earth	I get that you find him attractive and that’s okay but going as far as to making a deep fake of him having s*x is weird and wrong	2021-06-03 18:37:30
410	TTUEagle	Nashville, Tennessee USA	@zuluwhiskey6 @RealJamesWoods Deep fake AF!	2021-06-03 18:36:31
411	chelssology	Vancouver	I mine the depths of my soul and go on the most passionate rants to people who really don't give a fuck loooool lik… https://t.co/p5MNgIQW1k	2021-06-03 18:34:42
412	DanielOTD_	Nirvana	This fake deep shit kills me man https://t.co/wRB7mliUnH	2021-06-03 18:31:57
413	mewa55		all people always ask me “why u r so happy and positive?” they think I’m in deep my heart happy and enjoy in my lif… https://t.co/EyK4083EwP	2021-06-03 18:31:37
414	Randomu09198023		@exblonde21 @patriottakes I’m just spitballing here but I’m gonna say that one of the words or phrases “fake patrio… https://t.co/a2whZ6apfP	2021-06-03 18:21:58
415	CatminACAB	United States	I know iron oxide only goes so deep, but still low-key horrifying to see mars coughing up chalky moon-guts like thi… https://t.co/nEEUq8ZbI3	2021-06-03 18:19:19
416	Vande_Bharat_Ma		@Guttajwala @ShefVaidya Kathua incident also had involved deep conspiracy (u were part of that), framing some hindu… https://t.co/REXXP48WrO	2021-06-03 18:16:46
417	strawberrycbot		fake deep strawberry cookie meta we all die	2021-06-03 18:12:19
418	jay_thediamond	Dallas, TX	@DJSaucyD LMAOOOOOOOO fake deep	2021-06-03 18:10:25
419	kaifiish	sw: 150+ cw: 134 ugw: 100	tw/ talk of suicide😩 I JUST FOUND MY SUICIDE NOTE FROM MY ATTEMPT LIKE 6 MONTHS AGO BYE WHY DID I WRITE IT SO CRIN… https://t.co/uSSGMBhqtu	2021-06-03 18:05:33
420	JustTuano_	6️⃣1️⃣4️⃣	@DreSavagee Fake deep mf’s 😂😂😂😂 WhYyy dEYyy ComFY sAyInG iT wIT UUuuu	2021-06-03 18:03:38
421	SpenceNicholson	Los Angeles, CA	Has anyone done a deep dive investigative piece on the waste and environmental impact of spam mail? I swear I’m sen… https://t.co/gWeHDcCXtG	2021-06-03 18:01:04
422	Brigiteee	Staples Center	How is asking a question putting sex on a pedestal? With your fake deep ass lmfao https://t.co/zhYaqRZjFQ	2021-06-03 18:00:11
423	EditsKlance	She / her	@mmmarzzzz People being weird and trying to find deep fake audios for q@u/&lt;!+¥	2021-06-03 17:59:27
424	c0smic_pirate		@A1V2E3N4G5E6R @lnglvpakistan @salmansukhera12 @PAF_Rulz @Raytheon @IAF_MCC Their silence itself is the best proof.… https://t.co/u9RLyMLPdk	2021-06-03 17:53:46
425	TeumeMaeva	JIKYU she/her 23yo	What's wrong with being weird. And You deserve all the hate because you are arr0gant a fake friend a fake person —… https://t.co/Ccvb7WKQTO	2021-06-03 17:49:16
426	LimeEyed	Brisbane, Australia	DEEP FAKE https://t.co/eeZ4JPzNjI	2021-06-03 17:48:53
427	unclevuzi		Fake deep	2021-06-03 17:44:58
428	RealSeanFoley	Hoosier, needs 2 update blog	I thought this had to be a deep fake, but ... nope. Fallen hero - disgraced, leaky and flatulent - shills pillows… https://t.co/kBfyzCiXEQ	2021-06-03 17:44:04
429	toadswiback	Trash Vortex	A deep fake of Larry the Cable Guy performing a solo rendition of streetcar named desire?	2021-06-03 17:40:25
430	catsncarbs	Hogwarts	Hot girl summer is the summation of all of these things. It’s not about looks, it’s a state of mind. Stop trying to… https://t.co/Yzhp5szeXz	2021-06-03 17:35:44
431	2njer_i	Nairobi, Kenya	Rich coming from people who had Canceled R Kelly Ochieng’s event yet we all saw you there. Fake deep	2021-06-03 17:34:26
432	LimeEyed	Brisbane, Australia	@notcrazylatina deep fake	2021-06-03 17:29:26
433	AlexW30001		@POTUS Ffs 🤦🏼‍♂️ it’s so obviously another deep fake. When will the whitehouse admit that Joe is dead?	2021-06-03 17:21:43
434	xxxALACRAN2	follow unfollow block freely	like i literally will do it its not even a funny joke i just genuinly to not like most people i meet not in the fak… https://t.co/NCrqs6HD9N	2021-06-03 17:21:13
435	paradisomystic	Inside your heartbeat	It’s the caping 4 every damn thing &amp; every damn body tht annoys me so much abt a lot of ppl (especially via social… https://t.co/smLckPq4zq	2021-06-03 17:16:25
436	SanFranDamn	San Francisco, CA	@__i960 @jv18121 Definitely. No transparency where the money is going &amp; a bunch of fake liberal cooks elbow deep… https://t.co/5pdf6GtBJD	2021-06-03 17:15:47
437	kealabilbao	Chicago	@PaulCarpentier_ It’s A.I programs on the market to recognize deep fake so that security department can deal with t… https://t.co/KdekLnHdoU	2021-06-03 17:15:07
438	hywre444		modern art is such a barren wasteland of an industry. this man sold air for 18k, slapped some fake deep nonsense b… https://t.co/O2TyzWMrNt	2021-06-03 17:14:31
439	ExGOPer	#NY19	@ProjectLincoln Please tell us this a deep fake.	2021-06-03 17:14:11
440	DawnWil83680905	Singing, Falcon watching.	The more we reject the depopulation Lunacy of the globalists, the more we will see Earth Quakes, Israel Attacks and… https://t.co/CpjSx8DSze	2021-06-03 17:12:03
441	citybouy256	Kampala, Uganda	Those days when people's fake opinions and useless scorn used to put me down, I remembered were I belonged and came… https://t.co/NKl2naLR6q	2021-06-03 17:11:13
442	splatt8987_sam		@michaeldweiss Please tell me this is a deep fake. Humanity itself needs for this to be a deep fake.	2021-06-03 17:09:01
443	eliamagaly	Fort Worth, TX	My coworker signed me up for a corny ass inspirational motivational fake deep girl boss newsletter without my permi… https://t.co/XpoOx0sH2z	2021-06-03 17:08:17
444	stoney_boyd	United States of America	This is the best deep fake EVER! Winnie the Flu! https://t.co/1vJ9ONWqRw	2021-06-03 17:06:20
445	halfassedoa	New Jersey, USA	@ProjectLincoln Is this a deep fake?	2021-06-03 16:52:15
446	lovemoviescene		enough fake deep music theory for the day off i go	2021-06-03 16:48:57
447	ESAnderson19	Los Angeles, CA	@ProjectLincoln This isn’t a deep fake? Jesus. Embarrassing.	2021-06-03 16:36:32
448	SomeOtherPaul	the short bus	@NamethTemmeth @undeadscribe It's all a deep fake conspiracy	2021-06-03 16:36:03
449	Aaron_Good_		@Lefty_Jew @TrueAnonPod @liz_franczak @yungchomsky @housetrotter Cool! And as a leftist, you may also appreciate Pa… https://t.co/fBJ5ntmBjs	2021-06-03 16:35:05
450	CJB_2014	United States	LMAO. These fake deep takes always make me laugh. Janet Jackson has no competition. She is a fucking legend. Why in… https://t.co/42nU1sNo3j	2021-06-03 16:35:01
451	whyyouOMD	New York, NY	@jus_fkit @_Eccentricchica @adinarising Reread the entire conversation and have a good day. I’m not going back-and-… https://t.co/CPxOksi91B	2021-06-03 16:33:57
452	AJokhio3		@AR26014577 @HamidMirPAK @ThePrintIndia Nope...obstacle are one who are supported by our enemy...example of Pakista… https://t.co/s0uT6xriI9	2021-06-03 16:32:08
453	iztok_franko	Ljubljana	Dončić did some mean things to Zubac again to end Q3. 1. Zubac was in deep drop on 1st play, Luka scores on a hos… https://t.co/ymdqPVDNrc	2021-06-03 16:27:40
454	Sincere_Sha7	Mecca	@erykahbahbooty Delete this before all the fake deep Twitter feminists attack you 💀	2021-06-03 16:22:49
455	Coachfieno2	Chicago	@__preci0uss13 Acting fake deep on Twitter you know same old same old	2021-06-03 16:19:46
456	rednuoPdnuorG	Dante's circles	Below Deck is as fake and shit as it gets, but I am too deep in the weeds now, it’s got me. I just want to work o… https://t.co/5MvwN63cjF	2021-06-03 16:16:23
457	deep_aamber		@EVYSTADIUM But guess what? We're all clue-ing in to the click trickery of the MSM and their fame-seeking fake a… https://t.co/XKacAsm01D	2021-06-03 16:14:16
458	ipl_fake		@Deep_Point_ Stay small	2021-06-03 16:10:27
459	qurple_enbot		tired of fake "Kuroha Destroyers" who would take kuroha's whole cock balls deep in their ass any day.,. smh :p	2021-06-03 16:09:31
460	4Real75215148		@galexybrane Fake MSM is not to be relied on in any way. They are in this narrative agenda for the long term. Bough… https://t.co/9TYUY5o5Qv	2021-06-03 16:05:43
461	mercygebru	Addis Ababa	@BBGAfrica Fake!! Fake!! Fake!! Lie!! Lie!! Lie!! go to Dongolat, 35 Km far from Mekelle, Tigray's capital city, an… https://t.co/6M45PlGCQ2	2021-06-03 16:04:59
462	NYC7712	Manhattan	@therecount I watched this 5 times and couldn't decide if it was real or some kind of clever deep fake. Even after… https://t.co/KPOmZ8Tn7k	2021-06-03 16:03:20
463	leskaufman		@zatara214 Deep fake	2021-06-03 16:02:17
464	AlMcAlMcAl	Ann Arbor	@timothyjkay “Let’s make a deep fake and have that dumdum say...” “Oh wait, do we have $600?”	2021-06-03 15:59:51
465	DSalucco		@FoxNews @GOPLeader @GOPLeader @GOPChairwoman @JudiciaryGOP @LeaderMcConnell https://t.co/XnIGi4cd8H as Trump would… https://t.co/Y3kXOuPU4i	2021-06-03 15:55:35
466	ICantFinishNoth	The Void	J. Cole still rapping about wealth and crying about intellectual elitism, his stans still being fake deep acting li… https://t.co/LU4f8fCEGm	2021-06-03 15:55:14
467	martiancari	Los Angeles, CA	Libra South Node / Aries North Node: Last night I listened to this episode of Hidden Brain called “The Fake Bride”… https://t.co/bcLPOSoo5x	2021-06-03 15:54:58
468	bleumoonchild	she/her • kim	not to b fake deep but this black swan perf reminds me of how historically white ppl have made art into this thing… https://t.co/AliEgpySxE	2021-06-03 15:52:36
469	zhen892	Moon 🚀🌔	Hmm...now its very interesting news...russia moves usd n dogecoin list in coinbase...watchout surfer...a massive mo… https://t.co/5d2RyG0yvW	2021-06-03 15:52:32
470	LLMoneyMaine	Roxbury, MA	@LC_623 that fake deep voice got it too 😭😂	2021-06-03 15:52:13
471	hotoffIine	HELLMERICA	Her vision be that of a fake deep straight man...	2021-06-03 15:46:29
472	LIVETOLOVEJatt2	اسلام آباد , الباکستان	@FaslayHeal @ashfaqma1 @PakPMO Deep Pockets Social Media , are the ARMY of Israeli &amp; American Zionists and Allies.… https://t.co/popr5F04MK	2021-06-03 15:43:03
473	CHARLESGAHAN1	Michigan	@Eve_Alyson @KnowItAllGrl @JC61479 That is MY issue with people who share deep personal experiences but don't use t… https://t.co/GZoUisJRAr	2021-06-03 15:42:11
474	AlwaysUtd14		@Ifcscott What’s up with being fake offended by everything these days? Grow up pal it’s about sports it ain’t that deep	2021-06-03 15:41:13
475	LIVETOLOVEJatt2	اسلام آباد , الباکستان	@FaslayHeal @ashfaqma1 @PakPMO Deep Pockets Social Media, are the ARMY of Israeli &amp; American Zionists and Allies. 2… https://t.co/s3Grd9UjNH	2021-06-03 15:40:42
476	crane63375637	Morristown, NJ	@Stephan56734681 @Sheilaclark122 Did you see the SNL take Jim did of Biden then the deep fake added. It’s on YouTube. You will trip balls	2021-06-03 15:40:15
477	LIVETOLOVEJatt2	اسلام آباد , الباکستان	@khankicheeti1 Deep Pockets Social Media , are the ARMY of Israeli &amp; American Zionists and Allies. 2: They Created… https://t.co/Y624CBpq6o	2021-06-03 15:14:05
478	LIVETOLOVEJatt2	اسلام آباد , الباکستان	@khankicheeti1 Deep Pockets Social Media , are the ARMY of Israeli &amp; American Zionists and Allies. 2: They Create… https://t.co/scQxIVxQqP	2021-06-03 15:11:57
479	Mikecappone	Michigan, USA	@Zilla_25 @BLSplashGayZ @King_Zedrow It's a deep fake. LOL 🤣🤣	2021-06-03 15:11:28
480	Ave_Cubum_Necis	Not Important	@IKillMarxists @nana_pam3 @REALinTEAL @ImnistheTank @DMagazine I love how these dudes bring up our attempt rate. Is… https://t.co/kdv3NSN528	2021-06-03 15:10:25
481	TrustedSec	Cleveland, Ohio	Take a deep dive into a #phishing email that Principal Security Consultant Chris Camejo received. Learn what can be… https://t.co/z9calJcUN0	2021-06-03 15:08:24
482	emisbackintown7	New York, NY	@AdHominoid @angryCOsnowman @COPDLiving @DocVestibule @laurenboebert I’m sure it was just a deep fake.	2021-06-03 15:08:17
483	SpaceCadet9661	South Africa	Please tell me this is a deep fake. Or have I been living under a rock. https://t.co/cZj6qSlVK1	2021-06-03 15:08:01
484	CowboysStats		@cmikesspinmove the asteroid was deep fake	2021-06-03 15:03:01
485	AlexStarcevic		@MSNBC Mika father was a top deep state officer. Pelosi is evil fake and calculated. A country can be judged by wha… https://t.co/eCQeywnoIp	2021-06-03 15:00:23
486	MaryKay15	Closer than I was a year ago	@RyanDaCheezMan @nkwstweet @AdamWeinstein @MollyJongFast I believe you, but it does have a little deep fake vibe.	2021-06-03 14:52:16
487	Albinomf	The Mosque	To any employers who may pull up my Twitter this is a deep fake	2021-06-03 14:50:59
488	mssr63	🌟	if you: edit the girls's faces into different bodies, make acting deep fake edits, keep pushing for them to go into… https://t.co/5SgCOCe29Y	2021-06-03 14:45:47
489	drbill27	Michigan, USA	@snopes You are a communist front group, fake news, and deep State minnon	2021-06-03 14:44:50
490	drbill27	Michigan, USA	@snopes You are fake news, a communists front group, a deep State Minnon	2021-06-03 14:43:41
491	kealabilbao	Chicago	@PaulCarpentier_ Change their whole system! Some records need to be analog! Patients need to be numbered in a crypt… https://t.co/QgwVvin4dG	2021-06-03 14:38:59
492	CharlotteHenry5		White people can thank trump for one thing (&amp;one thing only) &amp; that is he opened our eyes to the amount of deep-sea… https://t.co/LOBwVfFJor	2021-06-03 14:37:37
493	theLEVerageurr	Long Beach Island, NJ	$SPY Fed speak this afternoon after hot inflation numbers. I'm sure their best Sunday dresses will be on. Poor high… https://t.co/nh1ux2q7zQ	2021-06-03 14:35:51
494	owllover21666		@poopchamber0 @RetroFirearms Looks like deep fake and no, I'm not a China fan	2021-06-03 14:35:15
495	Darren_Dawson	United Kingdom	@jacobecarson It’s an Elon Musk deep fake. Might as well have been Kermit the frog evangelising. He still ain’t ta… https://t.co/TMkqoRDxr3	2021-06-03 14:34:45
496	Usa17Alice	日本	It’s Getting Harder to Spot a Deep Fake Video https://t.co/hYUVfWanzW @YouTubeより	2021-06-03 14:30:29
497	PollsToMoon	DECENTRALISED	@davidgokhshtein Deep Fake!	2021-06-03 14:29:09
498	Randa_Panda423		deep fake made it to tik tok and y’all still aren’t scared????? you think this is entertaining Shit is TERRIFYING	2021-06-03 14:23:30
499	buythespike	mars	@ohButterscotch @ManoDelamonte @CinicoGranadino @DudespostingWs yall are arguing over a corny pic and story that is… https://t.co/52L87YVmh0	2021-06-03 14:20:42
500	farhanz24	Islamabad, Pakistan	@BBCUrdu BBC is now officially part of spreading fake news in Pakistan, and they proove that they have deep pockets… https://t.co/e4rQXU5UB0	2021-06-03 14:06:46
501	MIH4NN	Hiding between Zenos' cheeks	you can feel a deep bond with someone that goes beyond friendship but isn't romantical, you can be intimate and vul… https://t.co/kB2VEYuUrY	2021-06-03 13:47:11
502	KSue2759	Kentucky, USA	@SenTedCruz Since this video is on fox news it is possibly a deep fake. Their whole agenda is to make up shit to tr… https://t.co/j5VTDhrHmn	2021-06-03 13:44:29
503	kg62459		@taco_johnston There are a lot of fake Patriots, careful who you follow. Sometimes you have go deep into their twe… https://t.co/msjOcqDXd2	2021-06-03 13:40:44
504	pjmcxh	she/her	why’d i think this was a deep fake hol on https://t.co/AY0bowAcGU	2021-06-03 13:36:26
505	MaddyCheerCap	Not Dove Cameron	@TeachingTheNerd "Does that feel good, Baby? You're so big already..." Chloe purred, her mouth watering in respons… https://t.co/2w6kHX8iRC	2021-06-03 13:36:16
506	faceyourfront		Let me not even get started on Deep Fake technology and Porn because I’m realising we’re living in a crazy time 😭 W… https://t.co/5i6cE9Pgew	2021-06-03 13:23:34
507	choatsnews	St. Louis, MO	Can you spot a bot online? Who is really behind the fact-checking sites? What's a deep fake? @kmoxnews is launching… https://t.co/uLFn6PWXtz	2021-06-03 13:22:55
508	Fake_AmiKitty	dancing in my deja vu	holy shit i forgot how tall he was and how kinda deep his voice was https://t.co/KXUiBlfrQR	2021-06-03 13:20:57
509	JasonSt88834932		@BlueStarUnicorn Durham isn't coming lol. that was fake Bill Barr was a fat deep state clown. That was always a distraction	2021-06-03 13:16:42
510	mrlonely_____	New York, USA	@TexanicoYT @ForRap2 Honestly I think his lyrics are very fake deep and just sound like an angry emo teenager who "… https://t.co/nKrVPE0bMr	2021-06-03 13:13:20
511	GlowTVza	South Africa	NEW Tonight on #ALoveToDieFor - #IshqMeinMarjawan Once Sanaya is sure of whom she is talking to, she spills the bea… https://t.co/gRiFvSfdcR	2021-06-03 13:10:23
512	MotownDR	Location? Guess...lol.	😂😂😂😂 Coward👇 Someone said this may be a Confederate white supremacist incel guy, who has a white supremacist handle… https://t.co/CCBDGlJwCC	2021-06-03 13:07:44
513	carveth_julie	Colorado, USA	@PittshillP @underwoodphil50 @WINDOCTORRX Don’t believe the fake news you’re getting The deep state or elites hate… https://t.co/2xvNhO2LsX	2021-06-03 13:05:50
514	EquoAmicus	United States	@aaronjmate @Isikoff Wonder why we had to sanction Russia for the torture of Magnitsky? And since Russia is so inno… https://t.co/ihkqJN3As7	2021-06-03 13:04:33
515	Knowlo_original	New York, NY	@FigmentPudding @JaymanBlue1 Deep fake 🤣	2021-06-03 13:03:36
516	GarethStep	Johannesburg, South Africa	@rebellenoire Maybe they realise you're so good in your field, they want to make sure they're not dealing with a deep fake.	2021-06-03 12:59:04
517	YungVTheProblem	NOT OHIO	This fake deep shit gotta stop 😭 https://t.co/2vKY0K1Ojj	2021-06-03 12:55:45
518	DraftVogel	Nashville, TN	Here’s the end zone look. Use the tight end to create a strong side and run the play action that way. Cincinnati w… https://t.co/fjJRZDwrAv	2021-06-03 12:45:22
519	TippiTheVegan	United States	@tomselliott @LisaMarieBoothe BIDEN is compromised by China, BLM &amp; Deep State. He is a fake president. The military… https://t.co/JZHdED0RnV	2021-06-03 12:44:52
520	EllenO42295913		@Real_AdaKing @NwaGodP5 @General_Somto 💯% in agreement. Nigeria, renamed, relabeled and rezoned etc etc will never… https://t.co/EiWxJ9giPX	2021-06-03 12:44:26
521	kealabilbao	Chicago	Deep fake is an open source software constantly getting better! It allows people to hack and leave no traces. Imagi… https://t.co/R1jhjEGEih	2021-06-03 12:41:25
522	maxvayshia	Devil's Abattoir, Helm's Deep.	Berlin of Money Heist was wrong. I love the show but that was fake deep.	2021-06-03 12:34:52
523	ck_okany	West Africa	what kind of fake deep yarns is this abeg 😂 https://t.co/Yj0xtxVQEU	2021-06-03 12:33:35
524	fishyfox_ebooks		Since these deep fake videos use ai analyze videos of people singing/lipsyncing, that means you'd be able to take a… https://t.co/fvz6USc2wu	2021-06-03 12:31:19
525	kealabilbao	Chicago	Ha with #deepfake a hacker probably already ex-change your info with these A.I system these doctors are using for p… https://t.co/IpgByr7p2l	2021-06-03 12:31:05
526	GaryHaubold	Malvern, PA	@chigrl Wait until it's combined with "deep fake" AI technology that can change the words actually said in video re… https://t.co/BoGKkMfPRq	2021-06-03 12:22:42
527	minister_miller		I don’t know why but Sam, Samsung’s virtual assistant just looks like a deep fake of Ben Shapiro’s sister https://t.co/PmQio7wuTz	2021-06-03 12:15:29
528	obitoism	any 22 | ic: @heureoreo	@charperiod ppl were being homophobic to the admin of the page of dailykakashi bc they posted this. if ur homophobi… https://t.co/GYGQdk9YA7	2021-06-03 12:09:39
529	__GHAZALH	لەو لایە	Kurds are so into fake deep kind shit it’s embarrassing	2021-06-03 12:08:48
530	pavadore_rich	Southeast Massachusetts, USA	Russia Collusion....Trump was correct. The Wuhan virus came from a lab....Trump was correct. Hydroxychloroquine..… https://t.co/4kTE0aKIOW	2021-06-03 12:07:56
531	kalinga_abhisek	Bhubaneshwar, India	@VikasKrG @soamjena @deep_kanakia Bro have you heard of fake ISI mark helmets?	2021-06-03 12:06:56
532	NEtrends		@nitinbhatia121 Level 1 Deep fake....Dangerous trend.	2021-06-03 12:06:07
533	jjhicret	United States	Too bad MSNBC has become so corrupt. All taking part in this fake news to accomplish a deep state coup against Trum… https://t.co/o7eR6OkwC8	2021-06-03 12:02:55
534	CitaNumber6	Chicago, IL	Y’all be so fuckin fake deep on this app g. What if folks just stole his mama waffles?!?! Istg mfs be annoying asl… https://t.co/5DUbaTmmgn	2021-06-03 11:57:53
535	Awful_Ro		fake deep https://t.co/0e38q0k3bu	2021-06-03 11:52:30
536	SameOld_Ant	904➡️850➡️510	@DameGxt @xiipanashe @False_Elysian @veargile “Not really Itachi is the most fake deep “tortured” sad Bart Simpson… https://t.co/044c6pRdaq	2021-06-03 11:50:34
537	L_VUtoo	New York, USA	@dranden3 Do you perhaps have the clip so we know that that's the one that's a deep fake?	2021-06-03 11:48:21
538	iam__kartikay		Deep inside I Laugh on my friends when they show off a lot and argue with each other. Like "I have this, I am that"… https://t.co/5Lwkrkxl05	2021-06-03 11:47:23
539	warstudies	London	📡☢️ NEW RESEARCH: Emerging technologies could risk catastrophic nuclear escalation @mlfavaro analyses 10 technolog… https://t.co/HVUICw4sQv	2021-06-03 11:44:40
540	gontbud	Lublin, Polska	@MovieEffectVfx :) so simple to make fake video - deep fake	2021-06-03 11:43:36
541	afraprettyclown	🍾🥂🦐	@abzdotmo Fake deep	2021-06-03 11:40:22
542	keyuriousity		The way I have some experiences with the rude,arrogant &amp; insensitive power abusers who fake their great &amp; empatheti… https://t.co/rko1ka6fUz	2021-06-03 11:25:51
543	BalodaVardan		Deep inside I Laugh on my friends when they show off a lot and argue with each other. Like "I have this, I am that"… https://t.co/kuqKkiBCmL	2021-06-03 11:15:26
544	OkesolaTaiwo		@Flozy222 @instablog9ja @Flozy222 , you know the funniest thing, the girl may not even be a virgin sef, not even bo… https://t.co/VWmT9cXDYO	2021-06-03 11:03:21
545	AXECOP	Rancho Cucamonga, CA	@JerylBier Deep fake	2021-06-03 10:38:42
546	notmiadangx	713	Why ppl wanna b fake deep for like no bro I don’t wanna talk about aliens I wanna talk about things that are more a… https://t.co/pjem1qP2Jw	2021-06-03 10:36:26
547	VictorBanner68	Spain	@silviamarso Ha ha I just love it! Deep Fake at his best! https://t.co/QTCB93eRwA	2021-06-03 10:19:49
548	MikkelDPetersen		@RScheelke @David_Garby - Huey Lewis and the Fake News - The Notorious B.I.G. Pharma - Deep Purple State	2021-06-03 10:17:40
549	goretzkaas	Italy	@IlCagaCazxi Not to sound fake deep but they’re both about the effects of media and the relationships that come wit… https://t.co/PQWw5WxrY1	2021-06-03 10:08:37
550	UKNukePlanning	UK	@mlfavaro @KCL_CSSS ..An interesting start..'United Kingdom and other nuclear possessors should use non-consensual… https://t.co/nu7cYJ4KeI	2021-06-03 10:03:35
551	ShivamB91903385		@ViruPandey81 The best thing i can learn is person has to be patience. Today market is only range bound and we even… https://t.co/erRKbnjfTM	2021-06-03 10:02:07
552	moonlitsmores	Los Angeles, CA	I’m 184 pages deep into Hani and Ishu’s Guide to Fake Dating 👀	2021-06-03 09:55:23
553	HealyKenzie	Scotland, United Kingdom	If u ask how I'm doing I'll either say fine or good, but deep deep down I'm always upset and most of the time I actually fake my smile	2021-06-03 09:49:07
554	AndNlp		Deep fake geography? When geospatial data encounter Artificial Intelligence: Cartography and Geographic Information… https://t.co/LrAGvxT56W	2021-06-03 09:48:22
555	Heis3nb3rg1		@NeoTiger_ He's a man with inferiority complex with deep hatred for muslims... His followers believe his fake conco… https://t.co/aHAKwtX7tF	2021-06-03 09:34:57
556	paul_msg	Lancaster University, UK	@KevinMalogna @NoahHaber It's an interesting question but doesn't lend itself very well to Twitter - the threads ru… https://t.co/tLnq9Z4sXu	2021-06-03 09:30:28
557	Floats_Whatever		not to be fake deep but on this, the day of my weed's wedding Tragically beautiful.	2021-06-03 09:23:12
558	faithlovehope40	Targetted since 2006	Sitting outside having a cigarette while some neighbor I don't even know is going off abput me. Craziest rumours a… https://t.co/3LgLTqAQTS	2021-06-03 09:15:51
559	bkgboom	she/her | 20	Plss there are so many fake atsu acc on the timeline and deep down I know they're fake but I still fall for it everytime 😭	2021-06-03 09:00:29
560	Str8MoBn	USA	Deep FAKE ass NIGGERS! Nazi FAGGETS! Do not TOUCH my LANGUAGES again! I AM KING TUT! https://t.co/VKtxsUreRZ	2021-06-03 08:57:01
561	CharpyStream		@Micode sympa le deep fake https://t.co/gn248kxs18	2021-06-03 08:53:44
562	switch2reality		@Vishal89128557 @FREEcoin_Crypto @Jovz47957472 @krypto0god @THE_FREE_COIN @mfreecoin @BinanceResearch… https://t.co/ZFZYjUg47F	2021-06-03 08:51:58
563	MacGyver0184830		296. That severely toxic of your illusion I assumed &amp; your fake smiles were like many knives stabbed deep into my t… https://t.co/P0Dr3n18T4	2021-06-03 08:44:36
564	DevourACupcake		It's 4 AM and I found myself in the deep internet discourse of this racist fake bee lady.	2021-06-03 08:31:24
565	timetravelart	the moment	deep fake videos scare me	2021-06-03 08:30:23
566	MarvinGakunyi		Wanted to slap you guys with a fake deep quote lakini I'll just remind you that remaining sane and at peace is an i… https://t.co/obPN6sDGj8	2021-06-03 08:17:01
567	MuhammadOsman18	Best place	@Fereeha @MoeedNj @QMahmood104 @GVS_News What abt those fake newsz &amp; propoganda that lady including you has done wi… https://t.co/LLq75a4JNF	2021-06-03 08:04:16
568	gabe_sylar	The library with blank pages.	@Jx_Lee01 @JoeMama31513728 @downix @HEXAMENDLE Her character is written to believe that justice and morality is fak… https://t.co/VUFSzIpp7I	2021-06-03 08:00:49
569	FortifyCulture	Israel	You don't speak on behalf of Jews. Real Jews on the other hand have a deep connection to Israel for thousands of ye… https://t.co/SxFDqZ5OST	2021-06-03 07:56:43
570	Aksysus	💊	Deep down you were suicidal the whole time while they gave her a bukake now you’re on the deep end listening to bur… https://t.co/VlrdeRpYMj	2021-06-03 07:47:06
571	patricklsk		@bongkersz right one is just deep fake..	2021-06-03 07:42:01
572	siddie_style		Ce deep fake 🤣🤣🤣	2021-06-03 07:38:29
573	MaicaMoney		I see for my self now that people can’t wait till you die so they can take ya spot, make a post, put you on a sheet… https://t.co/VWfiA4KXm9	2021-06-03 07:38:14
574	trinitiesinfo	India	@avro_deep @PritishNandy Well said! Freedom to spread fake news, half truths, blocking Hindu killings news is their… https://t.co/bA3ZA4U2qu	2021-06-03 07:36:41
575	MelissaJarquinM	Alberta, Canada	@JustinTrudeau I hope you send me a pair of deep fake shoes to wear for that court hearing organized to extort me a… https://t.co/YA9V5ZL13T	2021-06-03 07:36:07
576	muigai_Nywele	Nairobi, Kenya	Fake deep https://t.co/9V9uFJg1eb	2021-06-03 07:17:36
577	Gen_Buhari_	Ashanti, Ghana	@MPKwarteng_ You’re just lying to save a face, deep inside you know I’m right and I never post Fake information here.	2021-06-03 07:17:25
578	stpstpstpstpstp		when did we stop making fun of fake deep shit	2021-06-03 07:16:19
579	Staz4983		I woke up and find -Money Over Everything -Hate runs deep than Love -Things are valued more than Humans, -… https://t.co/LgsifydhKb	2021-06-03 07:15:20
580	jimmydie1963	Los Angeles	Aaron Good takes Adam Curtis to the woodshed again. This time its mostly over the JFK case. But there will be one… https://t.co/cHzEL0BVeB	2021-06-03 07:14:45
581	stpstpstpstpstp		i have a suspicion that all management courses are extremely fuckin....fake deep	2021-06-03 07:13:29
582	gimme_hope		@BrittanyMarie0x @TikTokSupport @uoregon A not so deep dive into TT will show I do not. You are believing all of th… https://t.co/pGKHwXw3ho	2021-06-03 07:11:20
583	MONlHOBI	they/she, 22	everything from hueningkai’s fake laugh to his deep laugh to soobin hitting him and laughing even harder i cant sto… https://t.co/PiyLluc6Ya	2021-06-03 07:05:35
584	iseequietnights	Blue Neighbourhood	Not even kidding or fake, your music came so deep into my life right now. Breathing and listening are happening tog… https://t.co/muTdOpVgDH	2021-06-03 06:59:41
585	JakeWallis_ASPI		What is a deep fake? https://t.co/7Xd2upLGfQ	2021-06-03 06:25:31
586	skissir	genderfluid, she/they	I honestly think Ive found the loml, the one who makes me feel amazing. Just seeing a notif and wishing it was them… https://t.co/1cOAWyEfeG	2021-06-03 06:23:44
587	PHIAMAX	Nakuru, Kenya	@HonKangata I don't doubt the wisdom of @HonKangata, how else would you describe a person who is waiting to be endo… https://t.co/GJdmQ1sAOT	2021-06-03 06:19:37
588	DomHDizzzle		@tehyax98 For me as someone who yells time is fake this tweet hit a little too deep	2021-06-03 06:13:54
589	5439Elliott	Bakersfield, CA	My mother has discovered a deep fake app. Oh god.	2021-06-03 06:13:30
590	MacroLions	Digital World	It's one of those shitty fake deep, but it actually... Idk it actually did some shit on me and now I can't forget i… https://t.co/kFRZarLFf1	2021-06-03 06:10:56
591	lee94josh	lee94josh.com	refuse to consume news unless its read to me by this deep fake woman https://t.co/OSEpiv3Boa	2021-06-03 06:06:51
592	OfficialMarachi	Três Lagoas, Brasil	@realFFK Deep fake video. Watch the cut and join The zoo is finished! @Neche201 @ChinasaNworu @Eblogbiafra… https://t.co/nNiEHZSW4l	2021-06-03 06:05:44
593	DameGxt		@xiipanashe @False_Elysian @veargile Not really Itachi is the most fake deep “tortured” sad Bart Simpson edit ass c… https://t.co/M1aDR0ONMw	2021-06-03 05:58:13
594	RJ_dot_com	TX, US	Fake deep hahaha . Anyways, an individual’s “success” way more often than not is gonna be partially decided by outs… https://t.co/eXL6WkAyeh	2021-06-03 05:49:22
595	FarrahFawx	Los Angeles / London	@RJ_dot_com Fake deep doesnt work in this scenario when the operative word is “algorithm”. And we very much create… https://t.co/TjG7yDI2FC	2021-06-03 05:40:20
596	M888_XRP		Deep state must be pissed, they tried to get the star seeds to take vaccines, but we wouldn’t even take a test😂 we… https://t.co/h4CW3ssDSA	2021-06-03 05:36:50
597	OkonkwoIkenna16		@realFFK Do you know that Fulanis knowing tyrant @MBuhari is dead, they're still using his name, image and video to… https://t.co/MLHpizj5GU	2021-06-03 05:31:40
598	ASPI_org	Canberra, Australia	'Were a state actor to leverage a deep fake of significant quality, sufficient to shift geopolitical events, I thin… https://t.co/MSSlkpO4FQ	2021-06-03 05:30:00
599	aubrey_lychee		not trying to sound fake deep. brain doesnt Do things a lot so I have to put it somewhere when it does" THIS DRAFT… https://t.co/IPVf1FUdwr	2021-06-03 05:29:09
600	iHugMiku	she/they/vamp 18 sos	I love my enemies, at-least they admit that they don't like me. #fakefriends #fake #tumblr #deep #woke https://t.co/n69BD6ydme	2021-06-03 05:24:12
601	LordletoI	Texas	@SenBryanHughes @POTUS @JoeBiden @SenBryanHughes has the cold dead eyes and fake smile of a lifelong flim flam man.… https://t.co/mIvownqpmh	2021-06-03 05:20:51
602	RobynTBraley	Calgary, AB Canada	I'm a #pizza fanatic. Thin crust Thick crust Authentic Italian Fake Italian Chicago Deep Dish Greek pizza Hawaiian… https://t.co/8sxaUYlpmj	2021-06-03 05:18:00
603	shaunheiser	Ronkonkoma, NY	Grimes and Elon Musk are perfect for each other. Fake deep dumb girl and fake deep dumb guy. A match made in heaven.	2021-06-03 05:10:52
604	floppastan36		@_hermanjohan @LegendaryDates Winnie the Pooh deep fake	2021-06-03 05:08:44
605	thetossedbarte1	California, USA	@MomSeeker Dipshit, that’s a deep fake.	2021-06-03 05:01:15
606	sivincentito	Republic of the Philippines	@auxmonstera @Mayora_Abby That's why I'm using fake names, fake phone numbers, and even fake ID's when I think that… https://t.co/BrDnw4ruyU	2021-06-03 04:54:54
607	Toscallo	Due to #Covid19, I'm indoors.	Calling a supervisor go pala o le ko Shoprite…ko tseleng gona you are in deep duuu-duuu. Ipoloke ngwana wa batho.… https://t.co/8zHeKgOwOt	2021-06-03 04:53:04
608	Heruyk	Saint Paul,MN	I hope @SecBlinken will not say this is deep fake video! @POTUS @AmbRice44 denying the fact and played by… https://t.co/O68FU3wNrK	2021-06-03 04:41:10
609	TheoryZaMtaa	Nairobi, Kenya	@KarabiloGeofrey Toa fake deep hapa.	2021-06-03 04:23:55
610	SuaveMastermind	HiddenWeed Village, California	Ahhh then there goes the fake deep people ruining the fun	2021-06-03 04:20:07
611	Night_Owl3602	Las Vegas	Fake it til' you make/bake it! Mr. Stone &amp; Mrs. Gampp with the canoli in the deep fryer. @CrimeKitchenFOX… https://t.co/ehZ2hf3G97	2021-06-03 04:15:51
612	abelsupdates	she/her	fuck everyone that thinks olivia rodrigo is “fake deep” for getting her heart broken just because she’s young... sh… https://t.co/v2Q6AZLEpa	2021-06-03 04:13:23
613	ChaseCu25906983		Ever thought really deep and actually realized that you have to find the perfect friend to realize they aren’t fake	2021-06-03 04:09:18
614	orodri1985	Texas, USA	Some people turn fake poets wake and other’s followers their deep integrity	2021-06-03 04:08:49
615	price303	Sunset Hill	Luka is deep frying these 2K create-a-team fake tough guys https://t.co/K3bJxlvtPM	2021-06-03 04:06:51
616	MrwaitUAE		Today I am proud on my self for never supporting her #Malala . She is fake and paid actress, doing every thing for… https://t.co/GPwzsqNFud	2021-06-03 04:04:16
617	Real_Chatty_Cat	Los Angeles, USA	@BrianHarris33 @DanaBleedGreen @robertjlundberg @gabby_UCMaroon @showgirlcf @ShawnLindley2 @SammiStitches… https://t.co/xTgqgzRW1a	2021-06-03 04:04:09
618	MrwaitUAE		@HniaziISF Today I am proud on my self for never supporting her #Malala . She is fake and paid actress, doing every… https://t.co/ehu1K2SoWq	2021-06-03 04:03:20
619	sholz_ardin		Fake deep 😒 https://t.co/FlKjXdkQz8	2021-06-03 03:48:11
620	d_originalone	Uptown.	@onthisdeen4life Man stop it 🤣🤣😂🤦🏽‍♂️🤦🏽‍♂️🤦🏽‍♂️ I’m about to say Cancel Celebrity Quotes because these fake deep moments are bad.	2021-06-03 03:46:39
621	BigGucciBeeber	SouthBridgeProjects	Y’all be fake deep 😂	2021-06-03 03:42:02
622	njnrn	Bengaluru, India	Tell me this is not deep fake! https://t.co/dalYaFi92R	2021-06-03 03:40:39
623	TheBlkPlumbob	New York, NY	@PinkStarNuggets @FlashSZN_ I've accepted tht I will just never be a deep-voiced man LMAO ... and die at the people… https://t.co/CbY2eYf6Pc	2021-06-03 03:39:02
624	IBC_Yoh		Roflmaoooo. They going deep with that "Dont look at Fort Detrick" pump fake https://t.co/Gan4z0YIP9	2021-06-03 03:31:12
625	USArmy17750614		We The People are on to the Deep State, the fake news media, the criminal politicians, the dems…. We see right thro… https://t.co/vIiyb7FHja	2021-06-03 03:30:41
626	ivorypodtv	Philadelphia, PA	Sometimes fake deep shit be hitting 😂😂 https://t.co/qTE9e4Ttwv	2021-06-03 03:27:41
627	raomesmo	☁	@xo_quey fazer um deep throat deep fake*****	2021-06-03 03:27:27
628	exoticrub	California, USA	Gay men have higher pitched voices because we don’t care enough to fake the deep voice. The secrets out men stop faking your voices 🙄	2021-06-03 03:22:19
629	brandon_puthoff	Secret Moon Base	@joeywreck &amp; well see more of it in the future I’m sure, people can deep fake anything now adays. No alien would bo… https://t.co/csP8smDxDq	2021-06-03 03:20:23
630	HITLISTtheDJ	Dallas, TX	I imagine that people who often post deep stuff about how everyone is fake and they cut people off have some real t… https://t.co/K5lloJncIU	2021-06-03 03:19:27
631	lonnyhurley	Portland, OR	@MisterLorde Is this a deep fake?	2021-06-03 03:16:25
632	twitt3rmitch		Plot twist: they killed the real Malala girl off and now using a deep fake to spew all this bullocks. That or the b… https://t.co/thOpW5ikl4	2021-06-03 03:11:33
633	TheButt94936728		@TheRealHoarse We really need to be on guard for future fake Dems showing up in 2022 and 2024 elections. WE MUST DI… https://t.co/vtap5tSJXZ	2021-06-03 03:11:07
634	Hey_Jen3	North Carolina, USA	@slh78_w04 Better date or become friends with a hunter. Ill never have to eat bugs or fake meat. I've got 3 deep fr… https://t.co/XArWUGhQH7	2021-06-03 03:08:22
635	qurple_enbot		tired of fake "Kuroha Destroyers" who would take kuroha's whole cock balls deep in their ass any day.,. smh :p	2021-06-03 03:08:02
636	cooking_butter	N/A	Venus in Cancer will bring me a headache into oblivion into the abyss for fake love of eternity 😭damn why so deep… https://t.co/rl7wLdbDCY	2021-06-03 03:05:41
637	jcrown04X		@Justin61894350 @NoguS10 @Nekotario Like my personal favorite Sonic is Jason Griffith, I think he fits the characte… https://t.co/rkqjhqsHnj	2021-06-03 03:01:49
638	Terry47067142		@Friia9 Covid was just another flu that the world order socialist Marxist movement was exaggerated by the fake news… https://t.co/0BLWjH2MpD	2021-06-03 02:52:34
639	thegreatestcrp	Upper Dicker, England	@d3adlyleah DEEP FAKE	2021-06-03 02:48:05
640	ruffian1821	USA	@benshapiro Someone's set up a site that can deep fake your voice. https://t.co/MwvfnYT2I1	2021-06-03 02:44:56
641	eddiesobougie		Fake deep tweets from shallow bitches make my skin crawl.	2021-06-03 02:30:06
642	LaVyPoOH1		I need to get my hands on one of them lights my brother have so I can start scanning y’all bags and sneaks 😂🤣🤣 it’s… https://t.co/2zHHP5zryz	2021-06-03 02:24:44
643	Sikaloolala	Thailand	yoooo so I was right 😩 dammit Cloud it was you who was desperate for her attention. Him ignoring her in that fake m… https://t.co/MRfqyMCLWm	2021-06-03 02:22:24
644	reckless408		@kurtisconner saw this on Instagram and thought you’d get a kick out of it lol or add it to your “fake deep” conte… https://t.co/h8N1KQN3wj	2021-06-03 02:15:15
645	lovelessxo	Dallas, TX	@briantylercohen How tf is this real. Is this deep fake or is he just that much of an ass	2021-06-03 02:13:10
646	MikanPig	Hope’s Peak Academy	@TwinkChihiro H: “I know you want it deep down. You want The Master to turn you into a mess. It even comes with fak… https://t.co/PKtKqdj0It	2021-06-03 02:06:44
647	Ken_retro33	California, USA	Y’all be talking fake deep on here like y’all know wtf y’all be talking about as if y’all work for PlayStation lmaooo	2021-06-03 02:05:54
648	_sarahmwilliams	Eugene, OR	seriously i'll be like "hi there! let me know if you have any questions 🙂" in this fake ass high pitched bubblegum… https://t.co/kC1YKx3tSI	2021-06-03 02:04:58
649	carpetvm	she%he	@dannydicecosas also i’m talking bout those like fake deep voices that middle schoolers do 🙁🙁	2021-06-03 02:04:39
650	mimi_mycatalyst	botARMY world	@JennaGuillaume @BTS_twt Mmm... change depending on the person, I have people not into bts that liked "home", "make… https://t.co/p2pxjGAlJd	2021-06-03 02:01:38
651	rentsdoubled		@2old4Timberlake @ShadesOfShay I agree. It is exactly how he feels. You can’t fake that kind of racism. It’s bred deep into him.	2021-06-03 01:55:11
652	lyexsinn	5th dimension	Bitch 23+ ain’t any easier 🤣 this shit is throughout your life. Fake deep 🥱 https://t.co/TJRRO2Ek1b	2021-06-03 01:49:18
653	whosericka	she/her	y'all are so fucking annoying if i see anyone being too fake deep on the tl im blocking	2021-06-03 01:43:15
654	1MarcMadness	Afghanistan	@AllenBoy_ That fake deep ass line … mannn 😂	2021-06-03 01:39:59
655	NMcsecretpants		@A71227089 @ArizonaAudit Get your excuses ready. Here's one you can use: Cyber Ninjas are part of the deep state… https://t.co/6gFjemJNAN	2021-06-03 01:37:33
656	EdC4225		@abc7newsbayarea He’s a fake. Probably spreading his BS for the Deep State. https://t.co/LlDyEoCaGS	2021-06-03 01:37:09
657	bIentboy	w(t)here	big tech and big hollywood have fucked each other enough that they should’ve had a deep fake technology to replace… https://t.co/X2dkqA4L7P	2021-06-03 01:34:28
658	disneygirl103	Delaware, USA	Okay Team Squad let`s all take a deep breathe. Olan confirmed that 4chan crap was fake!	2021-06-03 01:32:06
659	SCORPlOMOONZ	in your mind rent free	just like leo moons are who y’all think leos are i think it’s the same think with scorpio suns... they try so hard… https://t.co/FUfWXlvTgO	2021-06-03 01:29:36
660	emmcorrins	she / her	@sparksIiv do u remember that night ages ago we were in the meta stream listening to her music and now we actually… https://t.co/t0LkaLfzc1	2021-06-03 01:27:07
661	kenzibishara	Los Angeles, CA	I hate how everyone in the room act like they just heard the I Had a Dream speech whenever they hear someone say so… https://t.co/gLxghcHWrH	2021-06-03 01:25:25
662	billybr61	America Florida	@Redistrict WRONG ITS MEGA ACROSS AMERICA! GRASS ROOTS PATRIOT ACT- ITS GROWING- DEMOCRATS LEAVING PARTY- TURNING… https://t.co/idmI66qzFA	2021-06-03 01:23:15
663	BitTradr	Boulder, CO	@cryptodrive21 @crypto_birb Looks like a deep fake garden.....	2021-06-03 01:22:19
664	vixon_j	Brooklyn, NY	I hate fake deep niggas and their "bars" so much, SMH https://t.co/OjMAZjTwPc	2021-06-03 01:19:07
665	rdeppnext	North Carolina, USA	@CherylD59995761 @DailyMailCeleb @curiosity5_life I felt that way from first day I heard they were together ! She w… https://t.co/Ce5UePbk6A	2021-06-03 01:13:59
666	Humble_Slim	The Gym	@Blkgy where that swizz beats video wit poison being all fake deep	2021-06-03 01:07:36
667	Cormac_McCafe	Fremantle, Perth (WA)	@SineadStubbins Ellen has been a deep fake animation since 2018	2021-06-03 01:05:20
668	Neil_McCarthy7	Long Beach, NY	I am fake deep. All my thoughts are extremely superficial. I will never elaborate. Ever	2021-06-03 01:02:12
669	frvncidv		People be so fake deep and be shallow as hell.	2021-06-03 01:01:33
670	ofbookkeepings	Hello, 𝐲𝐨𝐮.	@LackingMagic - shifting colors and distracting background noise — and as far as I can tell, it's too deep in its o… https://t.co/zj8apANlBb	2021-06-03 00:54:55
671	trinarose_	Where The Sun Shines	Lol ya too fake deep on this app for me.	2021-06-03 00:53:00
672	I_aint_doit	eating chicken wings	Black ppl love a fake deep quote 😂😂😂 https://t.co/YlFJxRewr7	2021-06-03 00:51:58
673	grimjowl_scag	Iowa QC Area	@IvanMoonlet @PressResetEarth here is my take , i think its all staged , like even if they dont know there acting t… https://t.co/2qEwTdamut	2021-06-03 00:50:21
674	SugarMAGA	Denver, CO	I’m trying to use better language on Twitter, but not today. Fuck Fauci Fuck Biden Fuck Harris Fuck COVID Fuck m… https://t.co/LSeooo644G	2021-06-03 00:47:28
675	mimii36457112		@ERENMlKA dont they have any brain cells in their skull? he paralleled them out of comparasion between wrong fake e… https://t.co/jiGwYEuOSe	2021-06-03 00:40:28
676	Martn45877692		@truthstreamnews Note that he is a New Yorker... https://t.co/1SmMS4283V (Conjecture regarding "Quinn Michaels")… https://t.co/DoLnlHbAPa	2021-06-03 00:39:39
677	SarahTo55690989		He said there's porn videos of people having sex and the woman isn't me but "looks exactly like me." Does he mean a "deep fake?"	2021-06-03 00:34:48
678	JackCantClapMe	Middle of fucking nowhere	I can’t associate with people that aren’t money motivated. Y’all be fake deep bums on this app	2021-06-03 00:32:09
679	ach_choo	Between Heaven & Hell	I never made a fake page in my life nothing ever been that deep for me to fake like somebody else just to watch other people	2021-06-03 00:28:42
680	DuhartKimberlie		@AndrewP11828073 @eliza_relman Don't waist your money they would confess then take your money then say it was a deep fake.	2021-06-03 00:21:39
681	DrunkEnough	In Biffhorrific's Biffhorrific	These MAGA types are crushed by their own deep sense of fake victimhood https://t.co/wgW5jqEPZp	2021-06-03 00:12:38
682	Durag_Don_	Dayton, OH	That fake deep/fake woke shit so lame	2021-06-03 00:07:31
683	DisneylandMemes	Washington, USA	@SarahSterling_ My mom is the opposite, but she’ll fake like it’s not that big of a deal but deep down she is alway… https://t.co/wlMzd8g4wx	2021-06-03 00:06:11
684	Winedarksea4		@ProudSocialist Fake 'Marxists' appealing to Democratic Party to repudiate Trotsky's assassination only shows how d… https://t.co/AwCGSttMRR	2021-06-03 00:04:43
685	genovian_prince		@KMSzpara Gonna have to sort pants by "has pockets" and "pockets half a thumb deep or just fake" so I can continue… https://t.co/m2cMxfXFmv	2021-06-03 00:01:45
686	Bklyn_Trip	Close to Atlanta	Just lied about being a Christian and said a fake name yet made a deep connection what am I	2021-06-02 23:55:32
687	amrxchi_		Fake deep https://t.co/ElR7ckQRnD	2021-06-02 23:54:39
688	skeetoaz	Michigan, USA	@sparklinsprite Haters hate because deep down inside it’s themselves they hate and have to bring others down to mak… https://t.co/ADhdznSQtb	2021-06-02 23:53:30
689	keziethedon	Texas/Louisiana	@MitchDarrell_ Yeah, that fake deep get annoying	2021-06-02 23:45:57
690	yaboiiidk	Australia,Melbourne	@fakenewsspotte2 @ReJennerating @Machin_Bidule_ @DanielAndrewsMP Your name suggests spotting fake news but you're b… https://t.co/N9OLBF3eRW	2021-06-02 23:37:17
691	Hoyatexas	Los Angeles, CA	Is this a deep fake https://t.co/Dp8fugzcw8	2021-06-02 23:35:48
692	XRPConsigliere	California	@jchatterleyCNN @selinawangtv @firstmove If @potus will not step in to this conversation, USA will be in deep shit.… https://t.co/1KzqoEBMdJ	2021-06-02 23:29:17
693	daniellecitron		Thanks so much for including me in this important piece about deep fake sex videos and other intimate privacy invas… https://t.co/lhWWQwf8oT	2021-06-02 23:26:11
694	Notes_of_blue	United Kingdom	@WisdenCricket Next time he (and everyone else) will use a fake name... Those that don’t will be investigated for… https://t.co/kc7qAwA6qg	2021-06-02 23:23:52
695	fanofmetonyB	California, USA	@FootbaIIism @R12GBP Its obvious... this is the biggest fake out play in history. Bet it works. #6 goes deep... touchdown!	2021-06-02 23:21:55
696	ElaineT69498532		He is a big part of this he is embroiled in the Deep State and has pushed this FAKE PLANNED NWO SCANDEMIC https://t.co/ceGUAfOfDG	2021-06-02 23:14:03
697	zoo_illogical	Texas, USA	@LiveSCS @blummer27 I don’t care that I saw it through the tears with my own eyes in 2005, I refuse to believe this… https://t.co/0FFfHbxETl	2021-06-02 23:08:35
698	hunnyyxy	she/her	fake deep is so sad ik ur just a hybe machine	2021-06-02 22:57:03
699	jsquiggles23	Grand Rapids, MI	@masonmennenga @_danielrosado Deep fake.	2021-06-02 22:50:36
700	erniebornheimer	San Diego CA US	@jtlevy EXACTLY. This seems like a huge problem to me, more general than the current stupidity. We're arguing about… https://t.co/FY4cYiFifS	2021-06-02 22:46:56
701	Alextrashh	Brooklyn, NY	i’m sorry but liking morally ambiguous female movie CHARACTERS actually isn’t deep cause they r fake send tweet	2021-06-02 22:43:12
702	into_AI	talk@into.AI	Researchers explore ways to detect ‘deep fakes’ in geography - In "Deep fake geography? https://t.co/RxCdcYcevA #machinelearning #intoAInews	2021-06-02 22:41:35
703	T__cee		@gettheyayo_ ok so?? lol that’s after just 1 year of hormones. I get the point but i think you’re perspective is fa… https://t.co/0K5L9TwdwH	2021-06-02 22:39:05
704	LadyDeathAdder	On your social media	@kenklippenstein so what is this picture? deep fake? seems too real	2021-06-02 22:33:42
705	SteveSims9	Australia	Free deep fake face replacement software https://t.co/Y4kMIKZv0O	2021-06-02 22:30:13
706	LeThreeRims	PDX	@AnonymousBosc15 @ToreyJonesYT it’s literally just a fake trade idea bro u take some deep breaths https://t.co/LlU75I5w6k	2021-06-02 22:26:26
707	DegreePharmD	United States	@notorious_BID Take deep breaths and hang in there. While I was taking mine I was so convinced that I was failing… https://t.co/Kh7XZZF877	2021-06-02 22:24:41
708	Kondwela2	Lusaka, Zambia	Don't be fooled by her fake smile deep down she's hurting 🥺	2021-06-02 22:21:42
709	p4ul0skar	Cocytus	@AutismCapital Please tell me that's a deep fake	2021-06-02 22:21:14
710	RobynTBraley	Calgary, AB Canada	Nope. I'm a #pizza fanatic. Thin crust Thick crust Authentic Italian Fake Italian Chicago Deep Dish Greek pizza Ha… https://t.co/IIpd84bxwz	2021-06-02 22:11:00
711	Muluken_T	Ethiopia	@mhadu @KarenBassTweets @FoxNews @WSJ @GleanEthiopian @NeaminZeleke #EthiopiaNeedsAbreath; USA &amp; EU are pinning Eth… https://t.co/TCZLB0zaDX	2021-06-02 22:07:01
712	J00NtheeSiren3	any pronouns except he/him	tell me why i thought this was supposed to be one of those fake deep local tweets 💀💀 https://t.co/46HhEActW2	2021-06-02 22:04:17
713	goy4ngi		This looks like a deep fake tbqh https://t.co/3A6ca2Wbh0	2021-06-02 22:02:00
714	Los1492		The fans wrote him, fake deep https://t.co/ALLb277W8n	2021-06-02 22:01:44
715	creasedbrain		@Fjvdb7 @SizeChad Deep fake, the background is bending	2021-06-02 21:58:46
716	MountainMan1855		The Deep State wants the public to be placated by placid portraits of war mongering leaders who keep us in fear and… https://t.co/1VYOQX3Iqf	2021-06-02 21:57:51
717	Misnomer	The Boulevard	@DentonDallasB Deep fake.	2021-06-02 21:43:48
718	_JoeMays	PG County, Maryland	FAKE DEEP https://t.co/Mcj6EvxfKH	2021-06-02 21:32:45
719	BaneDoomer1356	PNW	Anyone who doesnt get it yet, that it's all fake and gay and they will not let you win unless they have a deep vaul… https://t.co/MVFIsUiZOV	2021-06-02 21:29:03
720	steviesouness	Glasgow, Scotland	This guy got caught sniffing my Uncle's underpants earlier. He had appeared at the door with a fake delivery than a… https://t.co/8GEvIsPv5Y	2021-06-02 21:21:43
721	senjjluv	𝐒𝐆 , 𝐁𝐏 , 𝐆𝐎𝐓7 ♡.	HANSE ONCE SAID : Your love is fake, my love is pain Why love is dead woo Deeper than deep https://t.co/Gx9FLawKd6	2021-06-02 21:21:31
722	DoItForMaMa	Near CIA's NYU	Own stories” https://t.co/8IQGpmKdTg	2021-06-02 21:16:41
723	TreeLuv1		@donie Once again CNN—fake news—narrative of DEEP STATE; is trying to start something. General Flynn is a true her… https://t.co/Y5H9ZtaBfV	2021-06-02 21:15:38
724	RenCruzi	We all humans just chillin 🎋	@janganronpa @danicakaiab I get happy after workouts and then I get knocked out into a deep sleep, fake up 3 hours later wanting food	2021-06-02 21:12:17
725	kenken_laflare		Don’t talk fake deep. I don’t like it	2021-06-02 21:10:30
726	EarlofLeuven		@AmGhobsmacht @UlsterTroubles That's deep. Surely a fake Ogra SF account would be promoting Doug as a means to overtake the DUP?	2021-06-02 21:07:44
727	FOOL_NELSON		"Not in my purview 101" taught by deep fake Mueller https://t.co/ko46pRJEct	2021-06-02 20:59:48
728	petsmartboy		deep fake https://t.co/zdWsEeCaaJ	2021-06-02 20:52:58
729	ScotsIrishCelt	glasgow	@kelvmackenzie Mad trump 2 with the fake news. 🤣 Cheers for subsidising us tho, Alcohol and deep fried mars bars.… https://t.co/EUC1ebvTSl	2021-06-02 20:50:26
730	KickFlipClub		@clif_high Someone needs to do a deep fake of Fauci as Joe Pesci in Goodfellas, they're about the same size	2021-06-02 20:27:34
731	navinemadden		@BKGlueGuys Deep fake	2021-06-02 20:25:59
732	KogumaYYY	東京都品川区	@berryontwt deep voice = me fake voice uwu baby voice = me lol	2021-06-02 20:14:26
733	duboisist_sma		@jbf1755 I read this while viewing a webinar on "deep fakes," so I was inclined to think the clip was fake. I'm con… https://t.co/FCCm6WkVKr	2021-06-02 20:02:22
734	hk_1xo		i hate fake deep shit like this cos u can chase a bag and still understand that it’s not everything?	2021-06-02 20:02:22
735	mwimwitss	he/him | fifzteen	@drop_the_micah you never knew about rollin' down in the deep. you are fake. https://t.co/5g1tj42nSS	2021-06-02 19:59:58
736	MLynchOnAir	St. Louis, MO	Can you spot a bot online? Who is really behind the fact-checking sites? What's a deep fake? @kmoxnews is launching… https://t.co/bPV8kXqHzu	2021-06-02 19:57:00
737	Allenomura		@misanthropy_101 @MeganBa5 @HumanGayMale That and, using the former marketing manager for MERMAIDS who's completely… https://t.co/bPlsGeREHO	2021-06-02 19:53:22
738	NftShowroom		🔥 Fake smiles deep dreams by @bitpandummy 🔥 'Multi media project: Analog film scan uploaded and modified with deep… https://t.co/WTAmBMgcwf	2021-06-02 19:50:26
739	kuduzbalik		@NataliAVAZYAN @ay_moon_ay Deep fake !	2021-06-02 19:48:35
740	b0n3m4rr0w	7teen ✧ he/bone	@bloodyribz take deep breaths n try 2 find sumthing that will distract u! black mirror can be so icky but its not r… https://t.co/ClnZVqPrjv	2021-06-02 19:47:50
741	therealbvno		I hate fake deep people 😂 https://t.co/lTjWizU9St	2021-06-02 19:47:45
742	hayatzorr31		@allahyardimet youtubeda deep fake die arattin mi peki	2021-06-02 19:44:13
743	Bino901Sam	〽️emphis 1Ten0	@fuckouttahea__ Mane bruh and they favorite rapper pics to put fake deep captions on is Kevin Gates Da Baby &amp; Moneybagg @MacSleepy2	2021-06-02 19:41:33
744	nmdonnaf	New Mexico, USA	Yep! I figured it was deep state plot from the moment the toilet paper started flying off the shelves! That’s dem… https://t.co/2JdzlsCFZd	2021-06-02 19:35:52
745	zionloveee		Why do you bitches fake pregnancies?😂😂😂 it doesn’t even be that deep	2021-06-02 19:34:32
746	dangerdaveball	The beach	@Fakepix @TolerantParadox @EmmaRincon @SenSanders Fake. Venezuela is in deep shit because they relied solely on oil… https://t.co/QtVHc97mxE	2021-06-02 19:33:11
747	ChoochooMcGoo	Approaching Georgia	@barstoolsports Liberal media fake news Antifa deep state plot to sully the stellar name of Bob Baffert.	2021-06-02 19:30:26
748	ItzShadu	Mejico Majico	@ElbaBoso10 deep fake	2021-06-02 19:28:04
749	IWriteforFood	Detroit, MI	@CucamongaDuke @ladbible Fake news planted by the Deep State	2021-06-02 19:26:03
750	Yoriichiss		Y'know. I have the power to make fake deep edits out of LOGH screenshots and no one here would know.	2021-06-02 19:24:46
751	JordanH17864789		@Shidcat13 @shoe0nhead Deep fakes are getting scarily good. You can't even tell it's fake.	2021-06-02 19:17:54
752	allentien	Baltimore, 地球, Cape Breton P(A|B)=P(B|A)P(A)/P(B)	#Gaslighting concept items: - knowledge = weakness - rule of law = deep state - patriotism = ignorance - education… https://t.co/y4yu385qWq	2021-06-02 19:16:00
753	Stickballruss		@fugaziplacebo You have to understand NOBODY is truly for socialism. Socialism is like the emperor's new clothes.… https://t.co/akCAMRO8Zj	2021-06-02 19:15:50
754	NSebiwebi		@seklemec @DrikkeV it's a deep fake https://t.co/aOCH9VFwtr	2021-06-02 19:15:31
755	_wildeone		@barbieeheaux I second this! Society has developed all these fake deep friendships because of social media giving u… https://t.co/5exRLmWCdZ	2021-06-02 19:13:28
756	My0P1N10N	Ottawa, Canada	@Sethrogen You should bring back the Jim Henson turtles! CGI ruins the turtles I grew up with and deep fake James A… https://t.co/YfFWklyyGD	2021-06-02 19:09:43
757	choerrwa	오빛 🌙 mar | 21 | she/her	maybe i’m just being fake deep tho lemme go stream loona	2021-06-02 19:08:58
758	kinjkihu	16 | playing mhr 🍡 & kiu ☁️	not to sound fake deep on main but the best thing i've ever done mentally for myself is deciding that self-deprecat… https://t.co/cHLRUyVNOm	2021-06-02 19:08:19
759	onyemachi1	Abuja, Nigeria	@Ezepatricktwit1 This is DEEP FAKE.... Why can't Nigeria have clear camera for once?	2021-06-02 19:04:22
760	sportsdude8778	The hood, Ca	@49ersfutbol @Nana4031659 @briantylercohen @cwebbonline They’ll never see it. They’ll claim it’s fake news and that… https://t.co/7qRW8YGaIL	2021-06-02 19:00:21
761	hoodswoodworks		@BorisJohnson When someone says the things they think you want to hear, but deep in your soul you know they are fak… https://t.co/KkHqhtvURy	2021-06-02 18:54:51
762	against_kim	Iowa, USA	@donwinslow It’s a “deep fake”, @donwinslow. But very cool.	2021-06-02 18:54:46
763	TRUMPANDVALUES	Harrison, AR	@skidoggg @secretfakename @POTUS FAKE DEEP STATE STATS!!!	2021-06-02 18:53:45
764	deepakbanerjee_	Varanasi,India	Aaj to Fake news/misinformation log type kar ke ya pic edit karke spread kar rhe hai. Kal ko 'Deep fake' Ke throug… https://t.co/oISBhMfkBn	2021-06-02 18:47:49
765	RotoSurgeon	Los Angeles	@DolphHauldhagen that arch is a deep fake as well i’ve never been to missouri	2021-06-02 18:45:57
766	D0ntPerce1veMe		@ninamonei I thought it was that simple too. I don't choose to attend/not attend or invite/not invite someone based… https://t.co/OuuzOaUE2B	2021-06-02 18:43:12
767	PublicRacially		@giantgio @moldbugman It's a deep fake made by a neutral net trained on the profile pictures from sustainability NGO about pages	2021-06-02 18:42:58
768	MyChickenDinner		@boodacat2020 @Gitmo14 @pwhiteguy1 @eyesore99848340 @Jetson77 @kws017013 @FishNGritz21 @BassistOld @GhostofNeo… https://t.co/QR2oJzY74w	2021-06-02 18:42:40
769	shedindin		@marsSev @BRWrestling @BleacherReport @SeanRossSapp With that Peacock contract, pretty soon they'll just deep fake… https://t.co/wJ7EoiRMP6	2021-06-02 18:38:05
770	spicyboiz		@XperiaFPS @wavysadface Y’all so fake deep. mind YOURS. Cause MINE by my side we just bored right now 😴	2021-06-02 18:36:43
771	ChoBeezy		I hate when people try to be fake deep lol I just seen this on LinkedIn. The last pic is someone’s response to the… https://t.co/HvzjNPgaQx	2021-06-02 18:32:38
772	uranianbomb	uranus	discomfort or made them dive too deep. shits fake	2021-06-02 18:27:41
773	SanjoyD17834566	USA	@BBurner47 @NikkigGauthier @aryahwales @MailOnline @gtconway3d @DailyMail It wasn't clear. There are enough MAGA bo… https://t.co/xQ4TAwjHY1	2021-06-02 18:27:00
774	Skirker86	O H I O	QAnon - "Ask The Q" https://t.co/FtSxv1RP7w via @YouTube I’m surprised YouTube has this video about Q. They’ve been… https://t.co/DINnMDYjuZ	2021-06-02 18:24:52
775	TonySneedprano	Chicago	@wokefentanyl *in a female fake deep voice* yesssss	2021-06-02 18:23:57
776	Bino901Sam	〽️emphis 1Ten0	@fuckouttahea__ Bruh i wish ik but ever since somebody started that shit i done had to unfollow so many ppl on ther… https://t.co/sWzRyT4itP	2021-06-02 18:23:39
777	AbsurdaphobeThe		@YoshiSipsT So the fuck what??? Good grief, the stupid is deep with this one. So another feeble-mind joined the cul… https://t.co/QKtICR0cZ8	2021-06-02 18:20:08
778	judith711	St. Louis	Can you spot a bot online? Who is really behind the fact-checking sites? What's a deep fake? @kmoxnews is launching… https://t.co/O8lz71uH1r	2021-06-02 18:19:05
779	Bino901Sam	〽️emphis 1Ten0	Mane and every pic with a rapper on it with a fake deep caption the rapper never in his life said was written for t… https://t.co/e1OzrMTbfL	2021-06-02 18:18:54
780	thfcollie03	17 | he/him	@FtblReuben @greentrolls -looks like a deep fake	2021-06-02 18:07:41
781	FtblReuben		@thfcollie03 @greentrolls looks like a deep fake	2021-06-02 18:06:39
782	D0ntPerce1veMe		@ninamonei I'm just like, why can't they just say "I don't wanna go" or "I don't want you to come" without looking… https://t.co/LgD81GQY1b	2021-06-02 17:58:24
783	ZEshitpostbot	(mod tweets in parens)	Ace: not to be fake deep but actually it's pronounced jort	2021-06-02 17:57:26
784	Pocketsxx	Amsterdam 🇳🇱	@LozzaFox Really good deep fake.	2021-06-02 17:54:41
785	ziggystardad	Los Angeles	@ahrehead @ToothAngry @asjah8 @JeffreySHarper1 @ConcernedinPV @RickySi16087724 @Badams820 @JeffRob49590645… https://t.co/2LiPBvyec9	2021-06-02 17:53:23
786	raymond_db		@JoshMandelOhio You shouldn’t have dropped it. Fire doesn’t actually burn you. That’s just liberal lie promoted by… https://t.co/hAu3fDScbK	2021-06-02 17:46:30
787	SanjoyD17834566	USA	@BBurner47 @MailOnline @gtconway3d @DailyMail &gt;&gt; "Fake News...The Deep State took it down..." How did you get hold… https://t.co/wyUbDB2oil	2021-06-02 17:44:15
788	Puff_Iya	Beyoncé's crawl space	Sir you probably live literal states away, I’m not going to do anything. Because this is twitter. And it’ll never b… https://t.co/SbbNeB5x9j	2021-06-02 17:41:07
789	stlbizgwells	St. Louis, MO	Can you spot a bot online? Who is really behind the fact-checking sites? What's a deep fake? @kmoxnews is launching… https://t.co/1Wzgi5oXun	2021-06-02 17:39:01
790	michaelcalhoun	St. Louis, Missouri	Can you spot a bot online? Who is really behind the fact-checking sites? What's a deep fake? @kmoxnews is launching… https://t.co/0MS3szutTG	2021-06-02 17:34:45
791	BBurner47		@MailOnline @gtconway3d @DailyMail Fake News...The Deep State took it down... His Blog was a tremendous blog that only used the best words	2021-06-02 17:33:04
792	kmoxmaria	St. Louis, MO	Can you spot a bot online? Who is really behind the fact-checking sites? What's a deep fake? @kmoxnews is launching… https://t.co/sug05NOOQn	2021-06-02 17:31:17
793	nellythamenace	Cleveland	Have y’all ever tried to listen to someone’s fake deep meaning behind their tattoo? Lmaooooo bitch get a playboy bu… https://t.co/eRfgR4PxaT	2021-06-02 17:29:23
794	nellythamenace	Cleveland	Because not every tattoo needs a fake deep meaning behind it, some people like art and simply want to use their bod… https://t.co/C5OQoWHkMG	2021-06-02 17:22:36
795	HealthCareRenew		What is a deep fake? https://t.co/UQ3TWomV6z	2021-06-02 17:17:49
796	musicforcougars		"Curtis is another example of a person who would accept, say, the magic bullet theory, rather than suffer the cogni… https://t.co/kQQdyVz6q3	2021-06-02 17:06:13
797	windwalker1131	Mountain	COVID CON 2020 to cover up the Deep Fake by CHICOM's, so then the PCR only test could be used to lock down and spre… https://t.co/GcrOyZG8Fu	2021-06-02 17:02:33
798	Drover571	Arlington, VA	@Matiadwa1 @breaking_bre U call that brave for fabricating fake news? It says more about u if u encourage such deep… https://t.co/HXJPLOvQBk	2021-06-02 17:01:07
799	M03__B	New Jersey, USA	@KayBabyKilla @GL0RYG1RL Because bitches annoying and try so hard to be fake deep over the most simple shit.	2021-06-02 17:00:45
800	akronace	North akghanistan, Ohio	@Watson3172 Fake deep dive?... put some respect on my name wats. I love both songs I like 2 more. Ask @threeletterman3 what’s up wit me	2021-06-02 16:57:07
801	Lapowski		@NORTHRP33 It really does. I don’t see how people get satisfaction knowing it’s all fake.. like yeah that monthly l… https://t.co/4O7ieOljMX	2021-06-02 16:55:05
802	prospekkt	hell	at the risk of sounding like a self important fake deep idiot there's just something about like... someone putting… https://t.co/qAkl5sAETd	2021-06-02 16:53:48
803	tbrshn18		Been told by someone na “happy kayka always shai” “I like the way you laugh and smile shai, wajud kay problema ba”… https://t.co/R5Qqqg7oBD	2021-06-02 16:50:17
804	chromaticreplay		@fabbgrat @MiIeysBongWater this u? 😭 “fake deep”....wow https://t.co/NmxxvwEUr9	2021-06-02 16:49:33
805	shiprarashi		#Fake or #ManipulatedMedia is a deep rooted part of our country today Just like corruption !!!	2021-06-02 16:47:59
806	aimeehixauthor		@alexis_1998_fa @aleja_1982_lo @WalkerJake @bizzzniz @Urumaq @Jarska96 @TheConsciousLee Listen, I would but y’all h… https://t.co/lrB0CZrx4J	2021-06-02 16:41:39
807	Deep_M23		@smtgpt hi sir you claim that coindcxgo don't take any charges but why selling price is low &amp; buying price is high… https://t.co/xFUgOSWy7D	2021-06-02 16:40:58
808	fabbgrat		@ladygaga @hauslabs just tweet ur little shop links and go, no need for these fake deep essays https://t.co/fgydz4h81h	2021-06-02 16:40:41
809	max_muthuri		@mcharming_ke @juja_kot @mihadharati @nakurugoat @Magic2Girl @Ronah__ @Andrew_Kibe1 @kafangi It may be a deep fake.… https://t.co/L9shQikkAE	2021-06-02 16:37:23
810	iHEARTGracie_03		@k4rlito_ Are you stuck inside a world you hate? Are you sick of everyone around? With the big fake smiles and stup… https://t.co/0TUf61v3bC	2021-06-02 16:28:39
811	asqrrl		@RandomlyAnt My misunderstanding. I don’t think anyone truly has Meg knees. I think it’s all a deep fake.	2021-06-02 16:22:44
812	nebulawade		Not to be fake deep but this meme has me thinking ALOT about vulnerability https://t.co/gx8l4O90Ce	2021-06-02 16:22:35
813	pipe_sebastians		@BamaSavages @catturd2 Amy Coney Barrett. If she wasn't a left wing deep-state plant fake cabal pizza eater she wou… https://t.co/P6L1D7zkZd	2021-06-02 16:15:56
814	HA_tsr7		@boodyzozo هذا Deep fake؟😭	2021-06-02 16:15:52
815	BigVelvetJr		@lazlothebuzz Classic moon deep fake smh	2021-06-02 16:15:25
816	enmily_		Being fake deep all day gotta leave a dent in your self awareness	2021-06-02 16:13:03
817	Green_Footballs	Anonymous Function Junction	And now, some awesome news. He’ll find some way to blame it on cancel culture, or fake news media, or Muslims, or… https://t.co/nfypQIpTQW	2021-06-02 16:09:49
818	Gah_Dayum		Don’t talk fake deep to me I don’t like it	2021-06-02 16:07:02
819	dhunnasim		This news is inaccurate &amp; should be corrected. Buta Singh Burjgill of BKU Dakaunda has said Rajinder Singh Deep Sin… https://t.co/nJASCPicIt	2021-06-02 16:06:00
820	LUV1NTXT	LUV1NENHA	Stop spreading misinformation pls! Lets just focus on streaming and do it correctly. Okay lets take a deep breath s… https://t.co/geMxQvEsna	2021-06-02 16:05:35
821	olg_yaari		@PatHedger18 @senatorshoshana It all makes sense when you realize 'Trump' is a deep state fake/actor and the real T… https://t.co/carnkR1DW1	2021-06-02 16:03:10
822	TheMitchSaga	Maryland, USA	I hate these fake deep folks man	2021-06-02 15:57:19
823	juspar	United Kingdom	Deep fake large scale https://t.co/FG64AHpUXe	2021-06-02 15:44:51
824	MHDee06	Go and ask your uncle	@BoboFasha @SnehQueenBee @mikeoriv @Mr_Shizzyy @itzbasito @Ogteamie 😂😂🤣 Deep down you know it's fake. Na the main… https://t.co/bqbSXQmet2	2021-06-02 15:44:45
825	vastigmatism_		Take a deep breath and smile. Even it's just a fake smile.	2021-06-02 15:40:25
826	tedmonkeycombs		@mpbroache I always hated the ones that looked like they had at least some semblance of a pocket only to discover t… https://t.co/PBacWBH1Ck	2021-06-02 15:39:33
827	MutualComCat		@IBeenAAron @jommotommo @IGN Ignore this person, they’re trying to make it fake deep somehow. Yeah they had an upda… https://t.co/qP6mvZM9Oj	2021-06-02 15:34:36
828	The_Sun_Deep	Mumbai	@huahua82490307 @globaltimesnews @JustinTrudeau Where is this institute most of fake I'D and liberandus been taught… https://t.co/Ba8O2bLuEF	2021-06-02 15:33:30
829	Thee_McNasty_	Prince George's County	@___inCANdescent Niggas really be so fake deep 😂	2021-06-02 15:29:09
830	HollywoodTenx		100 bitches gone post me with fake ass deep messages if I die young 😭 I gotta stay out the way	2021-06-02 15:28:52
831	BruhDownDaBlock	Greensboro	I hate fake deep people lol they so annoying and don’t let them get drunk 💀	2021-06-02 15:28:34
832	StuartSkinner11	Philadelphia, PA	@sitsio The rush to judgement by immature or deep fake Christians tells us all we need to know about them. Judge fi… https://t.co/0iny1AO9I4	2021-06-02 15:26:13
833	Watson3172	Brooklyn, NY	Another fake deep dive from niggas who swear they Nas aficionados the complete unbridled rawness of the first New Y… https://t.co/3aCVM2kVIb	2021-06-02 15:26:00
834	Hoodie_Reid19xx	Arizona, USA	All of the ones loudest and MOST incorrect about what’s happening with ANWR are in deep with the oil lobby just lik… https://t.co/Ho49U0pySH	2021-06-02 15:18:22
835	vkingofbot		king of being fake deep	2021-06-02 15:17:30
836	wavruby	el infierno (Jersey)	@8thdemo If you look at the man's page and see how he RTs and tweets all this pseudo-self-affirmation and fake deep… https://t.co/FmOKaJVUjG	2021-06-02 15:17:03
837	borisvibration	Monterrey, Nuevo León	@RihoEnthusiast @Cornyverse @AewCancel They may not show it but they are all those things, they cover in a fake shi… https://t.co/JZouEeRd5q	2021-06-02 15:14:07
838	M_Snape_	Ireland	@TheArabUterus @GodlessFlooze I feel like this is CGI deep fake technology... can't be real?	2021-06-02 15:07:16
839	a_skaven	Karak Eight Peak Basement Rave	@elizableu Another scary thing to think about could be fake consent videos using deep fakes. It's all very difficult to think about.	2021-06-02 15:07:13
840	pneumatic_dave	New Jersey	@jim_rutt not sure if it rises to “national security exploit” but pretty alarming. https://t.co/X5ZmmAD8eY	2021-06-02 15:06:59
841	TheNewM60634676	Sylvan Lake, Alberta	@Chezdev1210 Exactly we have that deep fake technology today.	2021-06-02 15:03:06
842	emilyjanegodwin	Bristol, England	Deep fake technology being normalised… 😳 https://t.co/wiklb7Rq7C	2021-06-02 15:01:48
843	radharani888	CA	All lies and deception. The swamp is deep and takes some time to grasp and understand. Praying for humanity to wake… https://t.co/kJ8g1ZgoVf	2021-06-02 15:00:10
844	80ProofTruth	memphis, memphis	This Twitter or the debate club? What happened to laughing and bullshitin? Everything is a think piece and fake deep 😂	2021-06-02 14:58:45
845	Fake_CH_Facts		@BWildeMTL There's a few things here - In some instances the money at the top end has impacted building a deep rost… https://t.co/vuT5gY6Auq	2021-06-02 14:56:27
846	harriekd	Chicago / London	@LDBurnett I won't either, but tragically not because of deep fake/AI concerns (which I should be more concerned ab… https://t.co/reDl1uPTNz	2021-06-02 14:55:56
847	elizableu	Starbase, TX	Warning: You will have to decide if you are comfortable with you and or your child’s face and body added to deep fa… https://t.co/S3hHs085sO	2021-06-02 14:53:49
848	LIVETOLOVEJatt2	اسلام آباد , الباکستان	@rizahid @Ghummans Deep Pockets Social Media, are the ARMY of Israeli &amp; American Zionists and Allies. 2: They Creat… https://t.co/I6CzqKTnmO	2021-06-02 14:53:18
849	socraticinfidel		@mattletiss7 Ahhh what a shame to see you’ve gone off the deep end. Fake news mostly targets those 40 and up, do us… https://t.co/3Wig4QHod5	2021-06-02 14:50:46
850	NiceScarMan		@MacFarlaneNews Atty3: Wears a fake mustache, eye color changing contacts, and a toupee even though he isn't bald.… https://t.co/hOmLyNwlFL	2021-06-02 14:48:02
851	LilithnotStina	TX	@Peezy2x_ LMFAOOO SAME AF… but the fine men i follow be fake deep and that’s where my man at. he posting a bible ve… https://t.co/zrk2azI7ms	2021-06-02 14:38:33
852	yslmallory		its fake deep to me idk brutal and driver’s license are the only good songs https://t.co/8CJmV45m9X	2021-06-02 14:38:18
853	alecwriter120	NY	Sir, Wordpress says you have to pay the $40 a month for the paid package $40?! FAKE NEWS! THE DEEP STATE! HOW DARE… https://t.co/GJ41EvdByx	2021-06-02 14:35:19
854	alecwriter120	NY	@FriendEden100 Sir, Wordpress says you have to pay the $40 a month for the paid package $40?! FAKE NEWS! THE DEEP S… https://t.co/r90XHK1NpW	2021-06-02 14:34:42
855	InfoMatrice		@erik_latour "criminal group likely based in Russia, the White House said." The U.S. deep state are still trying to… https://t.co/rC1NcnAWuI	2021-06-02 14:34:05
856	DotThinging	no Dean and Cas haters	Imagine deciding it's being a fake Dean fan to not want to throw away Dean getting to speak his most hurtful truth… https://t.co/Z0dSH7gWda	2021-06-02 14:33:47
857	ifyou_thing		@thetaeprint Fake love era! Tae give us his amazing performance with his intro in this song, deep and dark! OUR HA… https://t.co/zXB64Zm433	2021-06-02 14:30:26
858	ericksancan622	Connecticut, USA	And no matter how lonely I may get, I’ll never compromise my integrity or morals. I don’t care if I end up with no… https://t.co/T9q4Fos5tF	2021-06-02 14:29:27
859	thatSavageGuy24		@__Ac0g__ Yesterdays free Nash is better. Better driver, better passer..yea 5 less Hof badges but Nash doesn't need… https://t.co/mYjS3vvdEy	2021-06-02 14:19:09
860	hotaruart		@miniepoo_ i keep seeing a tweet about a fake 875 article about them saying homophobic things....i know it's not th… https://t.co/wGFrCe4O3Y	2021-06-02 14:12:36
861	jeffrocks60	United States	@ChancerV1 @love45 @LL4DJT @m4x05 @MagaSooner @matosortho @MakeItThere27 @MelsGhost1 @michaeljohns @MikeCompton… https://t.co/BI8IJDvtg7	2021-06-02 14:11:36
862	acetoriax		@ExoticAU @elonmusk @teslaownersSV It looks as if someone put on deep fake of elon musk, just work harder you got potential	2021-06-02 14:08:40
863	petesegall	Chicago, IL	@petegaines this isn’t a deep fake nothing about that is real	2021-06-02 13:58:53
864	Shorebird713	410	@raegldn same here. i fake like i know how to swim. but terrified of the deep end unless i know can swim to the oth… https://t.co/pxvkCiGmVa	2021-06-02 13:57:04
865	LIVETOLOVEJatt2	اسلام آباد , الباکستان	@Sara_Godsword @bu_dur33 @Snowden Deep Pockets Social Media , are the ARMY of Israeli &amp; American Zionists and their… https://t.co/eU7JQR224S	2021-06-02 13:55:51
866	Armsbend1		@CapitalBtd @EnronChairman @Tejanobrown this deep fake is scary its so real like i was at a golf tournament right now	2021-06-02 13:54:37
867	PaulAnd25331802	Enfield, London	@JLPtalk Get some help jesse between you're fake Christianity and you deep white hot burning hate for all mothers… https://t.co/IdtfgT07cm	2021-06-02 13:54:06
868	LIVETOLOVEJatt2	اسلام آباد , الباکستان	@Sara_Godsword @bu_dur33 @Snowden Deep Pockets Social Media, are the ARMY of Israeli &amp; American Zionists and their… https://t.co/Ww49urDiI1	2021-06-02 13:53:35
869	TRUMPANDVALUES	Harrison, AR	@FoxNews FAKE FAKE FAKE FUCK THE DEEP STATE FDA FAKE FAKE FUCKING FAKE FUCK FUCK FUCK FUCK FUCK	2021-06-02 13:52:02
870	Qaiserqkhan		@HamidMirPAK @ImranKhanPTI @guardian You are banned this is a good sign for pakistan and media bcz you belong to de… https://t.co/sMs8Srxeon	2021-06-02 13:40:45
871	LillyJa72068520		@Phil_Mattinsley Hey are you still interested in that deep fake shamima begun p0rn? Heard you've been asking about for it.	2021-06-02 13:40:14
872	Phobija	Las Vegas, NV	Don’t Talk Fake Deep.	2021-06-02 13:32:47
873	StuartSkinner11	Philadelphia, PA	@jon75745383 @AnthonySabatini @GOP Closer to 1 million if the counting was correct. I guess google and Trump give y… https://t.co/gRQx0nKfxL	2021-06-02 13:32:33
874	godrulesbest	The United States of America	@Wyn4You @LateNightBobbyD where did you get this? do you think its real or deep fake?	2021-06-02 13:29:41
875	DamnSHIM		@anoda_username Fake deep niggas getting bold	2021-06-02 13:27:40
876	ParodyPatriot		@Billy_Drolet_BD @reface_app It's called "deep fake", and it's use in producing propaganda videos is very dangerous… https://t.co/1u9M7Lya1w	2021-06-02 13:25:14
877	jabberudah	Minneapolis, MN	Buddy tried to get all fake deep with me over my hat this weekend. “I like that hat. The LA &amp; NY combo. So what d… https://t.co/AjiMaK6TrH	2021-06-02 13:20:50
878	gibbyfan3000		not to be fake deep but my work hours and my intestinal disease are at odds with each other and i think this may sa… https://t.co/dWnkBzK4o7	2021-06-02 13:15:09
879	ProPatte		Follow @TheHBaron for some high quality $HBAR (deep fake) memes ❤️ Original self made content. https://t.co/6zHxfN2Tz5	2021-06-02 13:06:12
880	cronander	Gothenburg, SE, EU	High Way to Hell (AC/DC live) deep fake face animation (my face) #ArtificialIntelligence #DeepFake https://t.co/66UnKlvStf	2021-06-02 12:48:44
881	NomvuyoButhele1		Watching this made me so emotional the intense emotions here... You can't fake that the love of she has for her gui… https://t.co/JpBeUsFdV9	2021-06-02 12:42:37
882	dovejill	Nairobi, Kenya	@_MWAURA_ 🤣🤣🤣 and it is always followed with some fake deep talk about focus, hardwork and ambition.	2021-06-02 12:41:24
883	omar79869979		It’s crazy that I have to fake my smile when I’m around people. Bc I low key not happy deep down.😔	2021-06-02 12:37:37
884	xustral		@CrypticSad Because no one fucking cares about fake deep tweets.	2021-06-02 12:33:27
885	clement_matlala	Pretoria, South Africa	@TokyoSexwaleSA I hate to admit it. But deep inside I know this is one of those fake accounts that are managed by EFF	2021-06-02 12:32:42
886	CardzicMinja		@antov2401 @smerconish This is called a bad attempt of a deep fake	2021-06-02 12:32:35
887	griffithcore	pfp. beforelightsout	id rather aot be a traditional shonen from the beginning so i knew what i was getting into than it pretend to be th… https://t.co/d2ONTc30a6	2021-06-02 12:20:19
888	moonIightkid		I’m so annoyed j cole is there get his fake deep ass out of there!! https://t.co/ii8HtuYBHx	2021-06-02 12:16:22
889	TaskMasterSupre	Tokyo	@lee_moran "..most voters .. support the democratic party.." 🤭😆😂🤣💩 "FAKE NEWS" will never be true. No matter how mu… https://t.co/FI2f5Fvb81	2021-06-02 12:12:41
890	justicejunkie42	Indiana, USA	@HHNB52168650 @VABVOX If the Magas are defending something, the words, Jesus, Bible, hell, fake news, Deep State, H… https://t.co/mv2TSUt51P	2021-06-02 12:12:01
891	ianfrncsco	Manila City	To the gay horror twitch streamer saying na “pity party” and “sadboi” shit, girl, check yourself. Who’s the manipul… https://t.co/GENo3yUdIT	2021-06-02 12:09:26
892	Klinton81890298		@TheNationNews Heeeeeeeyyyyyyy, another prophecy? Abeg my hand no dey. The one they prophecied in 2015, we never co… https://t.co/x1PcudzM4e	2021-06-02 12:09:12
893	TheDogsFFL		@KFCBarstool Why is Cheeseballs audio not fit his mouth? Are we dealing with another deep fake... I need proof of life!	2021-06-02 11:56:45
894	Lindela86117780		@miss_andisa @ncodube His one of those fake deep individuals,It like forcing us to call Mayihlome.Mayihlome ihlasel… https://t.co/qcnBp4rd96	2021-06-02 11:47:54
895	naeclue	Hamburg, Germany	Where’s the deep fried pizza??? Fake https://t.co/alzvSLgaS2	2021-06-02 11:44:12
896	illythehost	Africa	I know lotta niggas who don’t bump this cat.... apparently to the he us “fake deep”🤷🏿‍♂️but same niggas bump that c… https://t.co/FdYBZYAfO5	2021-06-02 11:32:13
897	stanleykenny1	Crypto Space	@Karovoni @Leopridas Lol the man is gone for good, this just some deep fake shit and it’s wonderful really 👍 max respect ✊🏾	2021-06-02 11:21:42
898	IndiGenBharat		@AmericanIndian8 @Stryder3601 Millions of #Indigenous &amp; lot more of innocent #215Indigenouschildren slaughtered, m… https://t.co/xYvEQshOqY	2021-06-02 11:19:54
899	IndiGenBharat		Millions of #Indigenous &amp; lot more of innocent #215Indigenouschildren slaughtered, murdered, buried, genocide &amp; ro… https://t.co/nCy3UKDBiN	2021-06-02 11:19:47
900	DeeDigits		Deep fake lol but cool	2021-06-02 11:18:14
901	Amazon1Amazon		The fake coordinates of the Azerbaijani Ministry of Defense are marked with a red dot on the general plan image. In… https://t.co/CPM0pZxOyM	2021-06-02 11:16:09
902	Chainlank	the place where ideas live	@DigitalAlpha_ Ffs why has no one made a deep fake of this with chainlink till now https://t.co/03dNSbRF1o	2021-06-02 11:03:03
903	Thepaulgrayjr		@hot_c3l3bs Best deep fake of all time	2021-06-02 10:54:43
904	TheSpiceQueen_	Atlanta 🍑	In an effort to be fake deep, I rarely say that phrase, people really play dumb. “I’m sick” is damn near Ebonics,… https://t.co/WZCLcGCo7t	2021-06-02 10:54:11
905	CoachBradley9	Princeton, NJ	Cardinals win 3 - 2! Score winning run on a FAKE BUNT and SLASH ground ball single! I believe that it was also with… https://t.co/WpPXG2VqbX	2021-06-02 10:54:09
906	AriHndrxx	bi ∣ any/all ∣ non binary	#2. Polo G/Rod Wave/ Lil Durk etc. fans. Fans of these people are delusional and believe that they are "spitting fa… https://t.co/mlg5Qg8Cw5	2021-06-02 10:41:56
907	paul_osah	Österreich / Nigeria	@izuwizuh @henryshield You people don't recognize deep fake videos? That person isn't Buhari. Even Shekau have said… https://t.co/ldII7553Vi	2021-06-02 10:40:40
908	Uwagasabune	Casual Fan Metropolis	And I just know some fake deep person is going to see this thread and defend the things basing on information they… https://t.co/Ks7iQnkWoq	2021-06-02 10:28:47
909	Kefangi		@pgerken @ItsJeffreyJeff @MuhammadSmiry Fake deep	2021-06-02 10:20:05
910	SlybaconPro1	Scotland, United Kingdom	@SamKurd42 This would only have been bettered by using a deep fake of Tom Holland.	2021-06-02 10:15:52
911	LIVETOLOVEJatt2	اسلام آباد , الباکستان	@bu_dur33 @Snowden Deep Pockets Social Media , are the ARMY of Israeli &amp; American Zionists and Allies. 2: They Crea… https://t.co/p3nRR4oyqF	2021-06-02 10:12:53
912	vitalis_ebt	Dubai	@KevKombi @sighsigh___ this the type people I be trying to avoid by all means, folks here are so fucking knee deep… https://t.co/09S2MuWzF2	2021-06-02 10:02:31
913	HinduAwakens	हिन्दुस्तान	@Facts_chek @PTI_News This video is fake and fraudulent deep fake created by software. Do not believe this video.	2021-06-02 09:59:04
914	HerbertTirol	Hinterland	@Mr_Malark You'd think that with all the deep fake AI stuff they can generate now that there'd be plausible deniabi… https://t.co/ft1rjsTtQP	2021-06-02 09:29:25
915	Freeway_Ash89	🤑where the MONEY resides🤑	@KevKombi Ain’t this like taking a picture in front of a car that you don’t own and then returning to yo hoopty aft… https://t.co/wQ77IFNv7y	2021-06-02 09:23:45
916	OkonkwoIkenna16		@henryshield This is a deep fake video, they want to give the impression that @MBuhari made the statement without k… https://t.co/zXDanx9wm7	2021-06-02 09:14:38
917	rekky_e	Abuja	@Owoche_ 😂😂😂 it use to do me as if they want to form “cute” or fake deep abi mysterious 😂	2021-06-02 09:09:51
918	robbityboo	New Delhi, India	@_Nottheotherguy I just want my mom to stop sending Fake deep Islamic quotes	2021-06-02 08:54:07
919	fjarunsigr		@Greavesy_x @KodaFromSpace @amh0910 To borrow the phrase "Don't be an idiot." Seriously, *sure* advanced tech makes… https://t.co/OcrH6HDC0M	2021-06-02 08:45:23
920	Sunder75265090		@AartiTikoo People like Dulat, @sagarikaghose @BDUTT @free_thinker @svaradarajan @dhume are agents of the deep stat… https://t.co/iMp2lOU272	2021-06-02 08:35:48
921	qaziemmanuel	Dhaka	@Khan_yasir17 @BBCUrdu But what a poor religious helpless tailor can do if women are committed to show their cleava… https://t.co/cqKG660rgp	2021-06-02 08:35:13
922	LifafaSafi		@BBCUrdu Pakistan has lot of deep pockets agents. I am evident of this. There r many who gets fake Fir etc and gets… https://t.co/N2ZE3Hq7ZR	2021-06-02 08:17:55
923	tarantinotradi1	Mars	as suspected the fake out up on london open then tank lower to resting deep liquidity - look at the map, imagine th… https://t.co/b89R1Me3QI	2021-06-02 07:35:14
924	PNSINGH131312	Mumbai, India	@deep_mani02 Only a few can't represent the entire Brahmin community. So many fake accounts have been created to di… https://t.co/TxV34NCbhF	2021-06-02 07:33:48
925	nessunto		its not like laz's lore on eorzea should be that deep anyway since its all fake implanted memories to avoid a bad o… https://t.co/T1ntnZYD96	2021-06-02 07:27:44
926	smh	Sydney, Australia	Explainer: We've all heard of fake news but what about deep fakes? Would you know how to spot one? | @TimBiggs Robe… https://t.co/KMdvE5c2la	2021-06-02 06:59:45
927	DeeP_ThiN_KeR	Indian Earth	@lawrencekingyo This is a Fake Woman.	2021-06-02 06:55:56
928	Auchbaba	Lagos, Nigeria	They think maybe I will forget the rejection or the unesseary betrayal!! You can act all good in my face nd smile a… https://t.co/ift9TsCBk9	2021-06-02 06:53:54
929	BigLance111	Park hills ky ( FR Cincinnati)	And deep state asset Chris Wray the Fake Fbi Director should be removed... Covering for anarchists https://t.co/9cswReoQus	2021-06-02 06:51:20
930	mstfortrump	California, USA	Oh please let me! Hillary is dead, this thing is fake. Barry and Michael have been arrested and are dead. Insurge… https://t.co/2GSeuUhGBj	2021-06-02 06:41:52
931	xySIRenVYxo	The Golden Age of LIBRA: The Peaceable KINGdom-The Awakened State-The Age of Consciousness ♎7th Heaven Aaru Eden Paradise Shambala Nirvana	@Que_Hill @intoblackwaters This is a deep fake like s**t! 😂😂😂	2021-06-02 06:32:34
932	Phenotopia	Stockholm / Sweden 🇸🇪	Is it possible since the Internet? With the new tempo &amp; clickbate ad system? I doubt it. It’s everyone on it’s own… https://t.co/lyD4X9mIQO	2021-06-02 06:23:35
933	805Tango	The back forty	@JefferyADoveJr Its sickening, isn't it?!? His racism runs deep and is embedded in him from an early age. He wept l… https://t.co/WcOZ6yLqGs	2021-06-02 06:09:34
934	NugaRaw1		@Niceuche_ @MobilePunch not cloned, someone is wearing a hyper reality mask of the real Buhar . That's why he can n… https://t.co/8LYNxywkJP	2021-06-02 06:03:28
935	kekeysl	atlanta.	@youngkidchris_ like they so fake deep bih stfu. pls	2021-06-02 05:57:48
936	kekeysl	atlanta.	@1realjazzy hoes wanna b fake deep so bad. save it fa david ho	2021-06-02 05:47:09
937	maga935	SE Michigan	Fake insurrection was designed by globalist, deep staters to freeze you. Don’t buy it. We get it done on our ti… https://t.co/aRdmvZSZTj	2021-06-02 05:39:12
938	UcotMedia	Sydney, New South Wales	UCOT's blockhain powered UPHOTO technology (download: https://t.co/ImEqsAaAA7) helps fighting against Deep Fake tec… https://t.co/IW7c2x1Ogd	2021-06-02 05:35:18
939	kemal_atlay	Sydney, New South Wales	What is a deep fake? -- Equal parts fun and frightening read here https://t.co/2D8JZYTiPW	2021-06-02 05:34:21
940	wbrunhofer	Denver, CO	A Mom’s Research (Part 5): Deep Dive into Evolution- Darwin’s “theory” fails, as Darwin says, w/o a fossil record… https://t.co/u2sFVsDpJ1	2021-06-02 05:23:30
941	OriginalKingD	Dreamland	I'm glad I finally saw the bags y'all were mad about this morning. Y'all deserve to get ripped off for buying "end… https://t.co/sBnthLivxn	2021-06-02 05:11:39
942	_vish_	Near the fourth Cambridge.	@ireneista What is the vector this is defending against? a Turing test type, "not a video chat deep fake of me"?… https://t.co/LXzkbdp8ph	2021-06-02 05:05:13
943	iseequietnights	Blue Neighbourhood	Not even kidding or fake, your music came so deep into my life right now. Breathing and listening are happening tog… https://t.co/K5Pw7GrJ4L	2021-06-02 04:59:44
944	OneTruePoster	West Virginia, the least state	why doesn't Marvel just like, deep fake hot bods onto their actors instead of making them torture themselves	2021-06-02 04:57:53
945	AlexFloating	Maldives, India.	@NiyazYoosuf @anedhivehirajje Nobody is gonna know. Deep Fake is Mr Floating Alex himself. Deep State is @MDPSecretariat	2021-06-02 04:55:13
946	theylovekiki_	Los Angeles, Philadelphia, NY	Maybe I’m on the opposite but I can’t imagine—-passed a personal vendetta—-how this could be that deep. Who gives A… https://t.co/UjNSjVKlG3	2021-06-02 04:45:05
947	Rainn_5050	Ocean City, MD	@Monie_B124 All because i said bron can’t win without AD lmao you that mad ? Foh fake ass laker fan get off bron di… https://t.co/uOn7HzNhB5	2021-06-02 04:34:57
948	mlg1963who	The Library	@rasmansa Wtf? That is so insane. It looks like a deep fake, but knowing C-Tucka, he knew exactly what he's doing.	2021-06-02 04:33:53
949	Lem_Borghini	mostly at work	@Ashpolt My bf called this phenomenon fake-deep the other day.	2021-06-02 04:32:41
950	ZeshanH56809202	Gilgit-Baltistan, Pakistan	@arabnews This is the way Israelis propagating false news, and then the western media and political leaders blindly… https://t.co/AtlldOXGCe	2021-06-02 04:32:27
951	Imsoorryyyy	USSR	@reface_app @GlinkLive deep fake video?	2021-06-02 04:31:50
952	ghostcoffeeshop	18+ 25	... i just had to take some deep breaths and remind myself this was fake. TOO GOOD https://t.co/6tkQCSgNET	2021-06-02 04:24:53
953	hoevetica	nook's cranny	its past midnight, time to be fake deep on the stupid bird app: is anyone else kinda "rediscovering" themselves in… https://t.co/mHOeHFDGAd	2021-06-02 04:21:35
954	SMBWhitney	United States of America	June 2, 21. Deep Fake Dangers https://t.co/bRsg0Hcd1H	2021-06-02 04:16:13
955	originalsinnerr	26 / they-them / DMV	@floralossium THATS SUCH A FAKE DEEP OW THE EDGE THING TO SAYYYY	2021-06-02 04:10:22
956	Eyuket1		@KelloMedia Learn more and I hope next time you may use "Deep Fake" the good news is Ethiopians don't give you thei… https://t.co/zwFDRwvo8g	2021-06-02 04:08:03
957	bakshunganahi	तू अपना देख	I would really like to question our own intelligence - do we really live in a fake bubble, our own perceived though… https://t.co/eLjgRnYjx3	2021-06-02 04:04:32
958	RashidM38249785		@zhang_heqing After killing of Iraqi people in war based on fake information about WMD American and British authori… https://t.co/BUZy3VAm6Q	2021-06-02 04:01:39
959	LorieByrd	North Carolina	Best caption for every Biden clip I’ve seen today - “Real or deep fake video?” https://t.co/m1GZJQTPf9	2021-06-02 03:54:32
960	LorieByrd	North Carolina	Best caption for every Biden clip I’ve seen today - “Real or deep fake video?” https://t.co/hjR2fd0t1x	2021-06-02 03:53:07
961	SaxMike71	Orlando, FL	@NoNameGirl8686 @jeffortless The reason this is totally a deep fake is the lack of ice cream bars.	2021-06-02 03:47:38
962	ShaniBeeGirl		@chellygelly Right? That's not exactly something you can practice at and perfect through mistakes-I wonder if it's a deep fake?	2021-06-02 03:45:10
963	FemaleHumanBei2	Canada	Khalsa meaning is Pure(like DesiGhee) - So meaning of Khalistan/khalistani could have been same meaning If “few” d… https://t.co/nCm1iX7IGU	2021-06-02 03:39:14
964	FemaleHumanBei2	Canada	@IamGod20846805 @HarjeetSinghAu8 @TheGhalibKamal @Yash_Dehlvi_99 @Rimple97769370 @ccrebel1 Khalsa meaning is Pure(… https://t.co/ZONbyLLGpV	2021-06-02 03:39:01
965	itchycoo_park	Melbourne, Victoria, Australia	A real fake new world. What is a deep fake? https://t.co/B6DQjqCPMJ	2021-06-02 03:37:32
966	RobTheDadBod	Michigan	@anne_methy Look, I can't stand Bannon. But is this a real picture? If not, a reminder that we need to be better… https://t.co/CDC7NzSVVn	2021-06-02 03:34:36
967	petty_b00p		@ChloeBailey I hate when bitches try to be fake deep in their thirst trap captions 😂 just stfu and post it with your corny ass.	2021-06-02 03:33:40
968	GOPisComplicit	Formerly Known as America	@realDiaperDonJr The flood you’re experiencing is fake news, a deep state plot to get to you to *believe* in rain,… https://t.co/8VQIXOAG1Z	2021-06-02 03:20:23
969	Sattvikii	AkashGanga	@JaspreetkaurPo2 @Tushar_KN 🛑Reality of #FarmersProtest👇 Fake F Protestor Deep Sidhu Is a Supporter Of separate cou… https://t.co/aNVhXqCH44	2021-06-02 03:16:02
970	rhkayani	Lahore, Pakistan.	It doesn't seems deep fake https://t.co/RQ5LAdwKai	2021-06-02 03:12:39
971	PainfulCup		@Jack &amp; the deep state are gonna have to face the facts: pushing these constant #COVID19 laws and finding a fake ne… https://t.co/Q8DPzMPviU	2021-06-02 03:07:28
972	jerryasleep	Yilan County, Taiwan	@AlexLeonce2 Jordan Peele made a video about deep fake a few years ago and that gave me an idea	2021-06-02 03:02:58
973	Official_BP_	New York, USA	Fake pages watching the stories on twitter is crazy 😂 it ain’t that deep	2021-06-02 03:00:39
974	ggeniusyoonmin	✰ ela/dela.	@btsalute deep fake miga	2021-06-02 02:59:18
975	muunbatt	she/her	it’s never that deep to fake wealth to this extent but it’s also never that deep for thousands of people to attack… https://t.co/6IwAowvE89	2021-06-02 02:46:47
976	AuntyFashitz	Parts Unknown 🔥🇨🇦🔥... 🏴	@ShutDa_Ur_Mouth @reface_app But now instead of deep faking with porn, you can deep fake with... whatever you'd call this	2021-06-02 02:46:12
977	LasBotasdlGato	El fin del mundo	Silvester Stallone &amp; Arnold Schwarzenegger Cine clásico Deep fake 😳😆👌🏽 https://t.co/7XUjUnMaxa	2021-06-02 02:45:49
978	markytweetss	houston.	don’t talk fake deep to me, i don’t like it https://t.co/atkDzWV3RJ	2021-06-02 02:40:04
979	into_AI	talk@into.AI	What is a deep fake? - The "deep" in deep fake refers https://t.co/nerqrodwkc #deeplearning #intoAInews	2021-06-02 02:37:05
980	Apache_Me	United States	My favorite “fake deep” pictures. 😂 https://t.co/Z18NyszD65	2021-06-02 02:36:23
981	DeyBeOnANigga_	from Louisiana to Georgia	Boring fake deep movie https://t.co/Qn5i04Rnjg	2021-06-02 02:29:22
982	sophfenton		In a world awash with misinformation, what’s a deep fake and who’s making them? #FakeNews #ai #education https://t.co/7KmJ4jRs0v	2021-06-02 02:26:59
983	euphorialights	Utopia ⟭⟬	@modooborahae Y’all I’m*actually*freaking out😭 In the press conference, I had a feeling deep down it’s fake, but no… https://t.co/Nb1DT8jMYq	2021-06-02 02:24:27
984	wsmcdonald65		@Nogentlenight @ArizonaAudit Here is what is going to happen. The fake auditors will find nothing. You will then ac… https://t.co/nrI4etZBHw	2021-06-02 02:20:02
985	brigit808s	Anaheim, CA	@Sadcrib fake deep mfs	2021-06-02 02:19:22
986	NickLoveATL	Atlanta, GA	Why do people think every fake deep thing they said “went over your head”?	2021-06-02 02:14:43
987	LHenroc	Los NuYores por via de NuJeysi	Yo that swizz beats fake deep moment tho 😂🤣. I think im more convincing when I drunk ramble.	2021-06-02 02:10:11
988	darianreneee		@shebyshe16 @tonydontplaydat @SupernovaMomma It. Has. To. Do. With. If. One. Child’s. Parent. Is. Uncomfortable. In… https://t.co/bii8TF1CM3	2021-06-02 02:08:45
989	Mary_Debrett	Australia	@neighbour_s @jamesmaddenfl @NicBerko Murdoch media deep into manufacturing fake news - it obviously pays.	2021-06-02 02:05:25
990	DeeXlyn		I be in deep thought with my fake scenarios lol.	2021-06-02 02:05:11
991	DeannaRilling	LAS, LAX, MIA, NYC	@wakandaguy68 @levarburton Ahhh the beginning of deep fake gifs lol. We were so young!	2021-06-02 02:01:42
992	nikfi__	Chicago, IL	@john_reez @Kenbuckets3 @NHL @acirelli22 @NHLonNBCSports @Sportsnet what is up with carolina fans showing this deep… https://t.co/ddRb1RIX57	2021-06-02 01:58:56
993	MeehanCampaign	Bucks County, Pa.	@cmychalejko @PAGOP I prefer the kind of coup that the Dem's/Deep State/Global Crime Syndicate/Media/DC Swamp used… https://t.co/95kALPYqEV	2021-06-02 01:44:10
994	sukitwerk	multi stan	@chinkdelrey No this is deep fake of Lana, the real woman behind her face is Björk	2021-06-02 01:43:09
995	Anoninoushka		@KIMLEECLAU @BTS_lS_thegenre @logmyg @BTS_twt So I don’t have the right to find astounding your lack of humour and… https://t.co/mD8uf71tne	2021-06-02 01:37:27
996	pjmtheebarb	she/they	@Jinminiz a deep fake i think 😖	2021-06-02 01:33:28
997	G_Ryd	Kansas City, MO	I'm not one of those fake fans that only knows chicken patty day. I want deep cuts. I'm talking pizza pasta bake.… https://t.co/m11WEJnqI7	2021-06-02 01:31:45
998	shebyshe16		@darianreneee @tonydontplaydat @SupernovaMomma What. Does. This. Have. To. Do. With me saying a parent has the righ… https://t.co/VD2caJb3sN	2021-06-02 01:30:15
999	capitalspitfire	Canada	@GrantMBeasley @MuddysMoney Deep fake? 😮👌	2021-06-02 01:30:14
1000	gwrth	Bolting Toward Justice	WARNING: The deep fake misinformation apparatus plans to start using your sarcastic comments as your true feelings… https://t.co/kXAnX5Hinc	2021-06-02 01:26:40
1001	ItsDrewsif	Baltimore, MD	I’m just here getting fake deep on Twitter dot com	2021-06-02 01:26:13
1002	photobyluke	Texas / Toronto	@kimmarinesis @Motivation724 @AmericanAngel9 @DMcDMuffin @JesseWolfDancer @GreatlakesladyM @kimmagagal2 @mickitiki… https://t.co/IlEj8bySDi	2021-06-02 01:22:56
1003	fake_howe	West Virginia, USA	@WVUSPORTSGUY He threw a beautiful deep ball	2021-06-02 01:19:39
1004	a98edwards		@Solja42 @SheIsImaniB @marclamonthill Blacks were already all over the world! Go deep! Deep deep deep into the hist… https://t.co/7LT4bHG8R3	2021-06-02 01:15:31
1005	fettyfilm	He/Him	Kendrick with that fake deep alien sounding flow. Rapping fast saying a whole lot of nothing. https://t.co/OMUhZJ1M2f	2021-06-02 01:13:03
1006	tweet_sanchez	Salt Lake City, UT	@BStorm80 @clarksmith99 @FoxNews Are you aware there is a big group of the country that is convinced the election w… https://t.co/sABl2BWkyA	2021-06-02 01:12:44
1007	tyangeguardien	東京 八王子市	Once the Patriots understand how truly powerful we are with God’s help, nothing can stop us! This is why the Deep… https://t.co/C5vwXQ2lwT	2021-06-02 01:10:07
1008	soobaldk	dks pcy zyx	watch me pretend to be busy so at the end of the day i can plays No Matter in playlist with a fake deep and long sigh. lol	2021-06-02 01:08:32
1009	johnny_KaGee	Chicago, IL	@_Cudder No I’m saying people be calling him fake deep but I never heard anyone saying he’s deep fr. So idk why that’s an argument.	2021-06-02 01:05:04
1010	vcuqal		I no longer try to give reasons to people on why they should be giving importance to me because that feels so fake… https://t.co/YxqDd4Lbev	2021-06-02 00:58:36
1011	Carbon1King		Fake deep Twitter una	2021-06-02 00:51:13
1012	fIeabag69	Admin: 18+	@THEWHIPHAIVD *Fleabag returns the smile, nowhere near as confident as the other woman had been. She certainly woul… https://t.co/plB5M52OS9	2021-06-02 00:50:26
1013	DoItForMaMa	Near CIA's NYU	opposite, but in a stylish and disorienting way which serves to conceal his propagandistic function." https://t.co/8IQGpmKdTg	2021-06-02 00:50:00
1014	anth0888	Melbourne Australia 🇦🇺	Is anyone else having freinds and contacts they know, message across conspiracist narratives in an aggressive manne… https://t.co/XpvmjIvXI2	2021-06-02 00:41:51
1015	PWM62	Florida, USA	@blechtimes @kathrynw5 Then I guess Biden and Democrats don't need my vote in 22. As for the nonsense that Biden is… https://t.co/31BY8EMypm	2021-06-02 00:40:42
1016	mostlynoapology	California, USA	@EwaFan @JuliaDavisNews Sadly no. Fox &amp; GOP will say this is fake news &amp; the deep state Democrats are attacking the… https://t.co/45kXoqs4zU	2021-06-02 00:24:57
1017	dschieber1	Santa Monica, CA	@SlappaDeBass I wonder if its possible to deep fake your dog on this.	2021-06-02 00:20:34
1018	Fake__IDs	Brunei	I will just use U Mad and Deep Night or other ikon vids as intervals for illa illa.. No people. Don’t expect me to… https://t.co/zWJp3CuqCL	2021-06-02 00:16:23
1019	pqtrickwilson	she/her • 18	men are soooo mad that a movie about a women was better than their fake deep incel movie... go cry somewhere else https://t.co/nSJJqkUohF	2021-06-02 00:14:12
1020	Jedi4sss		Ladies and Gentlemen of the REALM, we need to clear up a few things regarding "WEASEL WORDS" used in the FAIRY TALE… https://t.co/RjkZiwpQ8F	2021-06-02 00:10:48
1021	trylavida	blog archive on my site 👉👉👉	@Chikanelss That’s pretty deep. Truth comes in stride. Fake comes in a frantic action🤔	2021-06-02 00:05:06
1022	dariengriffin2		@jugg_sde Miss me with the fake deep shit mane lmfao I’m not gonna be mad at Watson for wanting to leave, I’m more… https://t.co/oSHIhAZibM	2021-06-02 00:03:52
1023	martynpedler	Melbourne, Australia	I was just thinking how timely an X-FILES return would be in the age of fake news and deep state paranoia, and then… https://t.co/hnHLoq5ASd	2021-06-02 00:02:50
1024	Dmadindividual	LOW-KEY	Fake niggas show support, but deep inside i know they hate it.	2021-06-02 00:02:09
1025	FlynnLost		Okay Google Thearth for Aleckth Joneth and Tharah Huckabee Thanderth deep fake erotica	2021-06-02 00:01:35
1026	NisseHu37850883		@stillgray Hahahaha.. That is surely a deep fake, right? ;)	2021-06-01 23:50:41
1027	imiss_therage		@Tranium of course man, if you can, deep fake your friends next and also we need more cursed ghost jump scare😂	2021-06-01 23:50:23
1028	NoodleWitchLil	Texas, USA	I don’t have the mental capacity to deal with fake deep emails about pride month from the likes of uber eats rn. 🙃	2021-06-01 23:47:51
1029	yesmalick_	Heaven	Don’t talk fake deep to me I don’t like it ☯️ https://t.co/puVBsnYsvi	2021-06-01 23:43:36
1030	BOUGIEBlTCH		they be asking Lebron “how’d you run down the court and make the winning shot” Btch you just saw him do it. That’s… https://t.co/UYINGvEsRX	2021-06-01 23:36:36
1031	142533A	Little Rock, AR	@DailyExposeNews Bill gates and melinda are already dead. They used deep fake tech to use them as the "bad guy"	2021-06-01 23:33:29
1032	xsoftbbyx		@codet_t @Rose_Azriel @princesspilled im sorry but i can find no sources disputing this and it seems that any sourc… https://t.co/VALCq7LqIU	2021-06-01 23:31:31
1033	Nap_pie_	be has he bandana	Everytime accidentally in Love comes on in spotify I unironically take a deep breath and either fake sob or sigh really hard	2021-06-01 23:28:31
1034	ncalsuz		@TomJChicago @MysterySolvent Come on. It’s not even a. Good photoshop job. Looks like an amateur deep fake.	2021-06-01 23:25:19
1035	dmsonsidris	topczs/icynaega/lvstdrion	@vdovxn fake deep ass quote	2021-06-01 23:24:39
1036	domis4L	Georgia, USA	@jrsosa890 Y’all Tryna be fake deep and y’all kill me wit that shit. Wrong is wrong. shawdy was wrong as hell. Peo… https://t.co/4ppdiSKhSq	2021-06-01 23:09:50
1037	YvngSvicidxl_		@vinnyvelasquez @yeezuskris_ @kendeyl Because they said the shit knowing you wouldn’t stand up for your friend? Duh… https://t.co/6aQ2GbQx5J	2021-06-01 23:08:16
1038	Phillcollins02		Only in Africa can people be decieved as such with such deep fake video. Even my Android phone can give a clearer r… https://t.co/Jz09cN4qxH	2021-06-01 23:00:47
1039	Cryptionics		@ClixHimself In other words everyone sucks even those who follow you because deep down inside there intentions are… https://t.co/mQ1NR7aecm	2021-06-01 23:00:26
1040	DeeLaSheeArt	DeeLaShee1@gmail.com	Im still trippin off me saying “you deserve love” &amp; them saying I’m fake deep cause I’m terrible person who saying… https://t.co/ufpinrUIUx	2021-06-01 22:59:33
1041	ziggystardad	Los Angeles	@ahrehead @asjah8 @JeffreySHarper1 @ConcernedinPV @RickySi16087724 @ToothAngry @Badams820 @JeffRob49590645… https://t.co/svYdD6AGcL	2021-06-01 22:57:37
1042	mccountrry	Philadelphia, PA	Not chase rice trying to be fake deep by naming his album “The Album” 😭😭	2021-06-01 22:51:11
1043	aldengroves	Colorado, USA	If you got everything you wanted, you still wouldn’t be happy. If everything you thought you wanted was taken away… https://t.co/1ARD539MCO	2021-06-01 22:50:19
1044	tomashijo		@enriquechazarra @JaviPerezCampos Deep fake alert	2021-06-01 22:49:03
1045	hookedonyalll	19 | Neverland	@LikeIDo11 @selfishbritney @TamusiSpears @MultiStan0071 @Janaucy @MLirold wtf Glory are only her vocals 💀they're ra… https://t.co/d141hoVig6	2021-06-01 22:48:18
1046	jayresonance	Washington, DC	I just smh when I see people with thousands of bought/fake followers. Is it really that deep?	2021-06-01 22:46:55
1047	hellfiregal	Pan/Trans Woman/Poly, She/Her	@L422Y @beyondreasdoubt Her first tweet is trying to get people to prove she's not fake. You definitely cut deep with that one	2021-06-01 22:44:52
1048	Salarno11	Global citizen...	@AzizJama555 @AmrullahSaleh2 when BLA attack Pk army convoy or posts,they usually posts live video clips of their a… https://t.co/w1MoRoSFPs	2021-06-01 22:44:38
1049	bigw1979	Northern Ireland	@BBCSPORTNI @CrusadersFC @cliftonvillefc When did the Beeb start using deep fake technology?!	2021-06-01 22:39:37
1050	Caerus	New York CIty	@townhallcom Is this a deep fake or something?	2021-06-01 22:39:37
1051	bobbotron	The Country	@Bryson_M You have to wonder, the people that made deep fake tech, are they malicious actors, incredible nihilists,… https://t.co/PyTGj76kEr	2021-06-01 22:36:46
1052	i4yoimiya	臨時の仕事ですか？あっ、詳細は言わなくても大丈夫です。要求を	@jjooaaaaoo deep fake	2021-06-01 22:35:54
1053	carbonbuns	🇵🇰	@sunshine_162 No idea. One theory was that she was a deep fake	2021-06-01 22:25:37
1054	DSilvergo	Orwellville	@disclosetv Deep fake video ? Nope. Unreal...	2021-06-01 22:24:14
1055	MLynchOnAir	St. Louis, MO	Can you spot a bot online? Who is really behind the fact-checking sites? What's a deep fake? @kmoxnews is launchi… https://t.co/HvePyL6xyj	2021-06-01 22:20:00
1056	jason_sea495	Seattle, WA	@NnameTrump @JanPitt98287199 Q says July 6, big things! So big! AMAZING THINGS! Cant waaaaaaaitttttttt. Q is neve… https://t.co/NN7V4tVVja	2021-06-01 22:16:58
1057	onlyfiends	California	@Twitter please add an option to filter out fake deep tweets.	2021-06-01 22:16:40
1058	Mackers1501	Aontroim/ Béal Feirste, Éire	@c0n0rmcc Looks like a deep-fake to me, the word of Mr Crangle has always and will always be good enough for me	2021-06-01 22:11:40
1059	AliStibyHarris	London	@ciarannorris That is not a bird. Surely. A deep fake? (She says after anything she she doesn’t like)	2021-06-01 22:08:28
1060	battIecastIe	white, she/her, aro lesbian	i just think ppl get mad over celes bc they expected too much from her instead of appreciating her character as it'… https://t.co/x2SC9xWSe4	2021-06-01 22:06:10
1061	Tim37502882	United Kingdom	@vicderbyshire @sandssims Deep Fake is bloody dangerous. One day, serious repercussions will result from crap like that.	2021-06-01 22:03:54
1062	FreckleFaceBry	Scorpius Constellation 🦂	@AmiaahG Lmfao Like I don’t understand how truthers KNOW there is no such thing as coincidences but coincidentally… https://t.co/lPAPM8OUBz	2021-06-01 21:59:43
1063	maximos6621		The heuristic of a sane person must be that these are false flags until and unless a string of them hit institution… https://t.co/uttEYWvce3	2021-06-01 21:39:47
1064	ezo1804	Naw	PSA YOU CANT HELP EVERYONE USE YOUR INTUITION AND LERN TO BE DISCERNING PEOPLE ARE WONDERFUL AT PRETENDING THEY ACT… https://t.co/lCuTtfhBht	2021-06-01 21:35:53
1065	Ultra_Marx	Central Virginia	@nice_two The fake-deep recycled quotes 🤣🤣	2021-06-01 21:34:37
1066	davanna	Florida Gulf Coast 🌴	@StPeteCopWatch This is disgusting. Did they add his smile with photoshop? it looks like a "deep fake" or whatever. Truly dehumanizing.	2021-06-01 21:27:40
1067	summeranne	Austin, Texas forever	@TaylorLorenz @tomgara Ok I’m sorry I’m deep in this now - it is extra extra extra weird that the comms person who… https://t.co/i03RPzyX9j	2021-06-01 21:22:34
1068	Deen__K	Abuja, Nigeria	How is fixing a broken phone screen showing off? Please get this fake deep nonsense away from here https://t.co/Va79GW0tOT	2021-06-01 21:18:17
1069	AmiaahG	here to expand conciousness	@FreckleFaceBry “it’s either a fucking duck or a deep fake.” Is the most funniest thing I’ve heard today .	2021-06-01 21:04:19
1070	EdsWurd	Wherever I’m at	It really be some nut ass fake deep tweets on this app 🤣😂😂🤣🤣😂	2021-06-01 20:49:46
1071	javediq16010676		@TariqAnwar73 DEEP STATE CORRUPT ARMY GENERALS PAKISTAN PHONES COMING ONLY FROM CORRUPT ARMY GENERALS SAY… https://t.co/n4TCwHoZwx	2021-06-01 20:43:43
1072	Trissanthemum	Existing	@FastMoneyTrixx My words exactly were “Nigga you can WALK to Brownsville” Then he’s like I walked to Brownsville… https://t.co/usxh9m2tWB	2021-06-01 20:42:28
1073	AmericanSoWoke	los angeles	The Manchurian Candidate cont’d: - Fake News setting narratives - Deep fakes - Jon Voight as an actual good guy, pr… https://t.co/lqrU0Vc3gs	2021-06-01 20:35:32
1074	socenay	Philadelphia, PA	Come on with the outdated, fake deep Facebook post https://t.co/DrkFCkJteq	2021-06-01 20:24:58
1075	MaryLovesVeg	Ohio, USA	Fake Monday was also a deep tissue massage day. 💆🏻‍♀️ https://t.co/FDRSJINmHy	2021-06-01 20:23:12
1076	CrumenLux		"Necrotic fronthole" analogy runs deep: severely artificial, liable to "kill" the host, LITERALLY fighting nature f… https://t.co/Zb699QY5yX	2021-06-01 20:16:20
1077	theshortmamba		aye, no fake “deep” shit but do y’all ever feel so disconnected from reality to the point where shit literally does… https://t.co/uDw3kXfSnN	2021-06-01 20:14:04
1078	_talkthattalk_	Londonnnn	this is the fake lifestyle people are out here trying to compete with 🤦🏾‍♀️ its not that deep https://t.co/vlJnfsLOcP	2021-06-01 20:13:22
1079	RasherRicky		@SethAbramson You arrest trump and his cult are going to claim deep state, fake charges and are going to act. You l… https://t.co/RUSCgsH7lK	2021-06-01 20:11:46
1080	southern_dale	Worthing, England	@al3xmacdonald_ Press better with 4-2-3-1 (swarm the ball technique with 3 behind Kane). V possession teams, Kane n… https://t.co/7YHThNXxSQ	2021-06-01 20:11:09
1081	wayofftheres		@aswojoe @ngintx @JoeSilverman7 @FroggyRuminates pretty sure that was a deep fake. I gotta go	2021-06-01 20:10:41
1082	victoriasrad	USA	@notmebs lol that’s funny. it does make sense but it’s one of those annoying fake deep posts to me	2021-06-01 20:08:32
1083	ThePoshSessions	At your girl’s house	My TL has somehow became a think piece… all these fake deep thoughts… can we get back to ignorant ratchet shit sometimes? Pleaseeeee? 😭	2021-06-01 20:00:55
1084	m3_sharon	in this world not of it	@MythinformedMKE a pause. 🤔 her voice sounds rather AI, ... robotic. hopefully not a deep fake.	2021-06-01 19:57:48
1085	imagesbypdm	Bedford, Nova Scotia	@AGYounger @Tim_Bousquet But deep down in your heart, you just know that it has to be fake liquor IDs from the 1960s. 😀	2021-06-01 19:56:22
1086	TheMitchSaga	Maryland, USA	Prolly one of those fake deep quotes	2021-06-01 19:54:23
1087	RetiredDragger		Cuz they ain’t know I knew you... now stop with the fake deep shit😂😂😂 https://t.co/hzHFOotDMo	2021-06-01 19:52:52
1088	RichTheMyth	Sant'Agata de' Goti, Campania	@gordonfreeman3d @OldMemeArchive LITERALLY ANYTHING IN THE MAINSTREAM OF MUSIC CURRENTLY PALES IN COMPARISON TO FAK… https://t.co/2x82qk52k0	2021-06-01 19:51:24
1089	OGBIGHERM	.	Me (except im a fake deep deep fake) https://t.co/uOGTAR6S9c	2021-06-01 19:46:01
1090	FishingAllDay24		@ZaleskiLuke @maggieNYT I think this is the wrong take. If Trump said “The election wasn’t stolen, I’m no longer i… https://t.co/nnX281ndvE	2021-06-01 19:44:55
1091	MACDOTMILLIONS	504 to da 404	@_SydVicious_ @healingsofleah @rerockObama We not talking about them right now we talking about the people in the v… https://t.co/Bxiz1gdvFK	2021-06-01 19:44:46
1092	OGBIGHERM	.	Are fake titties real or deep fake?	2021-06-01 19:42:21
1093	alexanderrutzou	Morsø, Danmark	@cryptonator1337 @hoolie You are retweeting a fake newspaper with fake stories about dying babies. Take a deep brea… https://t.co/YBh4C34AkZ	2021-06-01 19:40:56
1094	omega_outlier		@Automaton37 @GregTompsett You know, Greg is one of the few of us who could reasonably justify to the IRS why he bo… https://t.co/NhawShlpbu	2021-06-01 19:39:52
1095	GrachaelDara	England, United Kingdom	If you want to show the world your body just do it. Stop trying to be fake deep at the same time as some sort of justification. 🤣🤣🤣	2021-06-01 19:37:57
1096	Portia_KL	South Africa	You can celebrate your milestones without mentioning your imaginary haters, you also don't have to be fake deep.	2021-06-01 19:31:14
1097	HennessyHoes	Tampa, FL	like fr i be feeling y’all just be tweeting stuff to sound fake deep lmao	2021-06-01 19:21:33
1098	selenasfvtish		@explicitlyrare they’re so fake deep it’s painful to watch	2021-06-01 19:16:24
1099	macronNikTaMere		@disclosetv those are deep stat's fake news	2021-06-01 19:14:04
1100	SewasewInc	Santa Clara, CA	Deep fake technology ምንድን ነው?? Let's hear what you guys already know on the comment section. #sewasewer… https://t.co/lX2rfmHdyf	2021-06-01 19:06:41
1101	Meerzuh		The amount of YT MAGA folks that I saw circulating the same deep depressing Memorial Day posts because Kamala Harri… https://t.co/VNIIlryL3z	2021-06-01 19:01:27
1102	baderknizner		That no hitter was a deep fake https://t.co/rcNbtNBpJZ	2021-06-01 18:59:50
1103	AlMariam1		THE LATEST PRODUCTION FROM PATHETIC TP (L)IE (F)ACTORY… TPLF’S ASININE ATTEMPT AT DEEP FAKE… Watch fake, then real…… https://t.co/lRFwuDilLp	2021-06-01 18:58:02
1104	Cantstopme02	London, England	Let me guess, since it's not some fake deep script with people falling in love with a fish, that mean it might be a… https://t.co/rHTDLi7AHX	2021-06-01 18:56:10
1105	DBrown97640147		Possible fake cops come in and do whatever? I heard an older woman getting possibly attacked by a fake cop Then t… https://t.co/pWxRDdbsg1	2021-06-01 18:55:22
1106	DrSepah	Santa Monica, CA	“So, I wanted to know - does the beautifully marbled ribeye on your plate actually harm the environment? Or is th… https://t.co/6QTO2XW1DD	2021-06-01 18:42:27
1107	vigilant_vector		@PaulSkallas Is culture stuck because it refuses to confront truth? Without this foundation, how can culture move… https://t.co/R0ztSDPC0I	2021-06-01 18:41:17
1108	RubansRouges	Vegas NV. Rescue us!🙏	@JaydenAndressen @jeneuston Is the video a deep fake or just bad rendering? Something looks off and if it's not the… https://t.co/967P0YbpaT	2021-06-01 18:37:33
1109	Roooosta	Johannesburg | Mafikeng	Le rata bo fake deep https://t.co/NvK1OM8ho5	2021-06-01 18:33:27
1110	asabaey	🇳🇬	Babes that post sexy pictures and then drop one fake deep inspirational caption will never not kill me 😂♥️	2021-06-01 18:29:25
1111	PrescottTheDo	Westchester, NY	This is the most fake deep quote I’ve ever heard in my life. https://t.co/BYH7beyFUL	2021-06-01 18:27:52
1112	justpersnickety		@a_h_cross @NancyMace yep. she faked this for attention. Antifa ? in the deep south? she's fake and phony. https://t.co/P9fasYWiGF	2021-06-01 18:27:17
1113	MsBurtonnn		Y’all wanna do pills sooo bad go get your own script .... Frfr !!! if it’s that deep .... don’t loose your life over nothing fake ...	2021-06-01 18:24:50
1114	kelvindotchan		@fchollet Do you mean deep fake? Those ve very powerful confirmation bias outcome. What has deep learning community… https://t.co/yKkL4WBagM	2021-06-01 18:16:10
1115	strawberrycbot		fake deep strawberry cookie meta we all die	2021-06-01 18:12:16
1116	runDEVINrun	https://ko-fi.com/rundevinrun	It's always "why don't ppl find Asian men hot that don't fit into narrow EAsian standards" until a short Asian man… https://t.co/kORHcMkUMi	2021-06-01 18:09:56
1117	good0min	★*.｡*:･ﾟ★° \m/≧.≦\m/ °☆ ｡･:*★・	they b fake deep too bc of tht like how can u say ur so evolved when u only want ppl to say what u want to hear? an… https://t.co/bii2BYGsXi	2021-06-01 18:08:01
1118	blvrdvr	New York	There Are No Pictures of Van Gogh as an Adult, So a Digital Artist Created Eerily Realistic Photos to Show How He M… https://t.co/fXv1b6EUOe	2021-06-01 18:02:18
1119	Tamilikestodraw	Slough, United Kingdom	People are not out there actually going deep into the heart of what matters, people are contesting these things in… https://t.co/ENCGcGVVel	2021-06-01 18:02:15
1120	c_rettke	ChiTown	@ZaleskiLuke @maggieNYT No, he couldn't. That train has left the station. If he did what you are suggesting in a… https://t.co/1KDwqwXnXt	2021-06-01 18:00:46
1121	FreckleFaceBry	Scorpius Constellation 🦂	If it LOOKS like a duck and SOUNDS like a duck, it’s either a fucking duck or a deep fake. Ain’t no way 8 accusatio… https://t.co/qaWk0KrjqK	2021-06-01 17:58:01
1122	Antipostmodern1		@AmandaLuvsRoses Thanks for putting this into a thread. The CRT-is-just-teaching-about-racism useful idiots badly… https://t.co/cZIYMTt1aA	2021-06-01 17:57:47
1123	toddYoungonline	St Louis, MO	so, i was watching this netflix doc on LSD and who should pop up but our very own @bader_diedrich ?! i know this had to be a deep fake! XD	2021-06-01 17:50:15
1124	bigdaddyminho	‎القمر • she/her • 20+	should i go on the hunt for the jinki fake reality pc... i don’t even collect photocards but deep down i can not stop thinking about it	2021-06-01 17:48:07
1125	vinnyvelasquez	San Antonio, TX	@yeezuskris_ @kendeyl Right? All this fake deep shit on Twitter needa stop. Also he didn’t even say this 😂	2021-06-01 17:47:20
1126	gregcocks_kiwi	Eldorado Springs, CO	Deep Fake Geography? When Geospatial Data Encounter Artificial Intelligence https://t.co/xIKAnlgejj #GIS #spatial… https://t.co/TNszkZERU4	2021-06-01 17:42:22
1127	ra007raj	Kolkata, India	@deepscribble @ashoupadhyay Firstly, Mr. Deep, I can't trust your tweet. Last time your tweet about post poll viole… https://t.co/nyLtEX8Y9D	2021-06-01 17:41:37
1128	luuuvqui	where the money resides	don’t talk fake deep (to me) i don’t like ittt	2021-06-01 17:31:49
1129	davidsyIvian58	parody account	@mickkarn58 I'm not lying and I do like you mick!! I love you!! I'm also not fake deep. and what's with Simon?!!!	2021-06-01 17:31:47
1130	Mindofshar	Casey’s Corner	i’m so tired of seeing fake deep recycled tweets. i know we all think random ass stuff half the day!!!!!! start tweeting THAT!	2021-06-01 17:30:50
1131	GrtstAmrcnZero	All Opinions Are My Own	@Gingelle77 @AlKapDC Next, they'll claim it was a deep fake	2021-06-01 17:24:00
1132	__Dragunov		@mhassankhan06 deep fake 👀	2021-06-01 17:20:53
1133	sacrelicious11		@mattselman @TheSimpsons @Comic_Con @jaliza90 Are there any plans to deep fake the voices and give all of the voiceover actors royalties?	2021-06-01 17:18:40
1134	nedfl		Yeah no! I have this deep fear of bears ever since I heard the fake/or non fake recording of grizzly man being maul… https://t.co/WFAIqT9Br8	2021-06-01 17:17:05
1135	robotissy	London, England	@stemorgs Oh I'd be very pro the latter.. and also that's so interesting! I've been so deep in animatronic crocodil… https://t.co/9r0s4T3euw	2021-06-01 17:08:28
1136	damareizuki	seven deadly zine	Izuku took a deep breath, he leaned against the wall behind him, eyes staring at the light on the ceiling. "Four… https://t.co/IrbkT22DKj	2021-06-01 17:07:53
1137	ActorCoyote	Hollywood, or the NM desert.	@QuickWitCon I nod. "We'll do the destruction cleanly first, then add the fake blood at the end." I take the clawed… https://t.co/fAcMBRGEyN	2021-06-01 17:05:58
1138	WilliamMac91	United Kingdom	@JackHelliquinn @JeremyCorbell Wow! This deep fake tech is getting dagerously convincing.	2021-06-01 17:03:54
1139	asmaSamssouma2		+ Kadir doesn't seem sincere , she seems to be fake relationship , not deep one , look at her brother , he did cont… https://t.co/VvHGN1m0VF	2021-06-01 17:02:55
1140	KerrieCosh	Northampton, England	Hello Twitter, I'm doing a 26 mile Mighty Hike for charity in 6 weeks time and my training has consisted of eating… https://t.co/PptZzar0Ir	2021-06-01 16:59:46
1141	iseequietnights	Blue Neighbourhood	Not even kidding or fake, your music came so deep into my life right now. Breathing and listening are happening tog… https://t.co/ccTFcWTAT8	2021-06-01 16:59:42
1142	Unic_Deep	Tokoza, South Africa	@_winniehuang They are fake, they don't really not know which side they are on	2021-06-01 16:57:00
1143	negIed		these fake deep ass quotes 😭😭 https://t.co/BeSnZ9g2TO	2021-06-01 16:54:29
1144	deturk		@hole_oops @mifellow @SethAbramson All you can do is tweet Russian deep fake memes. You are frantic like a cornered… https://t.co/THWPlq2s1Q	2021-06-01 16:53:54
1145	deturk		@hole_oops @mifellow @SethAbramson All you can do is tweet Russian deep fake memes. You are frantic like a cornered… https://t.co/eLCQ3ZRnxb	2021-06-01 16:53:22
1146	Ijaz_888	بنوں, پاکستان	@davidgokhshtein No And Never... You are also Fake.. Like Elon Musk... After tweet you buy in deep... 🤣 🤣	2021-06-01 16:52:13
1147	r4tm0bile	18 she/he	cinema is dead because random movie review site says that girlboss movie is better than fake deep clown dancing movie	2021-06-01 16:48:56
1148	KashlessSociety		@NeilClark66 @ScythianC Here they are talking about a 3rd wave lol. So basically their vaccines ain't do shit. Alth… https://t.co/SzkVTWtfVy	2021-06-01 16:42:31
1149	kingofaccra	Ghana	Like if it be some "fake deep" like people try understand am already 😕 😆	2021-06-01 16:38:35
1150	DarkForLight1		DM ani adguthunnollu: Nivetha pethuraj ra babu adhi. Deep fake videos thappa verey video em undavra rey.🤦 Excite a… https://t.co/Hp2lZgkfCz	2021-06-01 16:36:08
1151	ShelleyElwood	Marshalls Creek PA	@NotNicoleTheRed @JuanchoS DEEP FAKE	2021-06-01 16:22:12
1152	PatrickShihVoL		@Kevin_Shipp A Myanmar-like coup is a very ugly idea. He is suggesting men and women in uniform kill innocent peop… https://t.co/yc4HYYl5kL	2021-06-01 16:20:55
1153	marie104_		This was such a fake deep post https://t.co/FNKJZwDzFQ	2021-06-01 16:20:54
1154	DawnWil83680905	Singing, Falcon watching.	As So -Called Conspiracy theorists have been proven correct far more lately than the Deep State Fake News, I'll bet… https://t.co/dbKegD8PZo	2021-06-01 16:19:20
1155	t_sultry	W my ancestors ❤️	ppl look dumb tryna talk like they know it gotta be you. Its narcissistic for anyone to try to argue with you abou… https://t.co/VArDGRP84b	2021-06-01 16:10:32
1156	Sarkarsani	جہاں نیند آ جائے	@BhittaniKhannnn Govt already giving ads to media. i guess Lifafa &amp; Deep pockets hates PTI bcoz of us. (U me n oth… https://t.co/BliiJU8H5Q	2021-06-01 16:10:26
1157	pilarmel13		Who knows where the BODIES are buried? ENJOY THE FAKE NEWS/DEEP STATE PANIC! https://t.co/wFIKAkeqFm https://t.co/7UyjxYvDkC	2021-06-01 16:09:13
1158	BenjaminABoyce	Olympia, WA	@PettetJordan @BretWeinstein @joerogan @TuckerCarlson Deep fake!	2021-06-01 16:08:52
1159	13Firecracker13	Alberta, Canada	@RodneyTori Yup. It was buried deep. Same with this... He knew blackface was wrong as early as 1997, he had to go t… https://t.co/ISirjP6hyu	2021-06-01 16:05:48
1160	Hellalujah_7		@ryann_ca @BeschlossDC As evidence I offer the delusions of persecution, the non-evidence-based fantasies about Ant… https://t.co/yGRwczSuvs	2021-06-01 16:02:36
1161	roguefaerie	h follows	pisces - hot - i actually can’t stand the most of you - liars - you are not the poets you think you are - kinda m… https://t.co/Pj8q6HcL1b	2021-06-01 15:54:54
1162	OleKeegope		Aa lwa ma2000 a ga Mmaagwe Ole😭 Some Words being used: Shallow, Hypocritical, Fake-Deep, Prove my Value, Worth, Di… https://t.co/zcJxao0vkp	2021-06-01 15:49:20
1163	ch_nisar26160		@syedalizia1992 Is it fake ID? Deep pocket work	2021-06-01 15:47:41
1164	matti_reinikka	Suomi	@HeikkiUutiset @MarkoKettunen Nyt on viety deep fake nextille levelille.	2021-06-01 15:44:56
1165	LibbyHeaney	London, England	Tomorrow evening I'm talking about all things deep fake with @elluba and @ArtAIFestival Check it 💯💯… https://t.co/myUTNIZ3MQ	2021-06-01 15:44:29
1166	hari_b14	New Delhi	@Savera76 @ikaur_deep @narendramodi @nstomar ha ha typical woke you are educated and the ones who dont support yr i… https://t.co/THYHYd5SeP	2021-06-01 15:41:40
1167	a_meterpreter	Paris, France	Deep Fake https://t.co/Kb9MK3abFg	2021-06-01 15:31:09
1168	EvanSweetin	Florida, USA	@JaiOublieEli @thereneux @Pendergreens_OW @Apply Sure the anime thing isn’t deep. But everything else is an issue.… https://t.co/xVezW4Sv3o	2021-06-01 15:30:15
1169	contrareplicasl	San Luis Potosí, México	#PolíticaViral| "EL DEEP-FAKE" Por Chilarius https://t.co/MlFTXO3kzu	2021-06-01 15:30:00
1170	chingonmaricon	DA-0716-2472-9445	*deep inhale* ahhhh the sweet smell of fake solidarity during pride month	2021-06-01 15:29:48
1171	fieryindian		@swati_gs This is how all Falsehood r Spread by Fake, sold out Journos. These fake Journos start a small rumor and… https://t.co/VD5ii01lz1	2021-06-01 15:27:05
1172	RikHavic	Why?	@Sebastian2Blue "Deep fake"	2021-06-01 15:24:24
1173	BJEdwar01794203		@Kitsune00000 When other countries are reporting it, that seems to be a good indicator that there's some truth to i… https://t.co/yrIRSppesF	2021-06-01 15:22:32
1174	SugaryTrickery		She can’t tell any genuinely funny jokes herself b/c she’s repressing irritation &amp; hurt feelings, her jokes would n… https://t.co/gXJWQxpPVJ	2021-06-01 15:18:03
1175	sizeofyou		@NeilHodgson100 #100 Hodgy claims deepest deep fake. Bloody technology turns history on its head all the time... 😔	2021-06-01 15:17:29
1176	OgaSamuel	Land of Babylon	These fake deep guys man 🤣🤣 https://t.co/EeT2qOQL2E	2021-06-01 15:17:27
1177	docbro13		to define MAGATs == CLUELESS on all issues DUMB enough to think Antifa is a terrorist group DUMB enough to think… https://t.co/6NvpdpSdhX	2021-06-01 15:16:08
1178	gracecrockerr		@Acosta And Trump, his admin, FOX et al called this deep state fake news. And yet again, even though we knew, it’s… https://t.co/zAlVFJ74yo	2021-06-01 15:06:17
1179	AkmalHakimR	Malacca, Malaysia	Deep fake https://t.co/EaHOvOGp6m	2021-06-01 15:04:06
1180	oloye__	#CouncilofChiefs	Lol. Anyone that sees that thread has "promotion" is either being fake deep or just lacks comprehension. I won't… https://t.co/5kARGamgiW	2021-06-01 15:01:56
1181	deovity	crvt tbz | CBYF	I forgot how deep his voice sounds here reality is fake https://t.co/xwBOFxYLSX	2021-06-01 14:57:58
1182	nihilistnipple	(any pronouns) 20 y/o	@That1teddygirl not to get fake deep but growing up i always felt like a burden to my family/friends and some habit… https://t.co/JhMckKKx8j	2021-06-01 14:54:48
1183	mowoodier	Nashville	@SayinSome Oh. Um. That was all my own Deep Fake	2021-06-01 14:53:20
1184	ecnaiva	earth 🌈	don’t talk fake deep (to me) i don’t like ittt	2021-06-01 14:51:00
1185	castielstraitor	🐝 fae fawn bee he she	I KNOW IM JUST A WINKLE IN YOUR NEW LIFE STAYING FRIENDS WOULD IRON IT OUT SO NICE GUILTY GUILTY REACHING OUT ACROS… https://t.co/NnAhgGtopu	2021-06-01 14:48:55
1186	dreamyflames_	💌dreamyflames@gmail.com	keeping parts of you off the internet is useful. deep fake technology is scary. 😬	2021-06-01 14:48:28
1187	CoolerStoryMarc	Highbridge, Bronx	The worst is I be dead asleep, the show ends, a new show started, now I’m 6 episodes deep in a whole series I’ve ne… https://t.co/JgoH9XgS6q	2021-06-01 14:45:33
1188	b33fpat33s	she/her	This person had also been an enabler of abusers, and I had been “fake deep”.	2021-06-01 14:40:22
1189	sulla7600		@MartelsMaurader @BigPimpnJard @_wayneburkett @lymanstoneky You have no idea what the gov dole is or why generation… https://t.co/4TsGNYEUbp	2021-06-01 14:39:22
1190	DaRealestTweetN	RICHMOND , VA	@Dame_No_Dash Lmaooo fake deep ass. 🤣😭😭😭	2021-06-01 14:34:41
1191	yirmenciiaga		Not you fake deep 😭😭😭 bac to sleep I go	2021-06-01 14:32:32
1192	JpWilliams96	Spring, Texas	@Komaniecki_R You can hear the Knödel in the back of his throat in his “low voice”, and he’s closing down mouth spa… https://t.co/RH7nrugmvd	2021-06-01 14:32:01
1193	AzzurroWolf	Glasgow, Scotland	Very strange - James Dornan asking questions about the vaccine programme in Parliament today and not questions abou… https://t.co/DrOaWyTyB4	2021-06-01 14:31:24
1194	iAmAClipse	I come Accra keep.	Disliked Swizz even more after that fake deep. Rubbish. https://t.co/iSkfEXpy8X	2021-06-01 14:27:07
1195	MASONRYdotie	Dublin, Ireland	We have been so close to working together and finally it's happening! Looking forward to working @brendan_m96 new… https://t.co/dws63Fosin	2021-06-01 14:14:41
1196	seifwtf	London, England	doing MCU quizzes with fans?? i’m so confused if this is a deep fake or not cause it seems real but the account has a ton of fake stuff	2021-06-01 14:14:13
1197	jim_rutt	Virginia, USA	🎙 @stephlepp &amp; I on her 2-time @TheWebbyAwards winning videos, Deep Reckonings: deep fake tech, post-truth, choosin… https://t.co/iVLnftDYbV	2021-06-01 14:06:48
1198	vibewithlad		yo y’all come on here and be so fake deep i really be weak asf 😂😂😂😂	2021-06-01 14:06:12
1199	gangsterhealah		You are pretending to be ok with someone or something but deep down you know this shit is not right . Stop being so… https://t.co/641QzB2ouy	2021-06-01 14:04:55
1200	sohyangnatorz	she/her 24 🇩🇴🇺🇸 dk akgae	@dknator777 It’s giving very fake deep	2021-06-01 14:03:05
1201	kumaramannn	Patna, India	@PoMoGandhi Bhakts are equally if not more responsible sir. BJP thrives on their bigotry! They believe all the fake… https://t.co/EgDNkMrW1X	2021-06-01 14:03:01
1202	ELUSIVEDLX	blk | 20 | she/her	the whistle is fake who cares. let’s all lie down and drink some milk it’s never this deep 😭	2021-06-01 14:00:25
1203	bonvivant44	Florida	@ZaleskiLuke @maggieNYT You know, at this point I’m not sure he really could control these Frankenstein monsters ev… https://t.co/Z6oR4ut4jh	2021-06-01 13:55:27
1204	DeeLaSheeArt	DeeLaShee1@gmail.com	@traceyrosee Ma’am you’re acting dense. It clearly says fake deep then proceeds to say ppl who say stuff like tht a… https://t.co/aH38zhinpK	2021-06-01 13:42:10
1205	SinghinR		@amaanbali yes, that's exactly what I am saying to the people about your tribe too, everybody is not khalistani or… https://t.co/BdUo7YG7MI	2021-06-01 13:38:16
1206	summerasana	Florida, USA	They talked so much inane shit about a “Deep State” and “shadow government” that they turned those concepts into jo… https://t.co/IywF11j6ax	2021-06-01 13:37:27
1207	PrissyCrysi_	Detroit, MI	I’m lost as to how this girl saying y’all deserve love turned into her being a shitty person who’s fake deep 😹😭😭😭😭😭😭 wtf	2021-06-01 13:35:29
1208	yeragi_deep	मुंबई, महाराष्ट्र.	@RenukaJain6 How many times will u share fake/morphed images and get away by saying Sorry....Thats it now... Be rea… https://t.co/9qtAJT5cVx	2021-06-01 13:34:08
1209	DanCDO7		The west have Deep Rooted Chronic Terminal Issues. Something they Can't Rid themselves Of That Easily. Just their… https://t.co/KLKewJzfnD	2021-06-01 13:31:43
1210	catrisuh	16...Bi 🇹🇩	Y’all know those tiktok guys that fake their deep voice on purpose...yeah https://t.co/2Qn8nDR93U	2021-06-01 13:20:28
1211	OldJoe1948	United States	@fake_biden Hey fake Joe that makes sense but you know how these dipshits are out here they think a magic deep stat… https://t.co/QSXO2IySqf	2021-06-01 13:17:33
1212	cydmarie16	Ethiopia	@SolaceJones why did i think this was a deep fake??😅😂. pure talent!! we love to see it!	2021-06-01 13:14:53
1213	Floats_Whatever		not to be fake deep but Do not meet someone IRL who lives in Yarny!!! yolo	2021-06-01 13:08:31
1214	Goode1John		I can't tell if this is actually #Osho or just a really well done DEEP FAKE but holy FUCK this makes me want to sta… https://t.co/lfEifQMWje	2021-06-01 13:01:05
1215	LlpMachete		@yoyoel @wongmjane @tapatinah But u claim U can counter fake news with your deep learni AI. so how exactli have u s… https://t.co/qvEdhvozI9	2021-06-01 12:48:10
1216	LegitAldi	she/her	@ShanIsSad_ Its wasnt even like deep, I think they were complaining about how there were fake give away and I was l… https://t.co/8HQPsMq6IB	2021-06-01 12:41:28
1217	Sattvikii	AkashGanga	@atulahuja_ 🛑Reality of #FarmersProtest👇 Fake F Protestor Deep Sidhu Is a Supporter Of separate country kh@listan &amp;… https://t.co/eaoXCcRRS9	2021-06-01 12:40:27
1218	II_2nd	ｔ:kischine.tumblr//ｐ:member.ph	DEEP FAKE	2021-06-01 12:40:19
1219	dailyDSITMOM	Mystical Plane	@/MultiverseMurph real account @/DanielRPK real account @/MsLizzieHill real account Take a deep breath, and check… https://t.co/1o8NF3eNDp	2021-06-01 12:37:40
1220	KakwanziB		@DanielLutaaya Fake deep	2021-06-01 12:16:55
1221	Bacon_Gawd	D[M]V	Not to get fake deep on here but...did you ever "know" that a chapter in your life is about to come to a end and new one is about to begin?	2021-06-01 12:15:35
1222	Franky_V80		@FreeLurkyMe2 People lek for make fake deep or intelligent...just be your simple ass, vanilla self	2021-06-01 12:07:53
1223	PolareKing	He/Him l Canada ON	@IzzzyzzzArt Contact me through my dms if you need extra information on anything &amp; I'll try &amp; give my part to dig d… https://t.co/oK4w3arMXo	2021-06-01 12:06:03
1224	AmSoKristelite		All these fake pages. Mpa konprann.... MF’s really have nothing better to do on IG🥴.. you want to watch my stories… https://t.co/Miic3CGTSk	2021-06-01 12:02:10
1225	Paglet_saxen	Bijli ke khambe par.	@Kaniya_baba @fake_patrakar Deep 😂😂😂😂	2021-06-01 12:01:07
1226	mephistophilian		We also have some innovative solutions from deep fake detectives Kroop AI and Agritech problem solvers NEERX. Read… https://t.co/bn9tpIalvv	2021-06-01 11:54:23
1227	NnejiTrecia		@herlieeem De lyrics is very 👏👏👏 especially wen he said u know we come form a place where ppl smile buh it's fake a… https://t.co/b8rnTmQGa5	2021-06-01 11:52:37
1228	invisiblemi	🪐,♅, Bon Temps, Louisiana	Fake deep and way off the mark.	2021-06-01 11:50:42
1229	brendan_m96	Galway, Ireland	Thank you @IMROireland ❤️ https://t.co/YIY9QsEVo2	2021-06-01 11:44:24
1230	Shay_CoolAss	R.I.P Dayton 7/11/10	@DimeK_ “bye fake deep” 😂😂this definitely some high nigga conversations	2021-06-01 11:43:39
1231	darkestwinter1	Wherever my body is.	@MarkGBblog @BorisJohnson This is almost too sinister to contemplate! I was convinced it was a deep fake till I saw… https://t.co/K1vmNUI5iI	2021-06-01 11:42:07
1232	lophytee	FREENATION.	Fake deep! https://t.co/YZ1GVHc37p	2021-06-01 11:37:38
1233	fkeyamo	Lagos, Abuja & Warri	Deep condolences to the families. Those who’ve ‘excitedly’ broadcasted that he was murdered and sought to put an et… https://t.co/gaMGqE2l3o	2021-06-01 11:30:56
1234	cosemofficial	London, England	@iamdalet LOOL this is so fake deep https://t.co/U3c2oL7PpB	2021-06-01 11:26:01
1235	WingAntifa	Los Angeles, CA	@n1_nick @DaxMorgan @ginacarano @thatstarwarsgrl Nice deep fake. Biden won, get over it.	2021-06-01 11:25:46
1236	MASONRYdotie	Dublin, Ireland	Thank you @IMROireland @brendan_m96 https://t.co/1qWxMmktBn	2021-06-01 11:20:56
1237	amsardar	North Staffs. UK	@Lambykins60 @edgarwright "Tonight on the conveyor belt Class A drugs, automatic weapons..." We need a deep fake o… https://t.co/3qP5nGByNO	2021-06-01 11:17:36
1238	Mintzberg141	Official account, Montreal	In his will of 1896, Alfred Nobel created prizes in physics, chemistry, medicine, literature, and peace. Why, then,… https://t.co/EsgUKg2DKa	2021-06-01 11:15:09
1239	EdHill0	SW England	I’ve seen over time that there are still people that refer to ‘PNES’ as ‘Pseudo’ there is nothing ‘fake’ about them… https://t.co/UC80ArUVFL	2021-06-01 11:10:25
1240	jgownder	Massachusetts, USA	Not quite a "deep" fake but fake content is making its way into the political discourse as propaganda. https://t.co/cAN7rTQlYQ	2021-06-01 11:04:41
1241	SeanSilcoff	Canada	Toronto startup has a global hit on its hands with Wombo, a deep fake app that turns still pics into goofy videos.… https://t.co/tUHimyzLEJ	2021-06-01 10:50:16
1242	iluvfashion618	West side	Whoa I was fake deep lmaooo https://t.co/on7AnTMfWt	2021-06-01 10:50:01
1243	Newus071	Nestor Magnificus UISHyBriD !	@fireoftruth11 deep fake crap 😉 ill-us-ion https://t.co/P6PIaXUV9D	2021-06-01 10:40:34
1244	RWwatchMA	Massachusetts	Mike Flynn is the deep fake, not the video. Let's see how long it takes Republican officials like McConnell. McCar… https://t.co/FdTuZJZZAb	2021-06-01 10:38:14
1245	wildq15		@MHDee06 Deep down they know d 500m is fake and thats why he is trying to make d guy look stupid, why can’t he drop… https://t.co/O7iRQyI9yz	2021-06-01 10:33:17
1246	WahabAliFiaz		@BBCUrdu Deep Pockets @CNN @BBCUrdu @BBCWorld #DeepPockets Kya ya News Channel fake news dyta hai. 🤔🤔🤔	2021-06-01 10:31:51
1247	DustyODB	Clovis, CA	@ZaleskiLuke Couldn't agree more. Religious groups banned from assembling, but strip clubs not? Fake news reports c… https://t.co/DHNso2mi0d	2021-06-01 10:30:10
1248	juha_lisa		@nnetra_ Entoh. I rasa dia nak feed dia punya melancholy je tu. fake deep. Looking at his account... lmaoo	2021-06-01 10:06:11
1249	Thanos3214		#DeepPockets_Exposed In Pakistan, the consequences of fake news are very real and more dangerous due to the Deep Po… https://t.co/Mux6FrKdPj	2021-06-01 10:03:50
1250	MASONRYdotie	Dublin, Ireland	Brendan Murray goes “Deep Fake” with his new single! https://t.co/IwdmFWBALt @brendan_m96 #NewMusic	2021-06-01 09:52:25
1251	SOULBXNDED	☆☆☆	ᅠ ᅠ [ A deep sigh leaving the fake human, they had nothing to do really. Despite they could help, and wants… https://t.co/DmoSDv6pHg	2021-06-01 09:51:44
1252	yeragi_deep	मुंबई, महाराष्ट्र.	@AsYouNotWish Exactly... This morphed images, fake News is Like a termite to our Nation.	2021-06-01 09:44:38
1253	Candlesticks19		@rfolkard1 Bean stalk climber's purposefully climbed up the hill To blow bubbles &amp; to advertise commercially. They… https://t.co/VsiiWoFYRy	2021-06-01 09:36:00
1254	the_deep_throat	Ubique	@gitithadani @Tripathydheeraj @VINEET_KAKA I think @TajinderBagga has already tweeted that it's a fake pic. Request… https://t.co/AhhSlmLX0u	2021-06-01 09:30:37
1255	ajanicks	she/they	"omg your voice is deep???" yeah, it is when i don't have the energy to fake my enthusiasm lmaooooo imagine how ti… https://t.co/VCw3kUtPA1	2021-06-01 09:27:13
1256	ultrasandwich	Berlin, Germany	When I meet someone who is gifted at being fake-nice, I feel a deep sense of dread.	2021-06-01 09:22:58
1257	priteshshah_	balcony meh	@CongressTask Msg will go down to deep on every sm platform if those who spread this fake image are been booked and arrested.	2021-06-01 09:17:14
1258	CrimsonEquine	Hamilton, Ontario	@BAKKOOONN Deep fake technology is getting better everyday.	2021-06-01 09:10:58
1259	_20EffectChange	UK ~ TOTALITARIA ~ RAW!!!💥✊♠️	🚩It concerns me to think that any government official/‘youth mentor’/charity or NGO individuals would think the acc… https://t.co/xJgSaNKzSy	2021-06-01 09:08:21
1260	BowkettSir		@Frankenbrittan old man finds deep fake colourized	2021-06-01 08:56:49
1261	honooko	Tokyo, Japan	@flufbin okay so my great-great-great uncle was a total nerd, mostly known for writing Lincoln's ~favorite~ grammar… https://t.co/jiGgeIJcQG	2021-06-01 08:51:14
1262	Wako_Tilahun	Addis Ababa	@Alula_Solomon @TghatMedia Deep fake!!!; it’s obvious that you know it’s fake but you seem not to believe it becaus… https://t.co/89BuLHKxlY	2021-06-01 08:46:04
1263	shefan__	In my house, Come beat me 😂	When your faves drop threads wakisema vile it's been hard mentally, Unakuanga wa kwanza kudrop fake ass "❤️❤️❤️" em… https://t.co/C009FBtZRO	2021-06-01 08:45:08
1264	glickman_daniel	Sitting on Top of The Sphynx	@JunkMan07 That’s a deep fake Donald Trump is actually dead	2021-06-01 08:31:02
1265	FreestyleKingtm	tumblr	Fake deep tweet	2021-06-01 08:21:05
1266	lorettawashappy	Raleigh, NC	Washington Post Fact Checker has a form where you can request a video be checked. Just have the link to the video.… https://t.co/9qiNsrlzvn	2021-06-01 08:18:58
1267	vkingofbot		king of being fake deep	2021-06-01 08:17:30
1268	kaijucantdie	Miami, FL	@KyleHooten2 Don't fall for that group and its antics are planned you gotta remember how deep George Soros pockets… https://t.co/7gLRn81RNa	2021-06-01 08:09:50
1269	LocalScenesOrg	USA	Check out this product 😍 Fake Scalp Wig 360 Lace Frontal 180% Density Deep Wave Frontal Wig Invisible... 😍 by Loca… https://t.co/YJ4cPDCTTl	2021-06-01 08:04:41
1270	Thibault_Larue	Paris, France	You are so brave to talk about deep depression in high-level sport and the fact that sometimes show can’t go on, fo… https://t.co/8KcAf298tJ	2021-06-01 08:02:10
1271	LeonardMasilela	Rustenburg, South Africa	I see. Just note that ‘Billionaire Bubble’ has been photoshopped into this profile pamphlet. By who? Probably Mbeki… https://t.co/cesjIvrJ6G	2021-06-01 07:59:54
1272	panarules	A Cave in Africa ❤️	@forevaRedOrDead Fake deep guy. Fraud man!😂😂	2021-06-01 07:58:00
1273	TapasEvents	London, England	Arrest the shameless and evil Bill Gates and Dr Fauci asap. Then eliminate the secret families at the top of the de… https://t.co/2UlVhNqvhs	2021-06-01 07:56:49
1274	gender_girl83	Bulgaria 🇧🇬	A person who outgrown the limitations via deep researches, digging into their own selves consciousness, and transph… https://t.co/SkiLzYaXQj	2021-06-01 07:55:27
1275	LaPlantFather		Nah thus has to be a Deep Fake. Not Julius Malema with this chat https://t.co/XBNVLBcR3F	2021-06-01 07:41:57
1276	icariuskj	she/her	CLEAN YOUR SPACE &amp; MIND - girl. Get rid of the shit. Cut those fake friends out, unfollow that toxic person, get ri… https://t.co/2iK5zOW008	2021-06-01 07:39:56
1277	Chat_Tera	United States	Its deep fake!	2021-06-01 07:33:27
1278	witchcrftshawty	Austin, TX	i’ll take being a vapid and superficial bitch over dedicating my life to being fake deep any day ❤️	2021-06-01 07:33:07
1279	whois_Josh		@Letter_to_Jack Covid champs. Asterisk title. The last club to win a real champion league title is Liverpool. Deep… https://t.co/RquC6wgYPy	2021-06-01 07:31:01
1280	bertholdt_t	𝗲𝗿𝗲𝗻: 𝗂 𝗐𝖺𝗂𝗍𝖾𝖽 𝖿𝗈𝗋 𝗍𝗁𝗂𝗌 𝖽𝖺𝗒. 𝗂 𝗐𝖺𝗇𝗍 𝗍𝗈 𝗍𝖺𝗅𝗄 𝗍𝗈 𝘆𝗼𝘂, 𝗈𝗇 𝗍𝗁𝖾 𝗈𝗍𝗁𝖾𝗋 𝗌𝗂𝖽𝖾 𝗈𝖿 𝗍𝗁𝖾 𝗈𝖼𝖾𝖺𝗇.	AOT is fake deep and not original at all its just a very badly written Berserk fanfiction Eren and Mikasa are poo…… https://t.co/hyTyw34jGG	2021-06-01 07:20:56
1281	roelofsronald		@italia_patriot Deep fake thuis.	2021-06-01 07:04:23
1282	Bhanupratap2223	A Blue green Ball of Atoms	@Sarthak_dubey26 @RealMaxtern if you think it is fake...then go once and try a match at performance centre...next d… https://t.co/obraj3zvQ7	2021-06-01 06:56:27
1283	ebaumswrld	Boyle Heights, Los Angeles	Will pay good money to someone who can deep fake Tony Soprano into lord of the rings and don’t make me explain myself, it’s right there!!	2021-06-01 06:52:10
1284	b33fpat33s	she/her	One time someone had accused me of being "fake deep", like no love, it had been called having depth/emotional intel… https://t.co/dHGV3Ctnvj	2021-06-01 06:48:59
1285	RedSeaFisher	Asmara / NYC	Tribalists like Kello Media probably aren’t smart enough for this but at some point we may have to consider their u… https://t.co/b13PlYwmI4	2021-06-01 06:36:40
1286	Tiny91188	BKK	Sakurai Sho ❤🌸 210531 Yoshimura-san Deep Fake AI was so funny 😂 The awkward robotic laugh was creepy!! Lol #櫻井翔… https://t.co/S9yZgLK35u	2021-06-01 06:21:36
1287	_BlackBinLiner	Over/There	@Drunk3P0 Is this like a geeky pixie type response 🧐 Non deep fake video update or it didn’t happen. 😉	2021-06-01 06:20:07
1288	sdxGqAJmO8uyNO2		@vSOG__ @toni_takes How is talking about how catching chargers and seeing your brothers murdered in your hood while… https://t.co/quDsIdEz6C	2021-06-01 06:18:55
1289	Tegsmamaa	Lagos, Nigeria	I hate fake deep niggas so bad.	2021-06-01 06:13:25
1290	vSOG__	Poor	@sdxGqAJmO8uyNO2 @toni_takes It’s gets olds quickly, he need to find something new to talk about, and his lyrics ar… https://t.co/r7JNr17nnC	2021-06-01 06:04:56
1291	LIVETOLOVEJatt2	اسلام آباد , الباکستان	@Muhamma77960068 @HashamAlvi @iftikhar_1950 @NawazSharifMNS Deep Pockets Social Media , are the ARMY of Israeli &amp; A… https://t.co/EUrQW3YiMn	2021-06-01 05:56:13
1292	RobertRijnders	Lost	In his Telegram post on Monday, Flynn claimed the "media" was "manipulating" his words. Trying to find how they di… https://t.co/7mijmMAbD6	2021-06-01 05:55:17
1293	paramanand_3	Sharjah	@ACKComics This seems like a deep conspiracy of International Liberals. They hate Brahmans Now these comics will… https://t.co/E6n1sm25BR	2021-06-01 05:52:42
1294	laurennmeier		them fake deep bitches really be the messiest, jus keep it real 😬	2021-06-01 05:50:39
1295	rumithestallion	US🔜japan	They are fake it is not THAT FUXKIN DEEP IM TELLING YOU https://t.co/3ATM1v7A6q https://t.co/pQPpRhItIb	2021-06-01 05:46:39
1296	MajidAlsaga1	Norway	@dwnews The Canadian history against indigenous habitants is so shameful and yet they brag in international platfor… https://t.co/HAR70frHNt	2021-06-01 05:40:51
1297	TDevelopment_	Seattle, WA	@DrNiravPandya Deep Fake	2021-06-01 05:39:01
1298	MadelineTraino1		@Axe_Grrl @still_NunyaDB @caitoz @312shelly3 Oh, it’s a deep fake then?	2021-06-01 05:38:36
1299	therealchidike	Port of Zamunda, Wakanda	@IjeomaOgood It’s the fake deep for me and quoting Jerusalema for me 😩😂😂😂	2021-06-01 05:37:41
1300	iahcilw	The Other World	Nigga just said some random shit that makes no sense at all lmaooo, it's always funny when niggas are fake deep https://t.co/iiW05RVaWE	2021-06-01 05:37:06
1301	SC4RLETSEAL	s/h	Being fake deep is so much fun i wont ever stop doing it	2021-06-01 05:27:37
1302	deturk		@hole_oops @mifellow @SethAbramson What's hilariously telling is everything I posted about the Trump Crime Family i… https://t.co/kGDEd0wnsq	2021-06-01 05:23:48
1303	Robert_E_Kelly	Busan, Korea	barring any evidence, was just one more absurdity in a long list, including: - corona is a bioweapon - corona is n… https://t.co/dVAV9yIFvT	2021-06-01 05:21:08
1304	TeraAsli		THAT HOMOSEXUALS ARE THE SALT NAY BOUNTY OF THE PLANET ETC ETC. https://t.co/7sTHtsEpNc WHY IS QUORA PROPAGATING… https://t.co/06WLaYnIaS	2021-06-01 05:20:46
1305	Fiv59ine		Hold up waist deep is on Netflix? Y'all fake as fuck for not letting me know	2021-06-01 05:08:51
1306	speedballracer		@xanaxmcdonalds @sokoohno He’s a deep fake of my own design	2021-06-01 05:02:43
1307	felipefororegon	Salem, OR	@AngusKernel @brattygremlin @Horney_Viking @TheRealDHR @Logically_Left @CoriBush That’s where runaway slaves would… https://t.co/Ax76Ek0KD5	2021-06-01 05:00:23
1308	RdmL63	日本のまんなかへん？	No masks, no body doubles, no plastic surgery, no clones, no deep fake videos, no photoshopped pictures!!! What yo… https://t.co/YaD6549zPH	2021-06-01 04:58:28
1309	RichRollin_Lee	Somewhere in Europe	The deep fake era is coming….	2021-06-01 04:57:04
1310	Naijadailyfeedx	Nigeria	@Morris_Monye Is this a deep fake or our vp being useless?	2021-06-01 04:55:30
1311	Jonaget		@Alula_Solomon @AbiyAhmedAli This is a deep fake audio edited from the sound of previous speech of abiy alula you g… https://t.co/HBnZEKQoi0	2021-06-01 04:55:05
1312	Aksh27593664		@prayforpeacs @heistprofessor_ @Harpree98409095 @HaBoparai2 @harjdhaliwalx @deep_randhawa21 Le fake communist account	2021-06-01 04:52:52
1313	piscean58	Canada	@RawStory So obviously it was a deep fake using crisis actors on Lemuria	2021-06-01 04:22:54
1314	lindanjohnson1	Dallas, TX	@yoyoel @tapatinah It's important to use specific definitions because "words of war" - propaganda, rhetoric, lie, f… https://t.co/6B3pMjeTye	2021-06-01 04:18:39
1315	Zer0Access		@Q__talk I too had a wishlist for Santa when I was a kid. The only difference is, I realized that Santa wasn’t real… https://t.co/tkZH3T3llU	2021-06-01 04:16:19
1316	NoLeniency		@090a11 @otaibiMOH1 @bilarakib oh late SHAH(pbuh). Late Shah once said before 1979 if mullahs take the power they w… https://t.co/fSMW8FWbMg	2021-06-01 04:03:47
1317	jermfool	Las Vegas	Can someone make a deep fake of me dunking?	2021-06-01 03:59:15
1318	kerriganqueenn		@jamiejsfilms @keksandbalances @NevSoc i dont think it is but could be double deep fake.	2021-06-01 03:59:02
1319	BonusDrutherss		@baystation2 where's @Nozrael i need a deep fake: https://t.co/BZE6hDxwAz	2021-06-01 03:58:48
1320	DimeK_	Houston, TX	Bye fake deep. What is this???? https://t.co/f49jSz1CXg	2021-06-01 03:57:58
1321	Jen_S_Cook	Portland, OR	@BW This is fake deep.	2021-06-01 03:55:45
1322	MichaelxBlanco	Raleigh, NC	Fuck all this fake deep shit	2021-06-01 03:54:30
1323	jjustsanji	フィヤ	How the hell i make it up that fake smile/laugh (?) when deep down you’re sad🤣🤣	2021-06-01 03:52:38
1324	LulMarr	The real P L U T O	Loyalty run deep w/ me keep tht fake love💯	2021-06-01 03:44:41
1325	Ucanreadmylips	Canada	@BenedicteLebel He faked his death, paid people to write the fake death story, went to hide deep in the Amazon jung… https://t.co/IoteWoWPjj	2021-06-01 03:42:10
1326	meetmeinthemat1		@jawnwicks I also forgot to add Deep Red as a fav! Yeah, I can't do hyper realistic gore / torture porn. It's too… https://t.co/mYDZy824Vp	2021-06-01 03:37:12
1327	billaallocalsv4	MN	@LongLiveWaleed I watched it , it was just a deep dove on niggas tryna fake being crazy after they get caught wit murder	2021-06-01 03:35:58
1328	tkl8585	Boston, MA	@WarlockKenny @donnabrazile Fake news Kenny. They rely on people such as yourself to believe their propaganda, de… https://t.co/VljVCFzH9I	2021-06-01 03:19:40
1329	ediekollling	Kansas, USA	@guillermogusto @gwgoldman @AVATRAVEL1 @jonnn_15 @DealSledz @Deep_Seas_Oil Idk. Maybe. But my best friend is from S… https://t.co/bBZmX8AAdz	2021-06-01 03:17:54
1330	LeOverrated23	In Bronsexuals Heads	@TheNBACentral @Hoop_District After deep consideration I’m about to give my opinion on this I may lose followers bu… https://t.co/72rpqnwbSz	2021-06-01 03:16:47
1331	YonSelMaggie	Mind Your Business 🙃😝.	Them: are you okay ? Me: yes *fake smile* Deep down I’m not, I walk around like I’m ok but in reality I’m broken into pieces deep down 💔.	2021-06-01 03:10:07
1332	Jaybreeezy1994		My circle small dab that’s why we never 20+ deep. Why tf would we want fake niggas around?	2021-06-01 02:53:00
1333	skiergos	Park City, UT	@garci32 I think they’re more part of the deep fake than deep state. Probably off the deep end and likely deep throating Putin	2021-06-01 02:50:47
1334	TapeBurner	south beach	@ChefTrillie_ i believe this guys a deep fake	2021-06-01 02:43:19
1335	izakaya_trading		@michael_saylor Is this some deep fake? This guy sounds like the Steven hawkings voice box	2021-06-01 02:42:17
1336	qurple_enbot		tired of fake "Kuroha Destroyers" who would take kuroha's whole cock balls deep in their ass any day.,. smh :p	2021-06-01 02:37:50
1337	Darkguyindark	kathmandu, Nepal	These fake deep contents and superficially woke creators are new cringe for me.	2021-06-01 02:36:03
1338	Everylastgoat		@fuctmind If sleepy really got 81M organic and was our most popular President in history, we wouldn’t have needed o… https://t.co/lfLKgZD2I5	2021-06-01 02:35:56
1339	tilbert	Ask AT&T	@KoppPpc must be a deep state...err fake	2021-06-01 02:24:51
1340	Sattvikii	AkashGanga	@vikramsandhu84 @imrosh09 @Awadhtrk @KesariDhwaj @amaanbali 🛑Reality of #FarmersProtest👇 Fake F Protestor Deep Sidh… https://t.co/R8n0puQXIs	2021-06-01 02:11:20
1341	ikaur_deep	5AAB	This Fake Media and it's False Journalism does more harm than any good to the society. #किसानों_का_दुश्मन_ZeeNews… https://t.co/D6bkNjj6fT	2021-06-01 02:11:11
1342	jeonsjewel	h/him ; afro-latino ; armyonce	@dubu218 @sanahotgirl exactly! it’s a deep fake omggg	2021-06-01 02:09:31
1343	CuriousCase21	Bangalore	@TheJackForge I reevaluated the need for friends and some long, fake convo once I got into deep work. Still think i… https://t.co/I4rPeFCMn3	2021-06-01 02:07:26
1344	gonzo6664	Los Angeles CA	@Tara_Writer @Pnwowl Deep fake bots.	2021-06-01 02:03:46
1345	SizeableBloke	The Abyssal Puddle	@GarbageApe Deep fake her out of the office and replace her with a POC	2021-06-01 01:57:33
1346	Budrino	Unceded Algonquin Territory	LISTEN HERE BROTHER, the leafs actually won but the DEEP STATE covered it up! The fake news media too! They didn’t… https://t.co/Sfbt7TXkTO	2021-06-01 01:54:15
1347	jerryhow777	USA U.P. of Michigan	@SeanFulce2040 Yes, Pres Trump won the 2020 election, but it was stolen by the deep state and the democratic crimin… https://t.co/skngffYHTp	2021-06-01 01:52:09
1348	KevinTheDancer2	Virginia, USA	Niggas really do be fake deep https://t.co/nMmSNLYj82	2021-06-01 01:52:08
1349	Chris27449446	Pacific Ocean	@CombatCavScout @MikePerryavatar @TuckerCarlson WTF?? One would hope it's a deep fake video but of course it is not… https://t.co/6d46ETZYDj	2021-06-01 01:50:47
1350	goplal1		@updeshkb @ikaur_deep @ZeeNews Why farmers not wait till they win the next elections and change the laws ? They sho… https://t.co/2wuJbVSv5J	2021-06-01 01:45:52
1351	0xtail1		My experience in cashing these bonds at a local bank: Every teller has this dead cucked look in their eye because… https://t.co/2zdOxSlqqm	2021-06-01 01:43:11
1352	PowerdaLeader	Nashville Blvd, Queens NY	@BDotTheGod This was Fake Deep	2021-06-01 01:34:24
1353	hodldeeznutz		Yo is Peter Thiel taking the piss?! Lmao dude made an AI and named him “Fred”Thiel - gotta fix that deep fake voi… https://t.co/frT0LnldWl	2021-06-01 01:28:56
1354	EXPLOSIVE_HERO_	Yuuei High	+ deep red- thankfully, there's a fake cover he has slipped over it. "A-AYAKA!"	2021-06-01 01:25:06
1355	BRICbreaker	Beach, Rivers & Farmland	@adamscrabble I thought that was a deep fake.	2021-06-01 01:22:29
1356	Slothma82233944	NC	Anybody have any thoughts on John Durham? Was he even appointed? I have a bad feeling that it was deep state fake news.	2021-06-01 01:02:42
1357	sarahhosny0	Egypt	1 date Fake names, fake identities Somewhere in zamalek We roam around the streets Discover small bookstores G… https://t.co/crxF5u2qxp	2021-06-01 00:58:56
1358	SouI_Rebel	Ethiopia	@Alula_Solomon @TghatMedia Deep fake	2021-06-01 00:54:46
1359	H00LiGAN_ROBB	Out in the Boonies. 336. NC.	i Swear Folks just Keep Getting More And More Fake~Deep By the Day, phahaha ..as soon as somebody Starts Bringing… https://t.co/qm1PC8wl0g	2021-06-01 00:48:00
1360	technoglyf	Sunny SillyCon Valley CA	@JustinGlawe funny how today they, GOP peeps that is, keep saying he didn't say that. don't believe your eyes, have… https://t.co/HmCqlO0yF7	2021-06-01 00:47:17
1361	tommyrva	Bushwick, Brooklyn	Knicks Game 5 brainstorm: - let Spike go maskless (yes! ok, we're rolling) - start Spike at PG? wait no.. no... o… https://t.co/mC19eSvGjX	2021-06-01 00:40:10
1362	Braimoon	USA	Y'all like to be fake woke and "deep" a bit too much. STOP IT ✋🏾✋🏾✋🏾✋🏾	2021-06-01 00:37:17
1363	6pointsmusic	Los Angeles, CA	I forced them into a turnover... Hit them with a fake pass ... Then Greened a DEEP LOGO 3 in traffic. I'm nice!… https://t.co/IOV1xS6Vkl	2021-06-01 00:35:20
1364	paulericmorris	Toronto, Canada	@Rachael50244055 @Jamie24272184 Yea Jamies would need to be a deep fake! Yes there was a social media star in Chin… https://t.co/QmvaL4Xeik	2021-06-01 00:33:57
1365	kamig4u	You can't see me!!!!	Yea because ur fake stories keep getting busted and ur chief editor has to published apologies @AnsarAAbbasi. So wh… https://t.co/gVcebYX4oB	2021-06-01 00:33:20
1366	giazinna	she/her | 17	@rhiannannn HE SAYS IT IN THIS STUPID ASS FAKE DEEP VOICE TOO RHI IT PISSES ME OFF	2021-06-01 00:32:10
1367	Allen58VoteBlue	Outoftrumptown	Michael Flynn, with his foot deep in his mouth and the fear of a court-martial, suddenly forgets what he said yeste… https://t.co/my70wpyb2A	2021-06-01 00:29:35
1368	lexthegreatt_	Bronx, NY	this why you can’t have old heads talking too much they start being fake deep https://t.co/lfXJDtcYb4	2021-06-01 00:28:54
1369	mavagnl	Amsterdam	@rett_fra @TomSav67_2 @mariusknulst deep fake	2021-06-01 00:21:20
1370	_awbeans	Cincinnati, Ohio	how long before deep fake technology makes its way into video game character creators	2021-06-01 00:18:01
1371	hoIyfukinground	right where you left me	Candace Owens about to pop on Fox News to claim Lee Harvey Oswald's army photo was a deep fake	2021-06-01 00:16:36
1372	punishedarchit1		@IHateNYT The Fake News machine runs deep and wide.	2021-06-01 00:13:49
1373	tatoodlvboy	Nonya	@mattgaetz @CNN @Acosta The video that you're using was proved to be a deep fake video! Yet you still continue to u… https://t.co/k8MSjJFfus	2021-06-01 00:07:52
1374	BruceJo38425173	MilkyWay	@GeorgeTakei Filmed at a top secret base that overlaps the border with Mexico operated by deep state space aliens w… https://t.co/g6ubsoG0Bt	2021-06-01 00:07:47
1375	SisterOvtheMoon	Live By the ☉ Vibe by the ☾	@iJaadee Makes me think about deep fake videos ugh i hope that doesnt become a serious threat becuase that shit is so scary	2021-06-01 00:07:09
1376	t_sultry	W my ancestors ❤️	What's funny is the people claiming others as fake spiritual because they deem spiritual ppl as passive but, Nobody… https://t.co/Kftq9YhIi1	2021-06-01 00:04:51
1377	libraluxe	MNL PH	Feels like a deep fake vid to me. 😂 https://t.co/sZ5V4lxOWd	2021-05-31 23:53:22
1378	GreggEd12707818		@jjnnop @rareyrare @cd_hooks OMG, watch any of the 3 videos. There is absolutely zero chance he was not saying the… https://t.co/x6hJ5SZ6xs	2021-05-31 23:40:47
1379	Interrobang_2	Nothing to see here — yet.	@Femboympreg @anzu_is_online “Ok so the deep state gave trump a slow acting poison back in 2019, but they realized… https://t.co/d5GM3YfQqf	2021-05-31 23:32:49
1380	TapasEvents	London, England	I want idiots that agree to lockdowns, dangerous, experimental injections and masks to stop giving in to lies and p… https://t.co/JLxlVIPwVr	2021-05-31 23:30:27
1381	jocontemporary_	Florida, USA	thing is this was obviously made as like a dumb cutesy joke where everyone fake heave-laughs in the qeueue, but the… https://t.co/HXaojnzVWG	2021-05-31 23:23:41
1382	AndreaLamber	Reno, NV	It also worried me that at some point very deep in my childhood I was taught implicitly that failure to mask and fa… https://t.co/wTd3ozjnwo	2021-05-31 23:18:09
1383	DIVINE06527380	Upper East Side I❤NY🗽	@laurajo86206076 @zegmaar_LydeLa @jackieketarn Deep fake this video.	2021-05-31 23:14:21
1384	StephenJamesUS	Silicon Valley, CA USA	@apinkrose @stormy2749 @Americanlll @BonAirLady “Evidence will be presented to the public this week by Mike Lindell… https://t.co/Nkavrk9sTJ	2021-05-31 23:09:56
1385	tharealmij		I be wanting friends but then again y’all don’t know how to be friends , my loyalty run to deep for fake hoes	2021-05-31 23:09:31
1386	BranD9		@piersmorgan Chile just say you don't like black women and stop wasting time writing fake deep think pieces	2021-05-31 23:09:21
1387	Lynnenallo	San Francisco Bay Area	@markmoss_ @4_04_Not_Found They’ll never see the video because Faux news won’t show it. They’ll only claim is was… https://t.co/Ua1zGoy4Mu	2021-05-31 23:09:10
1388	ElaineT69498532		And these two deep state muppets still going with the FAKE PLANNED NWO SCANDEMIC https://t.co/U4ZnHayQlS https://t.co/aJruXoqtEV	2021-05-31 23:06:44
1389	revilomt		Nigga so fake deep and not saying shit!!! https://t.co/yoo8bRJWGL	2021-05-31 23:01:41
1390	JaroPristupa	Toronto, Canada	@normwilner @BaruchelNDG I’m betting it’s a real Deep Fake 😜	2021-05-31 22:51:47
1391	susieq3584	Weth CT is home! PA now :(	PLEASE Dear God tell me it's NOT true! Tell me it's a deep fake! Anything! Not Ellie Kemper...🤢😭 The world has just… https://t.co/Ufd860BDRb	2021-05-31 22:35:51
1392	Curly__Ren	Imported	The same people who be on here arguing politics and fake deep were the same people who showed up to class empty han… https://t.co/2rEJmjcY49	2021-05-31 22:34:18
1393	JBworld28	LongLiveFreddyMan‼️	@BraxThaKilla Fake deep the worst 😂😂	2021-05-31 22:32:43
1394	NdanguyTombele_		@thedeepestmsgs_ Fake Deep Twitter is hilarious	2021-05-31 22:27:06
1395	RSButner	United States	@noUpside @Aelkus Deep fakes redemption arc for making fake expert influencers who can't be canceled because they a… https://t.co/aNpB2md9Go	2021-05-31 22:10:14
1396	mobeaty300		@OIdSuperContext @snsns62613133 @makexxthill @LilSwerve15 @raphousetv2 I ain’t hating but don’t that shit all seem… https://t.co/JZptqm2J1w	2021-05-31 22:01:05
1397	K56Ret	Newport Beach, CA	@Davidlaz I thought with video age peeps would be accountable. Now it's fake news or fake video and it's the deep… https://t.co/dib9Jqw3B9	2021-05-31 21:56:11
1398	dawainesails1	United States	if you don’t know what loyalty or love really is you can’t be around me cause mines run deep. one reason i stay to… https://t.co/swNSVht2Xr	2021-05-31 21:55:23
1399	EzegwuValentine	Kemet	@Morris_Monye Lol Is this a deep fake? because this can't be an actual vice president	2021-05-31 21:50:54
1400	elianthe4	Space	@its3li23_ @nvcIeus @XXL Fanboys really know how to fake deep, they want to lynch me calling me weird like a killed… https://t.co/L9z2i2oSOl	2021-05-31 21:46:15
1401	AllHisOwnMind		@NickKristof Next thing you know, he'll say the video is a deep fake. He said what he said. Flynn continues to show… https://t.co/5snGVUNRqm	2021-05-31 21:45:12
1402	dashirun93	England, United Kingdom	Okay but why am I imagine Yoongi refusing to go to the deep end of the pool and his little ㅅ fake angry face as mak… https://t.co/o3RwfPMLsy	2021-05-31 21:45:08
1403	tayo_dips	Lagos,Nigeria🛫Dublin, Ireland	Don’t forget the deep fake quotes. 🥲	2021-05-31 21:40:20
1404	_OswinDeandre		ocean deep, fake love https://t.co/1afHa85swG	2021-05-31 21:39:48
1405	jermangeI	he/him	@chonisisms this guy looks like a deep fake	2021-05-31 21:37:14
1406	prysmdeep		#NowPlaying on Prysm Deep FAKE FORWARD - What I Am Feat Erika (Radio Edit) - App: https://t.co/rlpuKsfLHw	2021-05-31 21:37:01
1407	bouttobeastorm	Miami, FL	@TeresaEdelglass @LonghornHomer @LoveHerMo Of course, whenever the facts don’t go your way it’s the “fake news medi… https://t.co/bRf6MObGuG	2021-05-31 21:36:35
1408	yukoart	New York, NY	This Face App is reaching the point of Deep Fake. https://t.co/TWfEjUCIgP	2021-05-31 21:36:26
1409	RMEX110		@maartenverheyen Looks like a deep fake	2021-05-31 21:29:58
1410	sisi_onyinye	in Gods house	This is so common. Omo and the “deep fake quote “💀😂😂😂 https://t.co/M6I83ktjSp	2021-05-31 21:26:54
1411	Greggry_	Abuja, Nigeria	Lmfaoooo...Swizz Beatz? What a load of crap😂😂😂 The other guy saying it's hard😭😭. Fake deep won't kill you people o https://t.co/ZPFJ2YcCbb	2021-05-31 21:19:43
1412	NewYesMSG1		@pbmcb @patriottakes Doesn’t matter. Deep fake. Soros funded. Big fan of democracy	2021-05-31 21:19:30
1413	RobelKGebre	ሞርዶር	@ingenioussight lol as if we don't know them....none of them are smart enough to model, stitch and edit a deep fake… https://t.co/XE3FquTqH7	2021-05-31 21:19:28
1414	catb00ty1776	United States	@NYKfan10304 @matthewmcguiga2 @RealCandaceO I didn’t say fake I said deep face, The video is edited lol	2021-05-31 21:06:53
1415	JLewSings	Cleveland, OH	@Komaniecki_R My thoughts -This sounds fake as hell -The low voice is pretty deep. There are people who speak lower… https://t.co/q8BaZKRXWn	2021-05-31 21:04:40
1416	ShenoKibbeh	Mexico	@ZekuZelalem Zecharias knows damn well how deep fake works to generate synthetic voice to replace couple phrase so… https://t.co/9qxPGKpACi	2021-05-31 21:04:10
1417	henokeliasmdr	አሮጌ ሰረገላሰማይ መዓረፊያ	as a podcaster i can say this about the latest pm fiasco. audio is easier to doctor and deep fake than video. video… https://t.co/KFpS5mQbzJ	2021-05-31 21:02:00
1418	purplzzzz		@austinsrichards i honestly don’t think it’s as fake as people make it seem, the friendships where definitely surfa… https://t.co/WL18sHClCh	2021-05-31 20:58:28
1419	GodEthio	Heaven	@sadik_ki @ZemenuYA @BilleneSeyoum @AbiyAhmedAli @YonatanTR meanwhile smart-ass tweeps are busy preparing quantum p… https://t.co/rUgNZ0hlhp	2021-05-31 20:57:53
1420	prawduhgee	The Great White North	@YungBeezy34 The conditioning is so strong that you could "deep fake" a WWE match to look like it's on AEW and they… https://t.co/mW4jaaYCod	2021-05-31 20:54:11
1421	ClarkeLC	Worthington, OH	@Mammabooh1 @OHdeptofhealth You definitely shouldn’t take science advice from those morons that you’re retweeting.… https://t.co/a1JJPT3tlo	2021-05-31 20:53:05
1422	AriggoSacchi		This is what American Twitter looks like 😹😹😹 Fake deep https://t.co/qeJVRlkWDC	2021-05-31 20:50:32
1423	AlvisWuMidNight	New York City	@LizCho7 You will never do the 11:00 PM news ever again in your fake ass news girl with your good old pal with Bill… https://t.co/0pYDQ48P23	2021-05-31 20:46:21
1424	keithlistens	Waterways Network England	@JayBL_ Tbh, I saw it before I read it, so I'd like deep fake faces (problematic, but so is Addicted), and voices.	2021-05-31 20:46:20
1425	AlvisWuMorning	New York City	@LizCho7 You will never do the 11:00 PM news ever again in your fake ass news girl with your good old pal with Bill… https://t.co/K2mfUWucWz	2021-05-31 20:46:01
1426	AlvisWuNJCITY	New York City	@LizCho7 You will never do the 11:00 PM news ever again in your fake ass news girl with your good old pal with Bill… https://t.co/jriYWpv7ae	2021-05-31 20:45:34
1427	AlvisWuNYC	New York City	@LizCho7 You will never do the 11:00 PM news ever again in your fake ass news girl with your good old pal with Bill… https://t.co/Lzl5LLQvUd	2021-05-31 20:45:09
1428	tayloneei	Downtown LA	no because why do they talk about themselves for hours?? they’re so cocky?? and are always fake deep?? 😭😭😭 a turnoff	2021-05-31 20:45:02
1429	megan_ndanielle	Manchester	i hate fake deep people someone posted ‘heads down but i’m sitting up’ what the actual fuck does that even mean	2021-05-31 20:44:32
1430	catb00ty1776	United States	@matthewmcguiga2 @NYKfan10304 @RealCandaceO 🤣🤣 That’s a deep fake buddy	2021-05-31 20:43:52
1431	AlvisWuNYC	New York City	@LizCho7 You will never do the 11:00 PM news ever again in your fake ass news girl with your good old pal with Bill… https://t.co/mzk9O3LPFg	2021-05-31 20:42:22
1432	1mediocredev		@CountryAssDot We can’t let these fake deep niggas keep getting away with this 😂😂😂	2021-05-31 20:41:01
1433	ShenoKibbeh	Mexico	@jerry_boi1 @ElotusT @Tseday @AbiyAhmedAli That’s a different subject but this audio is 100% fake. You might be a d… https://t.co/caSOY8hfCc	2021-05-31 20:35:27
1434	will_motion	Scotland, United Kingdom	He won by a landslide. The deep state, fake news and corrupt Government officials are all going to be exposed for t… https://t.co/z1jnAmScjC	2021-05-31 20:30:03
1435	BamboozlerMkII	#BLM #ACAB #StopAsianHate	@blurrycantsee you wouldn’t be gaining any either the only thing u got going for u is a deep voice, wannabe fake ass corpse 🤮	2021-05-31 20:27:07
1436	cinziaspina77	England	@JamesDelingpole I hope this is a "deep fake". If this is authentic, it means that Boris sold himself completely to the globalists.	2021-05-31 20:24:38
1437	cosinetangent	Pennsylvania, USA	@palevioletblue This is not real leadership, and too often, this kind of “fake deep” stuff gets confused for it.	2021-05-31 20:19:10
1438	LyricalSing_Bot		♪Think you're real? but you're fake. Think you're deep? but you're swallow. You've become what you hate, now you're lost, like a shadow.♪	2021-05-31 20:18:27
1439	MwirigiOfficial	Nairobi, Kenya	fake deep https://t.co/uwa8z9GayQ	2021-05-31 20:16:19
1440	SovereignIndiv8		The deep state is so desperate they are already planting the seeds for a fake alien invasion to stop people from wa… https://t.co/x4IIcDrY4r	2021-05-31 20:15:18
1441	KamataII	Hampshire, England	@KarenProcter8 @RenZelen @iannlou Those saying Andrew Neil is impartial have to be fake accounts and part of the bo… https://t.co/mMLrCWatBM	2021-05-31 20:13:14
1442	WesleyG49785279	Phoenix, AZ	Deep fake time?	2021-05-31 20:12:42
1443	h_td_m	in the shop	They say you word and fake deep for wanting genuine appreciation dapping up yes men. Loyalty is a two way street	2021-05-31 20:12:37
1444	SimmerZozo	Earth 🌎	@josefbutwithanF Oh wait I remember now!!!!! They download mods and cc the same time they download a Sims pack. So… https://t.co/KKZ8gARtyL	2021-05-31 20:05:28
1445	ceemulla1	South East London	boys that fake the deep voice actually deserve jail time because you sounded like Minnie Mouse last week	2021-05-31 20:03:44
1446	ShenoKibbeh	Mexico	@ZemenuYA So you think we gonna believe that you didn’t know it was a deep fake audio?🦎 you are not the smartest in… https://t.co/vxN397GuLu	2021-05-31 19:57:57
1447	Loraine41988209		If we don’t get the MSM in order we’ll never get the country in order. Being fed fake news, lies, half truth, bias,… https://t.co/m7IPyPNxic	2021-05-31 19:57:22
1448	rjimad	lahore	Whenever there is a chance to expose fake journalists , put controversies through Mir. The trusted proxy of deep s… https://t.co/Y1C9gEsOiY	2021-05-31 19:56:54
1449	1994_TP23		People be fake deep! I could decode a lot stuff but I rather talk when God say.	2021-05-31 19:54:36
1450	fres_lo	Fresno, CA	Please. Don’t be fake deep. That shit is major ick Cringe tingles Douche bumps If you’re shallow it’s okay baby. Don’t force it.	2021-05-31 19:53:13
1451	rupertclash	South West (is best), UK	Someone on Facebook has just discovered/shared the deep fake sea shanty lads. Can’t wait for their hot take on the Sussex/Oprah interview.	2021-05-31 19:50:07
1452	VenusPallas7	Santa Barbara, CA	@italia_patriot @TroyNT2 I don’t necessarily disagree that the elite and “establishment” of BOTH parties want a NWO… https://t.co/lA6uWqLGsr	2021-05-31 19:47:29
1453	Nyasul__	santi♡, Junín, Argentina	@Hexagal parece un deep fake	2021-05-31 19:47:14
1454	tryingdrugs	Ariana grande’s house	@JeaNino_ @YrgCaashout_jay @4cLightskin @ClipedYou @NarutoVibe luffys brother ace had been captured by the marines… https://t.co/qURRyjW7YE	2021-05-31 19:41:32
1455	crypto_bizz		@CryptoWhale Deep fake.. too easy this	2021-05-31 19:36:14
1456	EndalKecho		@wdavison10 Oha! Are you trying to be better of them or shall we take it as a confession you are not aligned with… https://t.co/xrxSgQDkSE	2021-05-31 19:36:05
1457	LIVETOLOVEJatt2	اسلام آباد , الباکستان	@NawazSharifMNS Deep Pockets Social Media , are the ARMY of Israeli &amp; American Zionists and their Allies. 2: They C… https://t.co/SDRVtdKmIp	2021-05-31 19:34:48
1458	harkirats7ngh		@City_Xtra @aguerosergiokun @FCBarcelona Look closely it's a deep fake	2021-05-31 19:33:25
1459	NickOfComedy	New York City	Lmaooo what @ChampCreed When you try to be Fake Deep https://t.co/Iet7VnvS9r	2021-05-31 19:31:19
1460	LIVETOLOVEJatt2	اسلام آباد , الباکستان	@NawazSharifMNS Deep Pockets Social Media , are the ARMY of Israeli &amp; American Zionists and their Allies . 2: They… https://t.co/Hh8bDxg4VR	2021-05-31 19:30:00
1461	supertech427		@patriottakes The #GQP cultists are so stupid &amp; delusional, they'll believe he didn't say &amp; claim the video is a fa… https://t.co/FWnbvOBXuD	2021-05-31 19:29:32
1462	debsbasement	Pacific Northwest	How long do I have to “fake it” until I “make it” though? (In which “it” is feeling anything but a deep yawning pit inside myself)	2021-05-31 19:29:23
1463	LIVETOLOVEJatt2	اسلام آباد , الباکستان	@NawazSharifMNS Deep Pockets Social Media, are the ARMY of Israeli &amp; American Zionists and their Allies. 2: They Cr… https://t.co/vHJ67wdVLq	2021-05-31 19:23:27
1464	LIVETOLOVEJatt2	اسلام آباد , الباکستان	@NawazSharifMNS Deep Pockets Social Media , are the ARMY of Israeli &amp; American Zionists and their Allies . 2: They… https://t.co/fUxwOTZYMM	2021-05-31 19:21:07
1465	ssldldlao	v+lurk	deep fake is crazy ...	2021-05-31 19:19:40
1466	LIVETOLOVEJatt2	اسلام آباد , الباکستان	@NawazSharifMNS Deep Pockets Social Media, are the ARMY of Israeli &amp; American Zionists and their Allies. 2: They Cr… https://t.co/BxCXCkyCyy	2021-05-31 19:19:40
1467	LIVETOLOVEJatt2	اسلام آباد , الباکستان	@NawazSharifMNS Deep Pockets Social Media, are the ARMY of Israeli &amp; American Zionists and their Allies . 2: They C… https://t.co/kEGLJfI2ud	2021-05-31 19:16:59
1468	Energetic_Nova	Vancouver Near Portland	@JustxxJane @Ezkx0x Queers with blue hair is a weird way of saying bisexual women.... Cause I tried to do a deep d… https://t.co/23hsks09qa	2021-05-31 19:14:18
1469	GodEthio	Heaven	@Tsinakeab @ZemenuYA There is a medical slang called "zebra" - "When you hear hoof beats, you may assume a horse no… https://t.co/5p4Ykf3gP8	2021-05-31 19:11:29
1470	kitfopapi	Nairobi, Kenya	TPLF Twitter gonna do some damage when they get a hold of deep fake tech 🤦🏾‍♂️	2021-05-31 19:09:41
1471	FentanylSneed		@Megacherv @ieatbirdsyum @ApexAlphaJ You will never be happy. You wrench out a fake smile every single morning and… https://t.co/IGndtB4avz	2021-05-31 19:04:52
1472	Pandaperson51	United States	@bootwtlover Hey, you are real and you’re okay, take a few deep breaths, try and wiggle your fingers and toes. You’… https://t.co/jbFO0lfHT1	2021-05-31 19:00:44
1473	iseequietnights	Blue Neighbourhood	Not even kidding or fake, your music came so deep into my life right now. Breathing and listening are happening tog… https://t.co/HBvQyZxiYS	2021-05-31 19:00:07
1474	Elias_Bekele		@SamBekeleGerba @AbiyAhmedAli TPLF: we are not impressed! This is not high quality FAKE please try DEEP FAKE. See👇f… https://t.co/R4tZrhfbxM	2021-05-31 18:57:17
1475	Elias_Bekele		@PMEthiopia @AbiyAhmedAli TPLF: we are not impressed! This is not high quality FAKE please try DEEP FAKE. See👇for i… https://t.co/gUab8ERo7R	2021-05-31 18:56:13
1476	PDfh7gk		@Jesus_is_G_d Yea idk something with my app, is screwed. It doesn't like to change words and edit. But whatever,… https://t.co/5xFEsUWDRH	2021-05-31 18:48:42
1477	cherishtheday6		@fordnation @ScotiabankArena @MapleLeafs Deep fake video? or Re-election Pitch? I wonder how the healthcare workers… https://t.co/VlcSbIljED	2021-05-31 18:47:39
1478	richienextdoor	Vancouver, British Columbia	I hate fake deep speeches like this lool this shit is not profound https://t.co/McVXsdW0Gr	2021-05-31 18:47:09
1479	BossLenda27		Twitter Banner # 9 is now on chain! Please welcome @SoFresh111 "The Deep Fake King" in the #TwitterBannerClub 🔥🔥🔥🔥… https://t.co/0CuqLUQ5mb	2021-05-31 18:45:43
1480	YouDeserveNada	Texas, USA	@firstshinigami Tf is a deep fake 😭	2021-05-31 18:45:23
1481	firstshinigami		@YouDeserveNada GIRL A MUTUAL RETWEETED IT 😭 it’s just a deep fake	2021-05-31 18:45:00
1482	DestructiveSass		@GotAllEyezOnMe hair and nails done right now. She could smell the overpowering smell of the acrylic they used on f… https://t.co/RvRuzRiZlv	2021-05-31 18:42:04
1483	GodEthio	Heaven	@Tsinakeab @ZemenuYA can you already stop with "deep fake" stuff. ☹️	2021-05-31 18:40:20
1484	yolosololol		We are just around the corner of having realtime deep fake technology.	2021-05-31 18:37:56
1485	Stevens_XRP		@CryptoWhale This is so crazy that I almost thinking of deep fake but we have too much exemple of this over the time.....	2021-05-31 18:37:56
1486	TechnyKing	Harare	@VWGroupFan Is that a deep fake?	2021-05-31 18:30:00
1487	mwking1997	CT/NY	Fake deep ass motherfucker https://t.co/LJsVmz0auj	2021-05-31 18:20:15
1488	rangats	Madras/ Bangalore	More and more people r mindlessly circulating a fake photo of Sonia and a book in her background . Is she so dumb t… https://t.co/4FbYNRBiI7	2021-05-31 18:17:34
1489	kevinmuir	Toronto, Canada	@cullenroche Thanks Cullen! I’m absolutely floored by this video. I thought it was a deep fake or something like that.	2021-05-31 18:12:25
1490	lilvvvvv	mia jax pbi fll tpa	@thegallowboob the headline is fake yall take a deep breath	2021-05-31 18:09:43
1491	cyddakiddd	She/Her	Stop trying to be fake deep lmaoo https://t.co/EakRa4HoXF	2021-05-31 18:07:54
1492	ameha_iyassu		@ZemenuYA I swear I'll hit the 'follow' button if that audio is proven to be deep fake.	2021-05-31 18:07:34
1493	Jonaget		@EthioTube This is audio deep fake! Its easy you can collect all words from the previous speeches and you can make… https://t.co/9CuMFJN1f9	2021-05-31 18:07:30
1494	Mvnaaa___	🇳🇬	No fake deep caption today. Just see face and move. 😃👍🏽 https://t.co/K1HNUnzAGX	2021-05-31 18:07:24
1495	GavenWhitmire		Don’t talk fake deep I don’t like it	2021-05-31 18:05:31
1496	actuallymae	:) detroit	don’t talk fake deep, i don’t like it	2021-05-31 18:04:40
1497	slesean	Worldwide	Soooo fake deep 😭 https://t.co/zeGKukdNLu	2021-05-31 18:04:04
1498	JaayAaliyah_	THE BRIGHT SIDE	This how fake deep people be sounding like, &amp; ya eat it up lol https://t.co/0y121rkJPC	2021-05-31 18:01:38
1499	BelongsToHumans	cairo	Professional liars🤮🤮🤮+fake deep asses🤮🤮🤮🤮🤮	2021-05-31 18:01:14
1500	oyinkanistired	she/her (19)	Lmaooooo pls I hate fake deep niggas so much https://t.co/PPIuOdQTG7	2021-05-31 18:00:47
1501	HilaalGreen		@MashwaniAzhar @BBCUrdu BBC is a fake British proxy,,,a Zionists deep pocket	2021-05-31 17:58:05
1502	BeforeLbw	Zinda hu	@Anushkamagic Fake laugh for the world but deep down I m finished inside 😞	2021-05-31 17:55:09
1503	corbynspussy	Islington mansion	@SimonKelly14 @mellow_elephant @milkmedianewyor Still can't prove the picture is fake, eh Simon? "I hope you have d… https://t.co/FNRUgH1NEx	2021-05-31 17:52:19
1504	Biruk40168597	Ethiopia	@nehasie It must be Deep fake	2021-05-31 17:50:09
1505	sinseiofficial	Space.	@cchainz23 Then his ass tried to continue that head ass shit 😂 poi-son that fake deep shit	2021-05-31 17:48:39
1506	AFizzeh	ነጋሲ አንባ	@ZemenuYA it better to verify. Good job. if it is fake the speaker will release the real one for his own sake. deep… https://t.co/WC3IlAOroA	2021-05-31 17:47:19
1507	Seaofajna		@Moe_APHG @allstopplaying @justapharaoh @realistgeo @1spiffynigga @_mlk74 @gethsummoney @Medlatto @HocineRetiel… https://t.co/o1k4bxKCuC	2021-05-31 17:46:43
1508	seattlegracee	florida (she/her; blm)	the instagram infographic activism complex MUST be brought to an end!!!!!!!!!!!!! i can’t stand y’all deep fake asses!!!!!!!!!!!	2021-05-31 17:46:38
1509	mehmoodahmedsh6		@Cristiano4767 @jam2021_ @ZakaWaqar @ImranKhanPTI @JeremyClarkson Smart-a..es please check how many people actually… https://t.co/uu7H4fZmwU	2021-05-31 17:45:55
1510	knockforaloop	it's "TEE-ock" in case u care	I took a single pottery class 10 years ago but did NOT end up having any sexy tension/deep personal revelations wit… https://t.co/7o0TrUtZ5i	2021-05-31 17:45:09
1511	TheCasteistGuy		@AbbakkaHypatia Right now they are highly active on telegram. Because it easily conceals there identity, has lots o… https://t.co/r4Nhm18Nkr	2021-05-31 17:43:36
1512	Tsinakeab	Leiden, The Netherlands	@ZemenuYA You did the right thing. Listen to it privately and you’ll get that it’s a very well edited (and perhaps… https://t.co/cFDKOGVOzV	2021-05-31 17:43:36
1513	KidusDawit14	✝️ ስር ነው	It’s deep fake! My ears have confirmed. 😁	2021-05-31 17:39:01
1514	Ooh_Nah_Nah		And watching the clip actually pissed me off 😂 fake deep shit https://t.co/faULjsy8aP	2021-05-31 17:36:18
1515	ColorBriBAD		I hate fake deep sh*t so much 🥴😂 https://t.co/bqNlKy8S9H	2021-05-31 17:36:14
1516	FAILED_SEPPUKU		@yesheger_lij @ZemenuYA @AbiyAhmedAli @amnesty @hrw @StateDept I was worried it would be deep fake as well but ther… https://t.co/L3jBfKWYeU	2021-05-31 17:33:35
1517	AverageSavant	Minnesota USA	@TomJChicago The fake audits in AZ and elsewhere are a continuation Flynn's rhetoric by other means. The two are co… https://t.co/r1lgrC3QEW	2021-05-31 17:31:15
1518	carterfife		ngl music industry twitter is literally this + humble brags or fake deep nonsense https://t.co/COJxKLHSKL	2021-05-31 17:29:37
1519	combatpromo	Los Angeles, CA	@CountryAssDot Salute and respect Swizz as a producer in music. But this fake deep/woke trend people on nowadays is exhausting.	2021-05-31 17:26:33
1520	_KaiTheCreator_	United States	Fake deep as nigga https://t.co/YKaKS88VOb	2021-05-31 17:24:49
1521	PeterMcCormack	Bedford, England	@giacomozucco This was my first impression, the low quality felt like a deep fake.	2021-05-31 17:22:50
1522	Keep_It_Roland	My Bag	Nigga thought he said something fire. Fake deep stupid ass shit https://t.co/gAqZLlui1v	2021-05-31 17:22:41
1523	GodEthio	Heaven	@Tsinakeab @ETHZema @ZemenuYA Now tell me who used deep fake to do such thing before? US? Russia? Eritrea? Ethiopia?	2021-05-31 17:18:38
1524	ashak21		Why is this me giving unsolicited fake deep advice to my homies https://t.co/ht3F3zEEHz	2021-05-31 17:18:03
1525	GodEthio	Heaven	@Tsinakeab @ETHZema @ZemenuYA its one thing to say its edited. its another thing to say its a deep fake - a technol… https://t.co/oi9TwS9kgK	2021-05-31 17:17:43
1526	treesonstumps	Lost Coast, CA	@OKBJGM What about the possibility of it actually being fake news? I watched all of the full length speeches... loo… https://t.co/GkG9cWgKGW	2021-05-31 17:13:54
1527	ProofofBrain_	Planet Earth	@thechaz @Dieter75 @MarathonDH @fgthiel It's a deep fake	2021-05-31 17:11:29
1528	Lynxabi		@MarathonDH @fgthiel this sounds like a deep fake but well done anyway you were close to being run out of bitcoin for a minute there	2021-05-31 17:09:56
1529	JahInTheMiddle		Swizz tries so hard to be fake deep. https://t.co/K5XMBsOSrh	2021-05-31 17:09:24
1530	PrernaThiruvaip	Kadapa	@ihunthem Vaibhav Trad is the equivalent of Deep Shit Lioness of the LW! Can't be fake profile... They misquoting Ramanuja's work	2021-05-31 17:07:29
1531	sticcmonsta	Long Beach, California	Omg this one of the most fake deep quotes I’ve ever heard in my life how they didn’t laugh 😭😭😭 https://t.co/tWvo1UVncn	2021-05-31 17:05:25
1532	Tsinakeab	Leiden, The Netherlands	@ZemenuYA @AbiyAhmedAli @amnesty @hrw @StateDept This is doctored. It’s deep fake.	2021-05-31 17:00:43
1533	rerr_pr		⁦@Madonna⁩ this ⁦@instagram⁩ account is fake. The person starts asking very deep personal questions like she is the… https://t.co/iwBymREY4b	2021-05-31 16:59:05
1534	LifafaSafi		@adnanactor I hope after knowing that this news was fake and was planted by deep pockets holder ur stomach is set now.	2021-05-31 16:58:30
1535	yesheger_lij	Addis Ababa, Ethiopia	@ZemenuYA @AbiyAhmedAli @amnesty @hrw @StateDept This sounds doctored. Deep fake is my call as much as I hate the man	2021-05-31 16:55:13
1536	bintalshamsa	Bulbancha	@dakotawinyan1 @sadgirlririh The small, pointy, Ethiopic nose is particularly an example of this. Noses can tell ve… https://t.co/1EZd74oyJ4	2021-05-31 16:52:12
1537	Pass_dha_dour		@MarzieMFer - He Good Just Needa Chill With That Fake Deep Voice lml Shit Be The Blow.	2021-05-31 16:51:51
1538	alwaysdeadass		@kee_bakes @madameomisandry I never wanted to slap somebody so bad. This that fake deep shit I be telling y’all about.	2021-05-31 16:48:52
1539	MASK_64	Karachi, Pakistan	@asmashirazi @kdastgirkhan @ShaziaAttaMarri @KanwalMna All planned &amp; wel thoughtout PREMEDITATED FABRICATED &amp; FAKE… https://t.co/Kffa3Rekfp	2021-05-31 16:40:17
1540	ibrahim_201777	South East Asia - The world	Expect new Fake News COVID-19 outbreaks out of Asia and ASEAN as the globalist and their global deep states of corr… https://t.co/DKh0kMt5pT	2021-05-31 16:38:30
1541	ideowarrior		@AJEnglish One of the deep pockets who has been constantly slandering Pakistani security institutions and has been… https://t.co/dAKygCQm7k	2021-05-31 16:37:06
1542	biggameJames_36	Wherever you pay me to be	@idkbro_damn Man i hate fake deep people	2021-05-31 16:35:08
1543	Aj_Kimp	Dc/Md	@CompareTheNames Bro 😂😂😂 niggas gotta stop tryna be fake deep man	2021-05-31 16:32:35
1544	AstroGuru_Rjv	New Delhi	Very difficult year for the people. The only remedies, Hv a lifestyle in harmony wid nature, avoid toxic tv debates… https://t.co/XHarmQkxwG	2021-05-31 16:32:30
1545	MoneshrajShetty	Mumbai, India	@Kanon_Jain @shivaji_1983 Very bullish buddy😂😂 with proper study n deep analysis..with true chart study..not fake ones	2021-05-31 16:32:03
1546	illumacorp	globe	THOS6E ARE THE PEOPLE THAT DON'T PUT ON A FAKE FACE FOR 1 DAY THIS MEMORIAL. BCZ DEEP DOWN A YEAR AGO THEY DIDNT LI… https://t.co/dSTbhPyn5i	2021-05-31 16:21:10
1547	MASK_64	Karachi, Pakistan	@BBCUrdu All planned &amp; wel thoughtout PREMEDITATED FABRICATED &amp; FAKE drama by few j-lists &amp; #PDM on da behest of DE… https://t.co/KtRh1PNqcj	2021-05-31 16:21:00
1548	MASK_64	Karachi, Pakistan	@HamidMirPAK All planned &amp; wel thoughtout PREMEDITATED FABRICATED &amp; FAKE drama by few j-lists &amp; #PDM on da behest o… https://t.co/VpXXjNKD0t	2021-05-31 16:06:56
1549	Jaack_Maa		@mmarkovitz @SABCNews All fake, even the Rand is trading at R13 against dollar when the country in deep mess, prote… https://t.co/bPS5QK1ttp	2021-05-31 16:04:29
1550	ThorneLM	Montego Bay, St. James	@reface_app Now you too can create your very own deep fake!?! 🙄🙄🙄 This. Is. Not. Where. We. Should. Be. Going.	2021-05-31 16:03:03
1551	yoomfiegay	dukh dard	everything is fake nothing is permanent except my extremely deep feelings to kiss yoongi on the lips, thats permane… https://t.co/WKXEc1P4c5	2021-05-31 16:02:54
1552	MASK_64	Karachi, Pakistan	@asmashirazi @HamidMirPAK All planned &amp; well thoughtout PREMEDITATED FABRICATED &amp; FAKE drama by few j-lists &amp; #PDM… https://t.co/jSUzLBywaT	2021-05-31 16:02:49
1553	DrunkGerber	I May Have Shit My Pants	@gamesblazer06 @XRPNouveauFox Dollar is already dead. The entity that prints and backs it is in a debt so deep it w… https://t.co/rHkPwuTZaV	2021-05-31 15:57:35
1554	MASK_64	Karachi, Pakistan	@MaryamNSharif All planned &amp; well thoughtout PREMEDITATED FABRICATED &amp; FAKE drama by few j-lists &amp; #PDM on da behes… https://t.co/Y3cmtGZbr5	2021-05-31 15:55:57
1555	EndDemocracy	Missouri, USA	@Abe4Liberty I thought the sign at least was a deep fake but it ain’t	2021-05-31 15:52:44
1556	LeftrightArchi		@alwaysadorecats @fortnite_move @adriaeln Ridiculous. She never endorsed Jill Stein &amp; explicitly stated she’ll neve… https://t.co/L8Q7rJHTlK	2021-05-31 15:47:30
1557	SK8BOARDSTEELO		he really thought he said something lol the fake deep niggas is on the prowl again https://t.co/p4v1eIxxs4	2021-05-31 15:44:37
1558	Latesia22	Chicago but travel bound	This that fake deep stuff I’m talking about lmbo. This don’t make sense at all Chile https://t.co/wnMQNArPRb	2021-05-31 15:43:21
1559	tdabannedman2	Atlanta, GA	@callmeDUPE Niggas be fake deep	2021-05-31 15:40:05
1560	inc_luo	Nairobi, Kenya	@KTNNewsKE @StandardKenya Okay, but are they still being held at the port or are they already deep into the supply… https://t.co/rSJd6rIizI	2021-05-31 15:38:18
1561	cfckh29	Dar es salaam, Tanzania	Fake deep https://t.co/jIZ6qrPY3R	2021-05-31 15:23:42
1562	silverrseok	she/her	gimme gimme gimme a cuddle sesh + deep fun full of jokes and fake insults talk	2021-05-31 15:23:38
1563	_Burnafterollin	Houston, TX	@GOODSarcasm Fake deep niggas 😂	2021-05-31 15:19:31
1564	notthereyetok	US	Kyrie is a fake woke deep basketball player, who doesn’t take accountability... you stomped on Celtics logo like a… https://t.co/tgyUhJH9Zm	2021-05-31 15:18:40
1565	MeleliVz	Harare, Zimbabwe	@Silas_Deya Too fake, just for the pu**y, whilst deep down they are in pain, haiwawo	2021-05-31 15:17:33
1566	LoveSipXo	JERSEY	💀 Fake deep https://t.co/MvjP0Rb5nM	2021-05-31 15:16:20
1567	Yelena_89	🇮🇹🇷🇸🇹🇷	"fake death, fake death, it's a fake death... Yamaç won't die. Take a deep breath Jelena. " 😳🤞🏻🤡😭😂 #efyam #çukur https://t.co/WyTr0J7God	2021-05-31 15:15:32
1568	gloxlia	Dallas, TX	Y’all don’t get tired of making fake pages.. it’s never that deep lmao sheesh	2021-05-31 15:15:10
1569	ShayButtaBaybe	39,000 Ft Above The BS	@MissSneed Lol once ppl realize the original Twitter ppl come here to be on bullshit, they’ll stop with these fake… https://t.co/Oj4A4jc3Wt	2021-05-31 15:14:39
1570	kababakatana		People don't leave because they're fake. They leave because you may no longer possess the value that attracted them… https://t.co/cVa34aeYCI	2021-05-31 15:14:13
1571	chynahgre	New York, USA	@YOUALWAYSBZTN Women can deep throat a dick and lick the balls but cant deep throat a fake dick and lick some pussy… https://t.co/HNDPCgwy20	2021-05-31 15:13:05
1572	moonpresnce	THEY/THEM • 18+	fake deep concept with ot12 PLEASEEEEEE	2021-05-31 15:10:51
1573	LIVETOLOVEJatt2	اسلام آباد , الباکستان	@SyedAbi63298674 @Ali2Shoaib @AdeelJavedCh Deep Pockets Social Media, are the ARMY of Israeli &amp; American Zionists a… https://t.co/ppxKeDHTBl	2021-05-31 15:07:09
1574	LIVETOLOVEJatt2	اسلام آباد , الباکستان	@SyedAbi63298674 @Ali2Shoaib @AdeelJavedCh Deep Pockets Social Media , are the ARMY of Israeli &amp; American Zionists… https://t.co/PgkNTcxdog	2021-05-31 15:03:43
1575	xandritepearl		Their entire friendship circle is full of fake deep niggas. I wish they’d just be rich and keep quiet. https://t.co/NrHtTn3qfd	2021-05-31 15:02:32
1576	hmdelhi	....around	@Zizezkianism @indosecular Looks like that was a list of their KPIs which they pursued &amp; achieved. They blamed INC/… https://t.co/YSUUaMBFKf	2021-05-31 15:02:22
1577	LIVETOLOVEJatt2	اسلام آباد , الباکستان	@SyedAbi63298674 @Ali2Shoaib @AdeelJavedCh Deep Pockets Social Media , are the ARMY of Israeli &amp; American Zionists… https://t.co/uevzXypKn6	2021-05-31 15:02:16
1578	jacqueline__kiu	🌎	I’m not a deep fake, I have xx chromosomes #ImReal @JLo	2021-05-31 15:02:08
1579	LIVETOLOVEJatt2	اسلام آباد , الباکستان	@SyedAbi63298674 @Ali2Shoaib @AdeelJavedCh Deep Pockets Social Media , are the ARMY of Israeli &amp; American Zionists… https://t.co/68o8di4e8g	2021-05-31 15:00:57
1580	LIVETOLOVEJatt2	اسلام آباد , الباکستان	@SyedAbi63298674 @Ali2Shoaib @AdeelJavedCh Deep Pockets Social Media , are the ARMY of Israeli &amp; American Zionists… https://t.co/tlE85htIkz	2021-05-31 14:59:16
1581	laughNsext	🍑 state’s capital	LOL fake deep ass shit https://t.co/ruqQ3fetIg	2021-05-31 14:59:01
1582	_JESSrelax	757	We need to start saying NO when someone asks if we understand after they say something fake deep and stupid	2021-05-31 14:55:39
1583	Demmy_kunbi	Lagos, Nigeria	@chucko__ Always the fake deep takes	2021-05-31 14:55:12
1584	Nericmitch	Nova Scotia, Canada	@devilldyke I hope it’s fake but deep inside I know it’s not fake	2021-05-31 14:54:07
1585	weezywept		fake deep ass https://t.co/zskEKrK9Mc	2021-05-31 14:51:14
1586	JLlandia	your dad's house	@Eren_pendragon its fake deep and appeals to teens, of course its filled with virgins	2021-05-31 14:48:38
1587	THEPERFOURMER	PNW to 🤟🏿to Bluegrass	Showed love to Swizz on the ❌ album and #VERZUZ ...and here he go w/ the fake-deep quote. 🤦🏿‍♂️😂😂😂😂	2021-05-31 14:46:59
1588	frodeci	Wherever	I hate celebrities sometimes lmao just be saying anything with that fake deep tone/delivery https://t.co/4nXpqV7PKu	2021-05-31 14:46:55
1589	MackDFinesse	WHEREVER DA MOST LOVE BE AT.	Nah, I hear you ! I’m the same way I don’t fake shit. There’s peoples who don’t front a façade and then people who… https://t.co/jVKLL12cZc	2021-05-31 14:45:01
1590	lcedoutking	#ℍ𝕪𝕕𝕖𝕋𝕙𝕖𝔹𝕠𝕕𝕪 ❄️🔥	@veIIchor He had been midsentence when he felt the tap and he went to turn, pausing at that voice... That familiar… https://t.co/Qehty1Knh9	2021-05-31 14:44:51
1591	astoldbyharmony		This fake deep ass nigga lmfaoooo omg https://t.co/YZY74dHkc4	2021-05-31 14:38:37
1592	MeciButton	The G a r d e n ॐ	Wna be fake deep so bad 😂 https://t.co/eMrPtpgT26	2021-05-31 14:37:23
1593	Qwilleranjan	London, Ontario	@fake_biden I can see that! Deep breaths!	2021-05-31 14:36:33
1594	sunmerimehbooba	Mumbai India	@chari_deep @aira_syed it was a meme where a guy said "oh mi gawd tru lob" instead of "oh my god true love" ppl sta… https://t.co/LdofaM6cXM	2021-05-31 14:35:13
1595	ImCamilleAriana	Dayton to Atlanta	When niggas be fake deep 😂😂😂😂 https://t.co/yMuY3yJQc2	2021-05-31 14:29:11
1596	Nekosmoke	South Carolina, USA	@raheemwoodruff Fake ass deep Nigga 🤣🤣🤣	2021-05-31 14:25:42
1597	KudzaiMadara	Mutare	@PhiriTofara The problem with us guys is that we are so fake, some hate @Shadaya_Knight_ but deep down we believe… https://t.co/9pnmvfMZ3X	2021-05-31 14:21:33
1598	goerns3	Orange County, CA	@OliverBrickley @SpeakerPelosi Excuse me - Antifa did the disruption. It was a plan by the Deep State. Plus you pos… https://t.co/J9jt4zR0QX	2021-05-31 14:18:53
1599	MorganDreambig	Accra, Ghana	Niggas be acting real but deep down y’all fake fr! 😤 #Respectfully https://t.co/WHatNa0BPO	2021-05-31 14:18:39
1600	Steeze1019		Mannn if he don’t get the fuck🤦🏾😂 fake deep ass nigga https://t.co/P746sACqCA	2021-05-31 14:16:41
1601	tameememam	المعطرد	@RazanSpeaks I honestly was thinking the same, and I thought of making a deep fake video of him talking rubbish abo… https://t.co/e8Su7J0njN	2021-05-31 14:01:22
1602	Bugsnax3		@jakewarsaw @AndreaPichinini @werewookiee Stop with the fake outrage via WEAK PC culture by fragile people who need… https://t.co/lLIZInAfxP	2021-05-31 14:01:05
1603	Meshell___Kors	Decatur, GA	Fake deep LMFAO https://t.co/Sha8I6IhBr	2021-05-31 13:59:36
1604	TheistAkh		That's why the muslim world doesn't have a child porn problem that requires the fbi to interfere. But go ahead have… https://t.co/Mw2eH5G4hM	2021-05-31 13:58:49
1605	crazielocss	Deer Park, NY	I see people who be lying and hating every day irl but be super positive and deep on socials like wut tha fuck r u so fake for?? lol	2021-05-31 13:56:19
1606	LIVETOLOVEJatt2	اسلام آباد , الباکستان	@SyedAbi63298674 @Ali2Shoaib @AdeelJavedCh Deep Pockets Social Media , are the ARMY of Israeli &amp; American Zionists… https://t.co/RzFnEX3NJs	2021-05-31 13:53:13
1607	hallucinatecans		How to be a drama channel: -Deep fry a picture of the person of topic in the thumbnail -Make fake tweets by said… https://t.co/W9PapNcCrv	2021-05-31 13:52:16
1608	Listen2Buck	cave dweller	Do you recall the fake stamp paper scam... some guy called Abdul Karim Telgi... what a deep rot... many were involv… https://t.co/tiwu9cnxhC	2021-05-31 13:49:10
1609	Listen2Buck	cave dweller	@Ravi40641529 Do you recall the fake stamp paper scam... some guy called Abdul Karim Telgi... what a deep rot... ma… https://t.co/22mfrqabnd	2021-05-31 13:48:55
1610	carefreevic		don’t talk fake deep to me ion like it !	2021-05-31 13:48:24
1611	thebrownskingem		@kendraxtamia LMAO what is this fake deep ish?	2021-05-31 13:42:36
1612	HollywoodJetEra	Souljamore	@1kalwaysopen_ so fake deep just to act like a child on live brah u going out sad😭😭	2021-05-31 13:39:28
1613	2ndCaptainFly	Cali	LMAO. When I get rich I’m gonna be saying fake deep shit like this too. https://t.co/u4boBz8fAW	2021-05-31 13:38:12
1614	LIVETOLOVEJatt2	اسلام آباد , الباکستان	@PatrioticHamza_ @AdeelJavedCh Deep Pockets Social Media , are the ARMY of Israeli &amp; American Zionists and their A… https://t.co/Lj7qyF1QYo	2021-05-31 13:36:38
1615	CaptainDashMatt		@idiotpeach So why don't they just re-release Lost World, except deep fake Vin Diesel over Vince Vaughn, and then d… https://t.co/3InINj4aCD	2021-05-31 13:35:38
1616	LIVETOLOVEJatt2	اسلام آباد , الباکستان	@PatrioticHamza_ @AdeelJavedCh Deep Pockets Social Media , are the ARMY of Israeli &amp; American Zionists and their A… https://t.co/q8z8sknVDf	2021-05-31 13:34:47
1617	xeauxeau		Oh girl stop with this fake deep crap. It’s not a real photo of the rings of Saturn and that’s just it. https://t.co/rVgwDvzGgs	2021-05-31 13:32:20
1618	LIVETOLOVEJatt2	اسلام آباد , الباکستان	@PatrioticHamza_ @AdeelJavedCh Deep Pockets Social Media , are the ARMY of Israeli &amp; American Zionists and their Al… https://t.co/PXn0Vek0Gc	2021-05-31 13:32:20
1619	LIVETOLOVEJatt2	اسلام آباد , الباکستان	@PatrioticHamza_ @AdeelJavedCh Deep Pockets Social Media , are the ARMY of Israeli &amp; American Zionists and their Al… https://t.co/US5JpRHHnj	2021-05-31 13:29:51
1620	HollywoodJetEra	Souljamore	Niggas will tweet out fake deep shit like this then go in broad daylight and disrespect fellow athletes unprovoked.… https://t.co/b43xSI3t2X	2021-05-31 13:29:08
1621	LIVETOLOVEJatt2	اسلام آباد , الباکستان	@PatrioticHamza_ @AdeelJavedCh Deep Pockets Social Media , are the ARMY of Israeli &amp; American Zionists and their Al… https://t.co/e13trQcvL2	2021-05-31 13:27:34
1622	unre__	united kingdom	cruyff wasn't fake deep https://t.co/OQFhln2LiR	2021-05-31 13:27:04
1623	Wildros24036718		Pay attention dude...all the lies like fake news, witch hunt, deep state and political attack and now the 17 year o… https://t.co/L4ngjzn7Cq	2021-05-31 13:25:31
1624	itxMomin	Thinking main	Head up 🌝 deep breath 🙂 stay strong 😔 Fake a smile 😊 move on.🥀🖤	2021-05-31 13:22:45
1625	_IHajjUTD_	Mombasa, Kenya📌	Chekini fake deep huko Reply section🤣 https://t.co/C0vrnn1ZK6	2021-05-31 13:18:07
1626	harrysuke		@lovedsickgirls @ygent_official he probably meant those deep fake videos🤬	2021-05-31 13:16:18
1627	Shakky151		@hamzaxrevenge @CaptainRyno28 @sMpNoctisorG @caughtyoassin4k @low_rak @fishmixx_ @LordNecc_Drizzt She didn't make t… https://t.co/My7piTDfKe	2021-05-31 13:15:48
1628	CraneManMikey	Boonies of Southern Ohio	Congressman: Democrats Rely On The Media To Cover Up Border Crisis #DemonRats and the fake news #MSM Are deep in… https://t.co/bFAqGmwwaR	2021-05-31 13:12:40
1629	hugzaregood	#MakeAmericaGreatAgain	The Deep States NEVER stops with their LYING BS!!! https://t.co/OPJvjB3GXX	2021-05-31 13:01:52
1630	jYAGjohn		@MujibSulemani @CNN @BBC @POTUS @SecBlinken @iyoba4u @AbiyAhmedAli Because they all belong to the deep state. They… https://t.co/fqdr66YWcr	2021-05-31 12:55:23
1631	TheWondersNatur	New Zealand	@RepMattGaetz The deep state is fake, bannon made up the deep state to see how many buffoons would believe it; turn… https://t.co/Ed5MEedvpD	2021-05-31 12:54:50
1632	deep_cule		@infosfcb Fake totally	2021-05-31 12:52:14
1633	_hoeslovetati		Ion give that much of a fuck to fake a pregnancy just so a nigga can keep fwm😭😭 you can go stink stink, it’s not that deep 😂😂😂	2021-05-31 12:51:14
1634	darren98_99		@CryptoEngland @dominiquetaegon It's not that deep. She's an actor, they act that's their job. Fake media outrage i… https://t.co/r8JUW6IhHy	2021-05-31 12:47:35
1635	Nobu_U_Ki	Malaysia	They've moved on from deep fake and internet spies to Corona now.	2021-05-31 12:47:35
1636	SmugAndDrunk	The winds of Mondstadt	A deep fake provided by mr. Al Cohol you really don't remember shit when you drink huh https://t.co/lfnVuH1j0p	2021-05-31 12:37:41
1637	BrianBreakerODR	Metro City/BBPH Headquarters	Ep. 21 of #YouKnowItsFakeRight is up and ready to download with my special guest #KennethGott aka… https://t.co/T0B3ATUNZo	2021-05-31 12:35:31
1638	Tiny91188	BKK	He talked about Deep fake AI technology which appeared in Nemesis. Then used the AI to promote Nemesis LMAO 😂😂😂	2021-05-31 12:31:34
1639	timiofak		@c_ukeoma @angelarmor777 You believe every tech is controlled by the deep state yet you support an opposition to… https://t.co/Qh9XX6WV31	2021-05-31 12:27:56
1640	its_lindz	Where the money resides	I swear I’m the asshole that says what the hell r u talking about and y r u trying to be fake deep https://t.co/ZtGyYGOJJX	2021-05-31 12:26:22
1641	jeyeyt		@1thurlvirgo it’s his fans, y’all niggas be fake woke af and swear you’re a genius if you listen to cole, and y’all… https://t.co/lOiiJzA6ZG	2021-05-31 12:21:45
1642	GVCCISUGA	Gay hell	@taestrophile Real help?Help for? I am already too deep in the pit. Everytime I asked for help people lend me their… https://t.co/J64DN0aHgx	2021-05-31 12:21:15
1643	reinadeterrajas	𓆩♡𓆪	“invest” as if we’re products solely for his sexual pleasure. you’re so deep rooted in misogyny no wonder you’re on… https://t.co/64H6cHoscO	2021-05-31 12:19:04
1644	LIVETOLOVEJatt2	اسلام آباد , الباکستان	@mehboobfcma @MansoorKlasra @mbckhan Deep Pockets Social Media , are the ARMY of Israeli &amp; American Zionists and th… https://t.co/3df5bb1zwu	2021-05-31 12:17:24
1645	LIVETOLOVEJatt2	اسلام آباد , الباکستان	@mehboobfcma @MansoorKlasra @mbckhan Deep Pockets Social Media , are the ARMY of Israeli &amp; American Zionists and th… https://t.co/kClq0ocBcP	2021-05-31 12:16:17
1646	Tomi22x		@fateCEOavi @granr0se Yoo that can't be real, what is this? Deep fake? Pre-2020 thing?	2021-05-31 12:11:17
1647	YujiiNAoisMom		One Piece missionaries be trying so hard to be fake deep for Luffy Christ. https://t.co/ZLQc9fhFH6	2021-05-31 12:06:51
1648	GDavies28	Baltimore #443	@DannyMachado10_ @EvanB1_ I hate when niggas get fake deep 😂😂	2021-05-31 12:06:19
1649	TPRPod	the internet	Things discussed in this episode: 1. How do influencers make money in Pakistan 2. Women make up the majority! 3. W… https://t.co/VrlSPjiIIp	2021-05-31 12:06:18
1650	IndiaDesi4567		@ssingapuri looks like deep fake AI based video.... JRD wont talk abt this on camera	2021-05-31 12:00:38
1651	NicoPegard	Chapel Hill, NC	@ilexmate @MicrobiomDigest @iduggin Yes you can, which means that you could also train a deep fake algorithm to hel… https://t.co/dxznAZkhZZ	2021-05-31 11:59:21
1652	garyboleman	🇩🇴 | 19 | $Bagittarius	@angeldotz_ exactly. he’s a good feature artist. i just didnt like a lot of his own songs. and his fanbase was a br… https://t.co/Q08L6C2Fzn	2021-05-31 11:56:27
1653	DoneDoneLondon	London,UK	Good decision,bikao maal deep pockets of Israel/CIA, traitor lifafa ghatiya journalist, the enemy of Pak like his f… https://t.co/4JbbMrHRVv	2021-05-31 11:55:28
1654	fazm_	Milky Way, Galaxy	@aimaMK What inspiration! His vile tweets and misleading programme on Geo has already demage the country security,… https://t.co/9xtA7RWT0J	2021-05-31 11:55:14
1655	itadakms	ur moms	my dad is so passionate about dissing taco bell and how its fake mexican food,,,, but i know deep down he likes it. its ok to like taco bell	2021-05-31 11:54:28
1656	ClareODeaZ	Fribourg, Switzerland	Paid #scifi short story writing opportunity ... @swissinfo_en is looking for pitches for a (max 1,000 words) scienc… https://t.co/s10PDR4PU5	2021-05-31 11:22:10
1657	ADODonoghue	UK & Ireland	'The latest entrant in the streaming wars doesn’t stock a deep library of classics or buzzy original series. In fac… https://t.co/smya83QKCC	2021-05-31 11:20:12
1658	pepsycho		i got deep trauma from watching till lindemann (rammstein) fake ejaculating nonstop on stage while performing buck… https://t.co/je3r0bJ4Dv	2021-05-31 11:17:45
1659	ddfreyne	Berlin, Germany	The most amazing thing about Star Trek: Deep Space 9 is that they actually traveled to all these distant planets an… https://t.co/xFizZTR15h	2021-05-31 11:13:29
1660	kooks_bossom_	☆☆Still with you☆☆ she/her	@JAYBUMAOM No one knows if this this apology is fake and just for sympathy gaining or its true.. Can't decide jay s… https://t.co/MnB0s2AA8N	2021-05-31 11:06:48
1661	BrianHore4	'Spiritu Santu': Alabama	@SussexPrincess It is a bit wide of the mark eh? What a floosie. I' m not sayin there's no lookalikes there but com… https://t.co/4FnIUJ4Qyx	2021-05-31 10:46:57
1662	43kwacha	ZM	Fake deep	2021-05-31 10:46:18
1663	dandelionyuta	🇦🇺🇮🇳	if placebos are fake and eddie stops consuming them is it a reflection of taehyun seeing reality ?? damn idk where… https://t.co/3omWzaKVKA	2021-05-31 10:43:06
1664	BardIonson	https://linktr.ee/bardionson	@j1mmyeth @Coldie @yesladypheOnix Not yet. Someone could do it with GPT-3 hooked up to a written word to mouth conv… https://t.co/lj5e7XEQyx	2021-05-31 10:34:42
1665	MalikRoxk	Bukha, Oman	@Anum_Elahi Ya deep pockets hain. If you have given space in media it comes with responsibilities. Why gov is not m… https://t.co/SMeIe7qsME	2021-05-31 10:31:57
1666	E40_Online	Nigeria	@omaakatugba once again ringleader of Nigerian junk journalists spearheading another fake deep	2021-05-31 10:18:39
1667	thegds	Michigan, USA	Kid and Kleen bring back in the one and only phenom and a surprise visit from Kid’s Ex-wife wraps it up where she t… https://t.co/ewamSrDIkd	2021-05-31 10:04:09
1668	_BlackBinLiner	Over/There	@Aarow_16 @REALCOOLPEAK @GameSpot This is true but deep fake technology is getting pretty good and if they allow th… https://t.co/knepCC5PZQ	2021-05-31 09:57:43
1669	benjyg87		@TinyMissSmiley_ You just said it wasn’t scary to you 😜 I wasn’t a fan of paranormal activity, just reminded me of… https://t.co/VMytP8SPfJ	2021-05-31 09:57:11
1670	PlainJaneDee_	The home of the greatest, NY	I hate fake deep mfs 😭😭😭 https://t.co/h9e0ntExrA	2021-05-31 09:46:39
1671	NubianQueen_duh	Winterfell	lmao fake deep https://t.co/lQLY40Rkks	2021-05-31 09:44:12
1672	BadAndDark4Life	At a dark place 🖤🖤🖤	@abeersami112 well in 2nd, 3rd and 4th pic, its M-16 Carbine, you could be right, but I think its fake, bcz I don't… https://t.co/yOND6TTzd1	2021-05-31 09:43:45
1673	FutureChemist5	https://secret.viralsachxd.com	@You_r_Dope Fake deep smile,😁💔	2021-05-31 09:32:47
1674	chinalacewig0		Preplucked Human Hair Deep Wave HD Lace Wig With Fake Scalp.Ft.Chinalacewig https://t.co/0GsYjs0u2z 来自 @YouTube	2021-05-31 09:29:57
1675	degreehaver		1. fake deep quote 2. grocery list 3. ???? this is from 2019 https://t.co/Q8uRPXBZ0G	2021-05-31 09:24:19
1676	mir_btc	Milan, Lombardy	@BitcoinFood @BitcoinMagazine Don't worry, just ask the deep fake champion @andhans_jail	2021-05-31 09:09:42
1677	suttoulnim	your heart	i expected a sincere apology not some fake deep shit https://t.co/Yr93SxPEcS	2021-05-31 08:58:30
1678	skellxp		not to be fake deep but look at this fucked up Reaper names why are anti-sj people so embarrassing	2021-05-31 08:23:59
1679	designby_s	Ghana x London x The World	The fake deep ness makes me sick 😂😂😂😂😂 https://t.co/xePC0ktOLj	2021-05-31 08:23:30
1680	notreezy		I'm going to start emphasizing different parts of the words and taking strategic pauses when I speak so I too can s… https://t.co/RAjrZotHpM	2021-05-31 08:13:04
1681	JudasEffext	Toni. ❤️	Because he knows if he shows fake affection and “takes one for the team” then you’ll stay. I should know, because… https://t.co/NJni6kDJxH	2021-05-31 08:11:31
1682	DadaConso	Tanzania	Fake deep ndo hii sasa.. https://t.co/mwjqtEp4Uy	2021-05-31 08:09:57
1683	Unity4Ethiopia1	Addis Ababa	@DavidAltonHL AP is a lair media . It propagate fake news . We understood their deep mission . So , we Ethiopian wi… https://t.co/eIdYD6Xj1K	2021-05-31 08:07:33
1684	Zaryab741		@saaadmalikk @OhTripe Yeah, the libtards are crying deep inside.. coming here just to spread fake fukery..	2021-05-31 08:03:42
1685	Sisi_tomi		Fake deep https://t.co/KtcR5hswvq	2021-05-31 07:53:56
1686	K4_ElDon	https://www.twitch.tv/k4set	That isn't masculine you dimwit they just ruined it by making it chubby. The shite on the right looks like a deep f… https://t.co/HAZsoXCpbd	2021-05-31 07:52:18
1687	crick_jerry	Nairobi, Kenya	@KingFredAsira Thats called deep fake	2021-05-31 07:48:43
1688	DonBosco100	Navi Mumbai, India	@Blithesomee1 @Percivierence21 @WaxinG_Luna @mayankmickey1 @ektaspace @Wordbuzz_ @inolas5 @RichardParker_7… https://t.co/obVI7lyWVW	2021-05-31 07:42:41
1689	mewven	15 it/paw	@y7tora @yuichircu omg u could liek deep fake to make yrself markiplier ?	2021-05-31 07:41:23
1690	CheekyKaffir	Your mom's heart	If you did a deep dive you would find that it's all fake https://t.co/rp8R1XO7Pd	2021-05-31 07:32:27
1691	harumiixsenpaii		Don’t you ever just, fake a smile. saying you’re alright, but deep down you’re fighting a war and losing it.	2021-05-31 07:13:00
1692	bombyxm0ri	she-22	thinking about the time i got sent a like by him that one time i decided to explore dating apps and he started the… https://t.co/tw5oo4kRWC	2021-05-31 07:08:19
1693	PHassey	Sydney, Australia	@bengrubb Surely this is a Deepfake. I mean, I hope it is a deep fake.	2021-05-31 07:08:19
1694	Kylie37998870		@rahilla @XArtistsBooks Keanu's in deep poo poo supporting a fraud and its fake restraining order! Just look at wha… https://t.co/iMXlI9DHc2	2021-05-31 06:59:37
1695	ipoke__em	Anywhere there's Money	@Ms__TeacherLady @KvngBen_ Lmaooo fake deep. U know what she meant 🤣😂	2021-05-31 06:56:55
1696	MarisaTPP	Zurich, Switzerland	@mruef I hope this is a deep fake?	2021-05-31 06:53:08
1697	AnkrP		@OchiJnr @JennaEllisEsq To all you fake Hypocrite Christians: You disgusting hypocrites go to Church but as soon as… https://t.co/LRj09N61Qz	2021-05-31 06:49:18
1698	Astarlifemusic	Lagos, Nigeria	It’s not by streams that shows that your a big artiste honestly!! It’s how deep and far your music can go in the st… https://t.co/NB02nCmWxZ	2021-05-31 06:47:16
1699	AnkrP		@JennaEllisEsq To all Fake Hypocrite Christians: Stop using Jesus Christ as your prop! You hypocrites go to every S… https://t.co/GnS9lfsWDx	2021-05-31 06:41:17
1700	sakthivengadesh	Coimbatore, Tamil Nadu, India	@MahaGyaani @ptrmadurai Indian Media blindly spreaded the bhakts fake scam and cheated the 120..+ crores of citizen… https://t.co/xUnBk0x91n	2021-05-31 06:35:19
1701	maryannharvey03	Toledo, OH	“fake it til you make it” “there is more to life than a gpa” okay I’m done but yes all my ideas was deep and mea… https://t.co/FIhlKHDl9a	2021-05-31 06:21:39
1702	RobotMike3		Green screen king. This shitbag can lie straight to your face, and sell every fake shooting or war the deep state… https://t.co/uySgQdBfXa	2021-05-31 06:11:47
1703	hersuprme		like, literally walked passed &amp; fake bumped me... *deep sigh* lol c’mon https://t.co/2nkUipCBj7	2021-05-31 06:04:16
1704	Saddam_KE		Lmao. Such a fake deep tweet. https://t.co/RjM8FhJIzs	2021-05-31 06:00:47
1705	JPZanders	France	2/3 #artificial_intelligence As with deep-fake video clips that purport to show people in compromising situations,… https://t.co/5aKgIuC7KZ	2021-05-31 05:58:21
1706	Unkleaboki	Somewhere far far away....	Raffaela Spone, 50, arrested for creating deep fake images of cheerleader daughter’s rivals naked, https://t.co/AD6b8KhTMy #crime #sports	2021-05-31 05:36:19
1707	Ima_HoodieNinja	Texas	@KORPPIWORPPI @ZiggyJG @HermanMiller This picture has to be a deep fake, Tim doesn't wear pants!	2021-05-31 05:24:14
1708	teukquila	6ix🇨🇦+🇮🇷 |18| she/her	@JANGMlNHO @roseyhae Also more fun facts the run rlly fast and rlly like water I think they can swim like 20 ft dee… https://t.co/6v3pdse38R	2021-05-31 05:23:53
1709	AnaEasy2read	c!Q and c!Sam apologist lmao	Well idk if stale is the right word I think fake deep fits it more but it’s ok as long as Dream is happy I guess	2021-05-31 05:12:35
1710	dabelfastgirl	belfast n Ireland	@w_terrence So that was a deep state fake video and pictures off potus visiting his sons grave and others	2021-05-31 04:58:10
1711	sloopjawnB	tejas	fake deep	2021-05-31 04:57:30
1712	Only1Scarlette	Somewhere Taking A Nap	People be saying anything tryna be fake deep sounding like a clown	2021-05-31 04:49:33
1713	PeterAh56097733		The TYT Are Just MSNBC with a Fake Persona! NO Difference kissing Up To Erroneous Deep State Intelligence with thei… https://t.co/4PcfdN7pbT	2021-05-31 04:30:04
1714	tesbtimeline	United States	@agraphafx Why does the deep fake look so much better &amp; more realistic? https://t.co/bAC7wybVVx	2021-05-31 04:29:45
1715	fr3quency_	New Orleans, LA	This ain’t fake deep this that next level shyt🧬🧬🧬	2021-05-31 04:29:40
1716	hello_doors	Sydney, New South Wales	I miss fake deep tumblr	2021-05-31 04:25:42
1717	Sanatani_bhau	In my own world	This is something interesting...can't believe it's from napak sthan...don't know in which remote area, they are sin… https://t.co/Pb1rgz0CyM	2021-05-31 04:13:29
1718	daveabrowne	The lonely end of the rink	Now that we've all had our fun with yer Irish uncle #mattleblanc can some deep fake wiz put his face on all of… https://t.co/f0p27Jzu4U	2021-05-31 04:13:27
1719	akira_yayoi	My room	@deep_hue12 definitely understand but be careful, some resin ones can be fake especially on amazon and ebay be care… https://t.co/myssvAmApr	2021-05-31 03:58:19
1720	Hmlouis82		@LOUisButIsnt @michaeleaves Next he’s going to say that this fan was deep fake. Is a true Nets fan. Bruh https://t.co/4NWE5AasXe	2021-05-31 03:55:40
1721	EphramOliver	At the Movies!	@SimonOnFilm It's pretty good, imo, but I'm easy. Deep into the fake movies era, no longer have a reference point f… https://t.co/gZwhcjyKgC	2021-05-31 03:52:11
1722	ElaineT69498532		So these evil Deep State Muppets what virus hey???? Pushing A FAKE PLANNED NWO SCANDEMIC https://t.co/q72CfdjKsL	2021-05-31 03:52:07
1723	bigd_o_cycler	Stolen Cheyenne/Arapahoe land	A lot of these fake ass, BLM, “woke” white wimmins on here be tryna deflect like it’s only white men that have a de… https://t.co/66d3XZR9Md	2021-05-31 03:51:39
1724	afficionad0	Akhand Bharat	The culture of @INCIndia so deep rooted. This is what happens to you when: 1. you don't do the rights things and si… https://t.co/6kD8NIs2cP	2021-05-31 03:49:15
1725	luvempress	New York, U.S.A.	@qsteph RastafarI Love. I don' t think that Monique understands Black Fashion. She wears fake hair, chemicalized an… https://t.co/XZLuOG2X1S	2021-05-31 03:47:38
1726	CommonCryptoJo1	Canada	@_TheCoolTwin Uhmmmmmmmmm... WHAT?!?!?!?! I must be seeing properly bcuz I've never seen anybody using a peeler on… https://t.co/ZQTnbWPc0a	2021-05-31 03:35:58
1727	NalaWu	poc • queer • NBi • THEY/THEM	This might just be tumblr fake-deep BS but I’ve always loved the word ‘Sonder,’ which is the sudden realization tha… https://t.co/sjYaOYyjXW	2021-05-31 03:30:39
1728	Inspecter797	Eden Prairie, MN	Why does look like a bad deep fake of Scarlett Johansson? lol https://t.co/VfJ59kjrvs	2021-05-31 03:24:17
1729	IronWolf1970		Because deep down they know.... The vaccine is a fake... https://t.co/l71rjiTdoS	2021-05-31 03:20:33
1730	itschrisyb		fake deep https://t.co/JDj1d06V7H	2021-05-31 03:08:44
1731	materialboytjie	PLAGUE ISLAND	So with this deep fake face replacement technology @FamilyGuyonFOX can bring back the Conway Twitty gag and have hi… https://t.co/XOF8D7fSO1	2021-05-31 03:08:39
1732	angrywhodat	Mississippi	@gsGOAT @datboywolf What in tarnation, this must be some deep fake shit, how do you even get good enough to start p… https://t.co/x4SyImAjeS	2021-05-31 03:05:21
1733	Pouch_Kotato		@Dextrocardiac1 Someone did a deep dive on this profile and came to the conclusion that it's a fake profile. Kindly report and ignore.	2021-05-31 03:04:00
1734	DaRealChi_	atlanta	Lol okay so the fact that having another kid right now makes me gag 🤣 like when I find out other people be pregnant… https://t.co/Tr0uF8mqES	2021-05-31 03:01:06
1735	NeoGeo71		@DougBillings why didn't Trump do anything? He packed his shit after his failed coup and went home with his tail be… https://t.co/nKvNyTekhW	2021-05-31 02:57:33
1736	Tech_McTechster		Deep fake video app by. Say it on PH, as….	2021-05-31 02:50:34
1737	ElohimMori		I used to think Facebook was the worst social media. But nah Twitter EASILY take the cake. Twitter full of the most… https://t.co/ATHzg8527i	2021-05-31 02:36:23
1738	kooookieon		@allkpop It’s funny how they first said it’s fake and not real, then armys brought evidence and proved it true, and… https://t.co/LcvDUzUEWa	2021-05-31 02:31:01
1739	RonRonaldson6		The video of me lighting a roman candle and saying “the troops can eat my ass!” is a deep fake!!!	2021-05-31 02:30:58
1740	CH4OGARD3N	🌐 neo-digitization 🌐	the one on the right looks like a shitty deep fake lmao https://t.co/tlDB8E0B0s	2021-05-31 02:30:41
1741	snifferoy	ar47	Do you want to be somebody else? Are you sick of feeling so left out? Are you desperate to find something more Befo… https://t.co/GHNREUK9kw	2021-05-31 02:28:12
1742	MadriLulu	quote retweet bc of 3 feeds 😔	Why the yt women w the "be kind" in their bio THEE most racist bitches out there. Wanna know why people are hating… https://t.co/NcDMWVTyJA	2021-05-31 02:25:45
1743	MGOWDA54		@DBoss_maniac @dasadarshan I like how darshan fans 😴 Post fake achievements of thier hero And deep down they also k… https://t.co/c12bNg08zY	2021-05-31 02:19:40
1744	mckoderbffs	she/her, 15	tobin w his deep fake idea i love him	2021-05-31 02:14:54
1745	FlavaFe		You could tweet some shit that ain’t deep AT ALL and a mf come out of no where trynna make It fake deep. Gone somewhere 😭	2021-05-31 02:14:44
1746	DocWithBowtie		@DoctorVig @LadyDoctorSays @MDaware @q_aurelius @traependergrast @HamillHimself The deep fake continues. https://t.co/jht5xsMgv8	2021-05-31 02:14:15
1747	lovechwemotion	multi / 20 / she/they	im gonna deep fake vernon onto my face if i ever did a digital fanmeet with him just to see what hed do	2021-05-31 02:10:13
1748	FriendiliGhost		@Dali_Yang @5h09un @MichaelPettis @LizEconomy @niubi @ryanl_hass @TomOrlik @JKynge @NeysunM At that Size! +Even wit… https://t.co/3P1LpL2gpe	2021-05-31 02:07:31
1749	_deep__quote_		call me dumb I fake a smile everyday and u believe it now who's dumb	2021-05-31 02:05:20
1750	SKETCHes_22	London	Framestore Uses Deep Fake Tech for Kiyan Prince Anti-Knife Campaign https://t.co/q8jjh9MJC2	2021-05-31 02:03:36
1751	tuhmear		Let somebody do this to the nets logo and he just got some fake deep speech to give y'all🤦🏾‍♂️ https://t.co/ouhCTQC5Cg	2021-05-31 01:58:57
1752	whiteclawjesus	she/her	come to the realization that i cannot perceive myself as a real human but rather a deep fake	2021-05-31 01:56:58
1753	aquaponicdave	Earth	The deep state will tell you the opposite of the truth louder than anything else they say. Listen to what they cal… https://t.co/tFdkdoUoux	2021-05-31 01:55:52
1754	HyoHyunLove518	USA	(Or did I miss something? If Y*ngseo fans put out a deep fake video of them, idk maybe hell froze over since I've been gone)	2021-05-31 01:49:35
1755	talkthirtie		@Call_Me_Cash it’s true tho...that fake deep sappy shit ain’t for everyone	2021-05-31 01:49:07
1756	ElizaFollett		@frjr123 Still waiting, Frank. Would love to know what you think. Clone? Jim? CGI? Deep fake? Which is it?	2021-05-31 01:44:10
1757	batjectivity	they/them	sounds fake deep but i’m serious like that is all that my brain consists of nowadays	2021-05-31 01:43:57
1758	fusrofabulous		Deep Fake Tarkin is just the worst	2021-05-31 01:36:15
1759	CyberUniti		Fake websites used in Covid-19 themed #phishing attacks as reported by researchers, which can be found here https://t.co/NNZOwjTYQE	2021-05-31 01:12:29
1760	Argus00978816		The Deep State Dims intentionally rejected the proven efficacy of #HydroxyChloroquine against the #WuhanVirus in or… https://t.co/ONfHiFeown	2021-05-31 01:10:08
1761	Punished_Burger		@RealBrysonGray Plz be deep fake	2021-05-31 01:07:27
1762	wayn0r		A few weeks back someone I was following on social media said that people with any augmentation “can’t preach self… https://t.co/sQyNVPmFOX	2021-05-31 01:05:20
1763	EssZee12		Question: Why some humans embrace Apartheid, Segregation, Racism??? Answer: The "BETTER THAN THOU" belief/desire co… https://t.co/RpHVDJ8KAj	2021-05-31 01:03:30
1764	HIPAAJournal	Sherman Oaks, CA	Fake websites used in Covid-19 themed #phishing attacks as reported by researchers, which can be found here https://t.co/zzVLWzycpV	2021-05-31 01:00:32
1765	jacobjjhenry		@cheekfaceREAL fake conspiracy made up by the deep state to keep the working class poor	2021-05-31 00:59:20
1766	Hookzilla		@_whereisDC That’s all she gotta say and stop tryna act fake deep	2021-05-31 00:57:30
1767	tylerswift013	𝙍𝙀𝘿	@Einissleepy Took a deep breath and his voice cracked, and tears came down his face. “ In what world that would w… https://t.co/Y0wtISYmVG	2021-05-31 00:39:49
1768	KColts2021		@BleedBlue1986 Of course they do otherwise the whole deep fake industry wouldn’t exist	2021-05-31 00:34:52
1769	MrBrainSlug	Secret	@GroovyBruce I think I might like this one more than The Man With No Name deep fake. 👍 nice job.	2021-05-31 00:33:25
1770	AgentBabs	Maine, USA	@InuKishu obviously a deep fake 🤥 wen burn? ... but in all seriousness heck yea keep up the great work. still hodling stronk over here 💪	2021-05-31 00:33:00
1771	swhotmess	State of Disbelief	@its_ruh_shell @fireoftruth11 @Jesusis53688620 I attempted to melt the fake fire snow by holding a fake fire snow b… https://t.co/GxgFCyGgUk	2021-05-31 00:19:18
1772	ShearerHaylee	Only moving forward.	Genuine deep soul connections, yes. Surface level fake connections, bye.	2021-05-31 00:17:04
1773	RachelDiddly	Nomad	@DarleneDempsey6 @RockyMountViews Ouch, your truth cuts deep! I love real vacations but also the occasional Epcot… https://t.co/XjHNfHyVmU	2021-05-31 00:09:30
1774	blaqueword	Columbus, OH — New Jersey	If it aint Kroger or Giant Eagle this is a deep fake https://t.co/Zso7Z79NpF	2021-05-31 00:08:55
1775	judyhamomd	Gull Lake, Manitoba 🇨🇦	I started resisting in November 2016 after the fake election of Donald J. Trump with Russian/Putin assistance. The… https://t.co/QHB55z2fKi	2021-05-30 23:59:38
1776	MillerAltson	Yachats, OR	@CaslerNoel He’s the cash cow! Imagine his surprise when they finally started sharing the truth? No wonder he cried… https://t.co/pGzrx1AJkQ	2021-05-30 23:55:05
1777	DammitGina2021	SW Georgia	This Gump photo always makes me wish someone would do a deep-fake where Schneider's Brody in JAWS has been replaced… https://t.co/GGawztvODX	2021-05-30 23:53:46
1778	NickDone8		@SpartanJayJay @RepSwalwell @elizaorlins DEEP FAKE !	2021-05-30 23:50:11
1779	SkethSinner	Nova Scotia, Canada	@poopsex4 I love pulp fiction, I even have a poster on my wall, but it is such a basic bitch fake deep artsy type s… https://t.co/iIjQzzWvfJ	2021-05-30 23:39:26
1780	GoatHippie	South East Texas, USA	@JacobianEra0725 @bigsecksa @LadyJayPersists @Mandalorian_Ren @scrowder If it took you 30 years to find out, it’s b… https://t.co/cIuYCOk7wh	2021-05-30 23:09:14
1781	b_lohan2007	Berlin, Deutschland	fake deep	2021-05-30 23:08:34
1782	TimeMachineHQ	𝙏𝙞𝙢𝙚𝙈𝙖𝙘𝙝𝙞𝙣𝙚𝙃𝙌 🕸🕰	Fun fact: #CaryGrant did not like make-up &amp; is one reason he kept a deep tan year round to avoid stage make-up. He… https://t.co/RJFIRZHyr7	2021-05-30 23:07:46
1783	michaelmikeymi1		@fake_biden One side of my family is from the Deep South. They were dirt poor, but I wonder sometimes.	2021-05-30 23:05:10
1784	wallywookie	Seattle/Puget Sound	@RobertaSwinson @MrStitches2 When I whisper, our dogs know they are in deep shit. If they fake it I whisper them ri… https://t.co/GeV6canlUK	2021-05-30 23:04:07
1785	anyaloaiza	Coral Springs, FL	@GeraltofUSA89 @HarleyMonster @RScottHarris2 @haz_beard @AlexanderMan77 @washingtonpost I just saw it a second time… https://t.co/bdq9FAZXtu	2021-05-30 22:54:21
1786	indicalovr222	they/she	don’t talk fake deep 2 me i don’t like it	2021-05-30 22:53:03
1787	poseidonowo		deep fake. https://t.co/1S7xofvv1V	2021-05-30 22:52:07
1788	CartierGucci199		@bigdickfreddy1 @ChristJC2 @chadaibri @1thurlvirgo Absolutely not. The jokes about J. Cole being boring or being fa… https://t.co/uzPmbvcHp3	2021-05-30 22:51:09
1789	kim95680515		@RepSwalwell If your kids were republicans they would have told the video was a deep fake.	2021-05-30 22:48:32
1790	DOST0EVSKI	24.	the actual lore of the group is definitely the 2nd comment lmfao (which a bunch of the fake rp personas being like… https://t.co/RCAe6fhDK0	2021-05-30 22:47:50
1791	RobertFouquet	LA	@theunitedspot22 @Solmemes1 Someone needs to deep fake her onto a blowup doll	2021-05-30 22:41:09
1792	blkfaeriemama	my garden	the hell is this fake deep shit https://t.co/XVpy5ZYsOy	2021-05-30 22:37:53
1793	handuphigh		@_LoveMTB_ This is deep fake right?	2021-05-30 22:34:52
1794	pemberIee	jennie | star wars | books	oh this bitch trying to be fake deep https://t.co/Bjnrwo2QC5	2021-05-30 22:34:08
1795	TapasEvents	London, England	Oh come on. They are not just men and women on the telly. All are liars and puppets of the deep state cabal illumin… https://t.co/IHu6jOrgaa	2021-05-30 22:32:21
1796	Tam_Resist	TX	@CindisPLace @eden_omg @Thomas_Young77 @TimeLordJeff So naturally it’s FAKE NEWS, DEEP STATE, argle bargle.🤣	2021-05-30 22:26:42
1797	mifellow		@hole_oops @deturk @SethAbramson Deep fake	2021-05-30 22:13:53
1798	EgaliteUK		@JudieannRose Please tell me this is a deep fake of a dinosaur spoofed to look like a mousse!	2021-05-30 22:03:43
1799	iseequietnights	Blue Neighbourhood	Not even kidding or fake, your music came so deep into my life right now. Breathing and listening are happening tog… https://t.co/ijrO9h7zQk	2021-05-30 21:59:40
1800	W1NGEDNEMES1S	14 | he/him | ISTJ 5w6 :”)	@BLADEW0RK [ xiao raised a brow. was he.. crying? however, he had fallen into a hole so deep, he found himself not… https://t.co/KX2PdHrJ8D	2021-05-30 21:57:40
1801	CombatCultt	Republic of Dagestan, Russia	Most people were fake outraged by the brawl post UFC229. It really wasn’t that deep https://t.co/0Ca8MqALdR	2021-05-30 21:53:25
1802	putus876	Brooklyn, NY	Oh for the love of GOD......🙄🙄🙄🙄🙄🙄🙄🙄🙄🙄🙄🙄 It’s the FAKE deep inner awareness for me!!! Imagine showing nothing bu… https://t.co/nkLSusCEDX	2021-05-30 21:50:37
1803	1loral_	Baltimore, MD	@ty66138395 @c0astferrari @fastlaneceejay or they're just two different demographics 😭😭fake deep ass nigga	2021-05-30 21:42:40
1804	Shauncat	Shauntopia	@M79_mexichad_OF @DeusFlexing I like obviously leftylib things when they're good, like Deep Space Nine. Probably wi… https://t.co/fnxfti2a19	2021-05-30 21:37:27
1805	NLC_2019	Ellesmere Port, England	"The leaseholder owns everything in the four walls of their flat, as deep as the plaster and floorboards. In some b… https://t.co/Hv34R9U74F	2021-05-30 21:29:16
1806	BIGGYSMALLS187	Evansville, IN	@atani_mr @rofasanten We need to be patriotic in these perilous times. I had to lecture some ladies that I gave a r… https://t.co/X5BpueAnFr	2021-05-30 21:24:06
1807	theemusee	atl hoe!	I hate fake deep people so much omg😭	2021-05-30 21:21:23
1808	Nefarion	Ohio, USA	@Yatsuzume @RightWingCope Oh SNAP! It’s fake &amp; she did it to herself, just like all the bellyaching &amp; whining from… https://t.co/blvXHv4Qj3	2021-05-30 21:17:18
1809	blaccbeckham	PRPL PLNT	@donebunnews 😂😂😂 like damn the show was a hit. Niggas like to complain and be fake deep	2021-05-30 21:06:09
1810	jordevil	Seattle, WA	Can I just say that friends reunion was actually not that good. It felt so fake and they were skirting around so ma… https://t.co/SBdOz0I0xc	2021-05-30 20:59:24
1811	davidfarrier	wormy piece of shit	today on webworm, a deep dive by @byroncclark into the fake TV news alive &amp; well in new zealand. it's a sobering… https://t.co/BF27Yqfao9	2021-05-30 20:56:54
1812	big_rotty	NYC/DALLAS	Y’all be fake deep lmaooo	2021-05-30 20:56:51
1813	dnfving	they/it	@GnfFeline im sure u will be ok , if anything happens u willl always have access to help and i doubt it will ; and… https://t.co/nMgYAhexmf	2021-05-30 20:55:11
1814	21stcentliv	she/her/18	“i sound so fake deep i’m so sorry lol” STFU https://t.co/HoPdeicquO	2021-05-30 20:51:43
1815	MirandaDevorrah		Do you want to be somebody else Are you sick of feeling so left out Are you desperate to find something more Before… https://t.co/yw6XUabcOU	2021-05-30 20:38:04
1816	OkyereDarkoSa11	Ghana	Wow) love biara fa kyer3 me while I am here I don't wanna see the fake tears when I am in six feet deep @sarkodie	2021-05-30 20:28:00
1817	RPD_Survivor	Michigan, USA	this is part 2 ! of face reveal TF2 madness with a better ahem Deep Fake https://t.co/WFcAONX8dv	2021-05-30 20:24:15
1818	Being_Sabrin	Portugal	@SRKsAppleBoy @iamsrk @BeingSalmanKhan @Box_Off_India Deep down u knw d truth. Acc to Zeba Im a rickshawali but I t… https://t.co/C86IsE4mqW	2021-05-30 20:19:40
1819	dradammcleod		@willsommer Feet = Ground = Deep State = George Soros and Obama = Moon landing was fake = Trump won the election (obviously)	2021-05-30 20:17:39
1820	Breezyboi1105		I only beg if i really love a girl that deep!but just bcoz ive made a mistake does it mean all is fake?my love is f… https://t.co/wMDgmUCeqB	2021-05-30 20:04:43
1821	Silu_mndeni	Cape Town, South Africa	@JavierSOSO_ Yhj hai they are very deep in it. I think abantwana are smoking cheaper coke or fake because how do they afford lakaka	2021-05-30 19:58:24
1822	ollie2k	greenville sc	@PalmerReport @JulieJa21177914 At this point I don't think anything will happen to him. They could have video evide… https://t.co/PqaCHNzluL	2021-05-30 19:54:49
1823	pexellsalty	she/they, 19	like the social media world can be so fake and disgusting sometimes, luckily I haven't met anyone like that yet bec… https://t.co/gFQ5JUpew1	2021-05-30 19:49:09
1824	AvatarOdin	Somewhere out there	@Wander_Iust_ @9_volt_ It looks like they tried to deep fake four differently supermodels onto the same face	2021-05-30 19:44:46
1825	BurhanRao15		@reema_omer @AuratCard Your only duty is to malign Pakistan Army and a Elected government of Pakistan just for the… https://t.co/ydDKGaLzxA	2021-05-30 19:40:45
1826	rebecca_barrow	BC Canada	@HappyBitchFace @tedcruz Heard it was a deep fake.	2021-05-30 19:35:27
1827	favudom	Port Harcourt, Nigeria	Gotten the voice DM feature finally. It's to fake deep voice into someone's daughters life.	2021-05-30 19:35:07
1828	reshayo	Global Citizen	@Phasha_CM @hlathe @SizweLo Good for you guys! You found your freedom from the jaws of fake news media. Falsey… https://t.co/tBvAEsmWNr	2021-05-30 19:30:31
1829	EdwardCrafter	Looking for memes.	@Jigalo061 @Minecraft_SSYT Fake. The water is two blocks deep.	2021-05-30 19:28:01
1830	stonebutchdemon	24 • THEY/THEM	developing a fake superiority complex to cope with deep rooted self esteem issues is turning into me still having s… https://t.co/rpqr016DCE	2021-05-30 19:26:59
1831	worstfriendband	Portland, OR	@Liamohshit Deep fake O Shea	2021-05-30 19:24:44
1832	MirageBoi	The void	@chain_strategem Looks like a deep fake LMAO	2021-05-30 19:21:43
1833	mwater123		@HuffmanForNC @SunflowerSoul71 American zombies. Vast deep mental health and disconnect issues. No sence of purpose… https://t.co/OGDmfaJfhH	2021-05-30 19:11:01
1834	KinzaTracks		Sports not real anyway it's fake and controlled by the deep state and the illuminati	2021-05-30 19:09:28
1835	SergioBartoloz1		@LucioMM1 2. By the way, first deep fake has already been tried, imo.	2021-05-30 19:07:09
1836	ItsmeAqsaa	Pakistan 🇵🇰	See how world &amp; famous journalists are focusing on fake propagandas against Pakistan because of supporting Palestin… https://t.co/3YtLPnm3qr	2021-05-30 19:05:33
1837	dabnorfish	Shareshill, United Kingdom	@GailSimone Deep fake.	2021-05-30 19:03:38
1838	TanveerYassal	Punjab, Pakistan	#hamidmir I stand with ISI. Hamid mir is cheap journalist. Major part of Pakistan journalism is depend on deep pock… https://t.co/HhcwypDAhx	2021-05-30 18:59:17
1839	notlewistbh	he/him they/them	this is the most fake-deep thing i've seen in a moment https://t.co/1HeQ2zIN1m	2021-05-30 18:58:18
1840	gappyswife	18+ // i/t	i get that the constant one piece hate is annoying for one piece fans but this is so retarded and fake deep i’m not… https://t.co/PrbyIgbWyY	2021-05-30 18:51:41
1841	ActiveMak	CLVLND	Them mfs on IG who delete all they posts from they page some of the most dramatic, fake deep muthafuckas in the world jack	2021-05-30 18:50:08
1842	Nceby_Cbu	Midrand	@Iam_Gadifele Apparantly this was an attempted robbery! Fake Cop... we in deep shit☹😪	2021-05-30 18:41:15
1843	infinite_says17		@zarwpzn @Cold_Peace_ Who says Taliban fight against there own Afghan people how you know that Of course through me… https://t.co/vttc8nIp4G	2021-05-30 18:35:53
1844	lean_973	PSG / GG FOREVER	this is the most fake deep shit i have ever seen in my LIFE https://t.co/jSq6RWlG9n	2021-05-30 18:32:58
1845	dravites		The Hi Justin hashtag is so sweet and idk why but this is gonna sound so Fake Deep and so Fake Philosophical and Ch… https://t.co/pZrlJ6EVyg	2021-05-30 18:32:57
1846	Asorenii	they/them | bi | do not pqrt	@CharmzTweets They’ll get a deep fake and superimpose logictech headphones onto him and have someone voicing over l… https://t.co/jzIg2Xn0oG	2021-05-30 18:29:50
1847	wafflewraith69	stuck in a syrup trap	knuckle tats that say FAKE DEEP	2021-05-30 18:26:38
1848	davxnni	Jamaica	@_Shaqui Lol evidence to support this claim? That tweet could be a deep fake https://t.co/VjOV96XFqB	2021-05-30 18:26:21
1849	thesexiertarot_		I don’t enjoy watching particular movies or shows bc I’m what you would call “fake deep” if it’s not interesting an… https://t.co/h08upm5XVZ	2021-05-30 18:24:11
1850	SabeerAbdulla	India, Dubai	@AliKH124 @Somebodyinthef1 Do you take the Matrix movies as gospel truth then? Ever heard about the deep fake stuf… https://t.co/40tgfvzlk9	2021-05-30 18:13:52
1851	BHinFlorida	Florida	Is she going to ask them using her fake deep voice? https://t.co/Lbu9qqxqsI via @WSJ	2021-05-30 18:10:49
1852	anal___angel	she her trans east bay	that fake deep tweet kind of sucked can you use a gun next time	2021-05-30 18:06:43
1853	RTalsorianGames	Kenmore, WA	@GailSimone Obviously, a deep fake made by the Committee to Elect Scott Summers President of the Justice League of Antartica.	2021-05-30 18:03:25
1854	WINTM2	Warszawa, Polska	@Seekthetruth101 Weed chilled me out when I was stoned but the very next day I always was extra tense and way more… https://t.co/YLXrfp6ehL	2021-05-30 17:58:04
1855	evidol15	Holodomer	@nypost Why does he look like a deep fake? Did someone photoshop this, or does he just naturally have this uncanny… https://t.co/y215lRHNMg	2021-05-30 17:56:27
1856	TooSweetFourYou	Louisiana, USA	I HATE people who try to be fake deep 😂 lol Like I’m not a deep person at all! I will never try to be.	2021-05-30 17:53:34
1857	moviesonmyshelf		@MountainDewRise @KingJames Deep fake?	2021-05-30 17:44:50
1858	SinnerOnTheRun_	กรุงเทพมหานคร, ประเทศไทย	@sweetsinchild cried I need more of them fake dating and then realized they're in deep shit when they found out the… https://t.co/q25X9az9UW	2021-05-30 17:38:19
1859	cole__xy		Squad really dey live in a bubble. See some fake deep https://t.co/90HLFBe2wu	2021-05-30 17:37:08
1860	snerdy	Massachusetts	I saw either a deep fake or an uncanny Tom Cruise impersonator on TikTok. And I don’t have the media literacy to unravel the truth.	2021-05-30 17:27:46
1861	Pedram_Navid	San Francisco, CA	@addaleax i did a deep dive and...i think this account is fake. i don’t know what their goal is, my guess is sellin… https://t.co/ZgMMpXvUUq	2021-05-30 17:24:18
1862	pakaramo20		@classicfiozy We are proud Gambians by mouth, deep inside we are fake. We so wicked to ourselves.😧	2021-05-30 17:09:05
1863	Soilentmon		@AdmiraVet And if I have to give my opinion The fan art isn't really better lol It looks eh Weird I am not sure… https://t.co/2m0mSCIyxn	2021-05-30 17:08:27
1864	CallSignMujahid	Red Fort,Delhi,Occupied Endia	While likes of #AsadAliToor are shamelessly bashing #NoMaloonAfrad through fake stories...yet some #NaMaloomAfrad d… https://t.co/sC5FQVsLRQ	2021-05-30 17:05:29
1865	sippinyac		fake deep like a Twitter Hoe	2021-05-30 17:00:48
1866	justintime0228		@MynamewastakenC @pyrofei @ThirtyVirus @dreamwastaken Why does any of that matter? If it wasn't deep he wouldn't ha… https://t.co/a5VfXNqEG7	2021-05-30 16:48:28
1867	Dziamond2	Memphis, TN	Can't lie u cut me deep, nd I cant fake it.	2021-05-30 16:41:47
1868	ideowarrior		The state of Pakistan must put such rats in their place. Deep pockets can't question israel, india Us and others on… https://t.co/Ko9hEY7QEs	2021-05-30 16:37:47
1869	Marisalex_22	Lagos	I get that we feel bad for Kim, it’s not easy to deal with failure but please don’t say fake deep stuff, like abeg.	2021-05-30 16:37:44
1870	Tomisiin	Lagos, Nigeria - for now.	Lmaoo, just focus on interviews. This fake deep no even dey work https://t.co/HwizFiOKqP	2021-05-30 16:36:00
1871	123__souris		@unkonfined Fact.. real people have bearly anyone as Friend... They actually care for their friends n they'll judge… https://t.co/3MwPUSZO4h	2021-05-30 16:24:26
1872	Salarno11	Global citizen...	here is yet another proof that minions in Pk deep state is,was&amp;will be behind target-killings of Afghanistan’s enli… https://t.co/DT1RB4YzpA	2021-05-30 16:24:21
1873	iAM_RodWill	Shreveport, LA	All this fake woke fake deep shit gotta stop at some point cause y'all be sounding fuckin retarded	2021-05-30 16:19:25
1874	PushpitaTae7	I hate myself more than others	Truly There is no one who actually cares about me except some people's.... Others are just pretending and showing L… https://t.co/qxRLKOFu3j	2021-05-30 16:15:11
1875	aiivey_	Abuja,Nigeria.	Fake deep.	2021-05-30 16:09:59
1876	CosmicTerminate		@JenovasLegacy @ofFinalem @ColuAbbakus @UponHisWrist @TheAdventOfDoom @TheMonkieKid @BlurOfMetal - she could tell.… https://t.co/9A6kdgUu8v	2021-05-30 16:09:31
1877	AndrewsonRobert	Gosport, England	The social commentary in this video is more subtle than the fake deep commentary that man was going for in "Army of… https://t.co/OpSdDKgWXT	2021-05-30 16:04:14
1878	RianiInKW	Waterloo, Canada	@aaronhoyland I’ve never seen a real live grizzly bear. Are they even real, or are they just imaginary creatures ma… https://t.co/5ZOtnkwJ4m	2021-05-30 16:00:51
1879	KittyMeowMeow74		@Baba_Lilith AKA: "I'm not really sorry &amp; since a major seller within my store is pulling out, I'm scared...so let… https://t.co/0i1CqZqkvM	2021-05-30 15:59:46
1880	KittyMeowMeow74		AKA: "I'm not really sorry &amp; since a major seller within my store is pulling out, I'm scared...so let me fake this… https://t.co/ISpkgRV0NU	2021-05-30 15:59:29
1881	Pablo_Arreola	México	@KenobiMarlene @mario_delgado A deep fake featuring a shallow fake	2021-05-30 15:50:40
1882	llemytheecon	owna lane, jamaica	@SuelleSSA My artiste can talk vague fake deep garbage though 🔥	2021-05-30 15:42:38
1883	LoadOnMyChest		You wake up in the pod, hung over from gov issued IPAs. you open twitter and see a video of bill gates with giganti… https://t.co/nNRSO3tfy1	2021-05-30 15:36:02
1884	guh229912521		@ThatGenericFur @ScottMGreer You will never be happy. You wrench out a fake smile every single morning and tell you… https://t.co/QC0W7ZlVvM	2021-05-30 15:26:55
1885	In_Case_Im_Fake	America Baby	@PerkyBiscuits I think deep down they all really miss him.	2021-05-30 15:10:08
1886	soull4real	East Austin, TX	When y’all be fake deep/woke on Twitter. https://t.co/a43DEdGxnM	2021-05-30 15:08:04
1887	ChrisVeezy	Ten Steps Ahead Of You	Niggas be fake deep on here. Shit gets me tight.	2021-05-30 15:05:01
1888	JoeAngura	State House Ore	Those are what is termed in the internet world as a deep fake. https://t.co/ORZYFJhxFx	2021-05-30 15:03:42
1889	wendyp4545	Mount Airy, NC	Talk about a Deep Fake... https://t.co/hoLHSPBS0w	2021-05-30 15:02:52
1890	RyanOrt10907235		@roc0013 @nypost I will, knowing I don't fall for bullshit. My mom used to say believe nothing you hear and half of… https://t.co/rt78u8ThkN	2021-05-30 15:00:44
1891	01OneGod	Not limited by man made lines	@JuliaDavisNews @biannagolodryga @CNN promotes fake news. Sold out media to deep pocket zionists.	2021-05-30 14:57:23
1892	cattywampus_tot	abyss	@omaakatugba Fake deep	2021-05-30 14:51:13
1893	TelepathicBunny		@FrackoffF @shanedavisart Wow....now that's a deep fake LOL!	2021-05-30 14:49:19
1894	yourhabaryar		I hate when ppl act fake:/ if u dont like the person just delete/unfollow them, its not that deep	2021-05-30 14:40:56
1895	choppermain	He/Him, Oa.	@lmahinasyon Deep fake account ko ‘to, shh.	2021-05-30 14:40:02
1896	nodogsallwd_lyr	DM owner for any questions	you’re sitting in a room and speaking well reporting on the temperature fake-deep, non-eloquently, every hour?	2021-05-30 14:39:41
1897	SaifAwghan	کابل	#PTM Musakhail member Jabar Khan has been arrested in Fake FIR. While it’s old tactics of deep state to registered… https://t.co/bH1RJXzHcT	2021-05-30 14:36:13
1898	DaisyDoubleD	afterlife	this nigga again w the fake deep tweets bruh this mute button is ass	2021-05-30 14:14:12
1899	defendph	Quezon City, National Capital	@PBeast69 Deep fake pornography	2021-05-30 14:01:08
1900	JgvJaime	Bogota	Wake Up New Zealand https://t.co/q8KZ8OLlBc A Quick Review Of Fake Medical Diagnostic Tests + Author Exposes The “… https://t.co/OlGDoyYXxx	2021-05-30 14:01:03
1901	yes__lad	he/him	@TurqoiseGravy7 Except that music is good, juice world is just fake deep mumble shit	2021-05-30 13:58:59
1902	yonlennon		@Memorabilia_Urb @scarlettjomx @JohanssonArg @Avengers Pura deep fake 😜🤣😂	2021-05-30 13:50:48
1903	Aamer5252	Pakistan	Fake news from the big Deep pocket of Pakistan.Disgusting @HamidMirPAK https://t.co/OPVUaeOyCM	2021-05-30 13:50:04
1904	dlphnfrndlytuna		@Elswood3 Sure. This is all deep fake and we all live in a world of illusions. 🤭	2021-05-30 13:49:32
1905	Fraser00150976		@gavphilipson @SafeishForWork No it’s a deep fake	2021-05-30 13:45:51
1906	macabstory	Chicago, IL	If you REALLY want a Newsroom revival, just deep fake Aaron Sorkin’s face onto a solo jerk-off porn vid and it’s ba… https://t.co/jE2PIC9uxe	2021-05-30 13:40:33
1907	N8sGums		@Ian_Schwartzman @IrishMcNasty92 It's hard to not say that type of shit when someone is getting off these shallow f… https://t.co/dl4j57jEbr	2021-05-30 13:39:44
1908	ChitraKWagh	Mumbai	The disease of Ignorance has Ingrained deep in these Congressi Brains I am Quoting a @mataonline News Article and n… https://t.co/l5msseITbB	2021-05-30 13:32:01
1909	Tope_soft		Lmaoooo. Fake Deep. https://t.co/yg3p7KUALe	2021-05-30 13:12:29
1910	yodabeann	on the way to skinny town	stoppp I just realised the shoes I ordered from shein are FAKE ALEXANDER MCQEENS. it’s not even that deep but I don… https://t.co/tjb7Q644YZ	2021-05-30 13:08:44
1911	manuelcyrus02	Oda, Ghana	@EwuradwoaArkhu1 U girls should think deep fake boys are on the TL	2021-05-30 13:04:34
1912	SheAdawg2	Im around	Why is anybody buying fake Nike? It’s not that deep lmao	2021-05-30 13:01:14
1913	mugare17	FL, USA	If this is how most of our students think. We are in deep shit. Ignorant stupid asses. Students sign fake petitio… https://t.co/fHzCz9xg1G	2021-05-30 12:53:08
1914	PaulStout10		@realtomrichichi @TheGeneral_0 Interesting what hate for Trump has done. Trump understood Americans were being scr… https://t.co/wGzzLiy8o1	2021-05-30 12:41:38
1915	TheHolisticWork	Somerset, England.	In STORIES IN THE STARS, Annie Dieu Le Veut breaks down how Norman monkish scribes stole the indigenous myths of th… https://t.co/2N4IsC2qrB	2021-05-30 12:41:14
1916	GVRDENSGATE	20 | she/her	@mixinicks he works/worked for gvf as their like photographer/digital media person but hes so fake deep it’s weird https://t.co/DKH1Teu78d	2021-05-30 12:39:15
1917	EmmaleeShall	baskingintheglowofthefridge	Churches have mistaken a fake peace where they appease the toxic/controlling/abusive people in order to maintain th… https://t.co/QCcsF2DK2s	2021-05-30 12:19:29
1918	DerekSwierczek	Wheeling, IL	The 2nd half of this tweet is where too many either refuse to go or are too busy to dive in deep. Data, unfortunat… https://t.co/4KR7NykKEa	2021-05-30 12:17:41
1919	chanbaekismxx	🇮🇳	@loeyy_nng Idk if it's just me intrigued by the deep fake technology 😭😭exols are brainiacs	2021-05-30 12:16:13
1920	IqraAyu47486296		Be Alone🙂 Take a deep breath😊 and enjoy your time⌚ instead of facing depression and anxiety Be Happy Away from fak… https://t.co/cv2G0hI1I2	2021-05-30 12:15:19
1921	Gabz_Amadi	London	The recent #bluetherapy episode hit a million views in 2 days. Fake or not, that’s deep. Quality entertainment.	2021-05-30 12:10:46
1922	cassiopeiasa	C.A	I no longer try to give reasons to people on why they should be giving importance to me because that feels so fake… https://t.co/Vvmy9JArxK	2021-05-30 12:00:02
1923	ErikaAnderson3	United States	@s4141920 @FindingTruths @kellyjeans3 @SarahHuckabee @VP My father was a convicted pedophile. I know pedophiles. Tr… https://t.co/Wqh5agY8Z6	2021-05-30 11:49:01
1924	GhostOfPosadas		@nihaarsinha @toesonherbells @bendreyfuss Don't count on it. LA is probably the most vile place in America, filled… https://t.co/XX2JVsixH9	2021-05-30 11:38:08
1925	trollingpaid		@goolaged @mcg1981 @crystos Well its a fake happy bc with out den colored folk moors many of wyt ppl would still be… https://t.co/mibxhWQKVp	2021-05-30 11:31:09
1926	EgaliteUK		@DrProudman @jessphillips @stellacreasy @AlexDaviesJones Again, I ask myself what the hell is the matter with men?… https://t.co/nig7a8JC51	2021-05-30 11:27:36
1927	tigersharktom	Buckeye, AZ	@_achilles65_ @Michael89541443 @DorisMele @zcstocks @OxmanMartin @cinarte1956 @Unpurgeable18 @TJ2020landslide… https://t.co/wldGeogRgp	2021-05-30 11:18:01
1928	FizziCool		Deep’n’fake’n’man. Simp if you must simp, it’s all just pixels. https://t.co/TEgdDDYyYw	2021-05-30 11:14:57
1929	Olasunkanmi_H	6°35′N 3°45′E	You people can’t wish the child a happy birthday and move on abi ewo ni fake deep.	2021-05-30 11:13:07
1930	airifmz	Sarawak, Malaysia	fake deep	2021-05-30 11:04:50
1931	VivekLabh1	Varanasi, India	@Deep_MohanB These are fake numbers as when you call again in this number some network issue comes or something never pickup again from this	2021-05-30 10:53:36
1932	teepuali	Canada 🇨🇦	Deep fake https://t.co/1k0DetKT1f	2021-05-30 10:41:40
1933	tebza_deep	ZA	@kulanicool Why are people insisting that this is a Fake Cop? Why?	2021-05-30 10:41:08
1934	Zee_1974	Islamabad, Pakistan	@jomalhotra @MunizaeJahangir @asmashirazi @HamidMirPAK Why these fake guns were not on fire for this poor journalis… https://t.co/29Jt3ynHRa	2021-05-30 10:29:11
1935	Sjmlik	Islamabad, Pakistan	I would love to read any verdict of court here rather than this deep pocket aajnaklikhanksaath fake allegations. St… https://t.co/7bvpnGsXYg	2021-05-30 10:26:34
1936	DIABOLICANT	Da Crib	worst part is i know people care bout me but it’s something i just articulating the way i feel is nearly impossible… https://t.co/vYdPvLExDE	2021-05-30 10:17:20
1937	captaingsgahra		#FarmersProtest @deepsidhufans @iamdeepsidhu Follow True Stars like Deep Bai and Haryana brothers , Unfollow Fake Z… https://t.co/wIVNUZxuFe	2021-05-30 09:58:21
1938	GodwinSaint01	Lagos Nigeria	Take it or leave it almost every body in the World is worshipping Lucifer 😂 That's why there is no love in the worl… https://t.co/ruolUXVr1i	2021-05-30 09:50:47
1939	mahmedquddin_	single but not available	@hannadammia but with deep fake	2021-05-30 09:44:55
1940	GOLD1NE	#Maudsley	Of those 600,000...around 60 are available during lockdown...around 6 are available for yes/men women to support th… https://t.co/xzFzt7uzbM	2021-05-30 09:32:40
1941	mow_hun	India	the rest of the song is actually pretty good tho but so much of this album is pure cringe it's like fake deep stuff	2021-05-30 09:26:27
1942	Schezwan0307543		@Jey007Ganesh @Gopalakrishna @mkstalin @KrishnakumarL2 @kgopsk @chandruvis71 @CMOTamilnadu Yes, You're right Mk Sta… https://t.co/WoQ6tmPYwW	2021-05-30 09:21:02
1943	Deep_ally101	BORAHAE LAND . She/They . Desi	@sugartangerines @blinkhei The ss bro ... if it’s fake then how will you explain her being in top of every playlist… https://t.co/3CEldBwb23	2021-05-30 09:17:37
1944	Bisolaaa	Somewhere sunny.	People were laughing at Kante after the FA Cup final saying he ran kilome kilome kilome kilome kilometres - look at… https://t.co/bPoYZ8LlLX	2021-05-30 09:15:46
1945	sergio_GRANDE	Johannesburg II Canary Islands	@ManCityMEN Of course he was defiant. He is an arrogant man with a deep superiority complex hidden behind fake inso… https://t.co/gg2F9Kl8rC	2021-05-30 09:14:18
1946	toahasultan	Karachi, Pakistan	@QuatrinaHosain There is a difference between free press, fake press, and press of deep pockets first become free p… https://t.co/JubWd8TXqY	2021-05-30 09:14:15
1947	Justmythots8	London, England	@NookienooNaomi That doesn’t even look like Harry. Looks like deep fake technology. Sounds crazy, but compare actua… https://t.co/YPoD0RSANg	2021-05-30 09:12:59
1948	strawberrycbot		fake deep strawberry cookie meta we all die	2021-05-30 09:12:14
1949	Z06Ronald	NL	@NOS @evilprank DEEP FAKE SHOW These loonies are supposed to represent the Dutch people: @KatiPiri @r_deroonpvv… https://t.co/QgWC4OEfyi	2021-05-30 09:10:05
1950	ThatFakeDpWali	HINDUstan 🇮🇳	We all have a little child inside us.. That's hiding deep, tired of this fake world, trust-breaks and work schedule… https://t.co/A9pampYiQZ	2021-05-30 09:08:35
1951	Z06Ronald	NL	@evilprank DEEP FAKE SHOW These loonies are supposed to represent the Dutch people: @KatiPiri @r_deroonpvv… https://t.co/v7yrCMkR1W	2021-05-30 09:08:32
1952	Z06Ronald	NL	DEEP FAKE SHOW These loonies are supposed to represent the Dutch people: @KatiPiri @r_deroonpvv @gertjansegers… https://t.co/5ZaaXVPKcD	2021-05-30 09:06:57
1953	CyclesNotCars	On planet gaslit by eugenics	Wondering how the man with a spreadsheet and the ability to go deep fake 'not by halves' is doing. Maybe I should… https://t.co/zXVLbTUSg1	2021-05-30 08:53:47
1954	RicchCyril	Russia/Dansoman	@stantheman291 @ManUtd What wrong with you dude aint you losing it all at this time and you being cool like there’s… https://t.co/3Mw3NOKTxn	2021-05-30 08:52:43
1955	runtheshowman		Lmaoooo Fake deep quote with bumbum photo https://t.co/W0EoLRXavD	2021-05-30 08:43:49
1956	ovizzyy	London, England	@_SirVal Do you get?? So what’s all this fake deep takes I’m seeing everywhere.	2021-05-30 08:43:11
1957	Bazingaa_aaa	Penny’s Neighbour	Followed by PM These Hindutvadis shed fake tears for Sikhs for 1984 coz it happened under cong rule but deep down t… https://t.co/sx1IQAGMbD	2021-05-30 08:37:15
1958	THXKLA	akụkọ ifo	not to sound fake deep, but ever since school ended I feel like for the first time in 7 years I am living in the present	2021-05-30 08:36:57
1959	peteChill		@Vic_Rollison Can we get another avatar on 7.30...with advances in deep fake..William s buroughs please https://t.co/9iioJkxHQt	2021-05-30 08:26:06
1960	_Fuse_views	On crossroads with myself.	@AemunSh3rwanee_ Deep fake technology say.	2021-05-30 08:23:18
1961	zeliezzz	Penguin Sniper	@IchiiNiiSan "I killed him." Akira looks at his fake hi in his hand, he ignores Akechi's presence, too deep in his… https://t.co/iDSEkhgEM5	2021-05-30 08:20:37
1962	nadiaSnawaz	پاکستان	@SherdillMalik @SherdillMalik Well done! We need ppl like you in our media, to expose ppl you spread fake news and… https://t.co/qUTRa7IpAC	2021-05-30 07:53:26
1963	bonelesscrow	KAOMISA FOREVER	me: when i read catcher in the rye i hated it. i thought holden was a little annoying asshat who was fake-deep poem… https://t.co/HW9GTZ6mVW	2021-05-30 07:24:37
1964	EniolaHu	Toronto, Ontario	@FisayoLonge And just to be clear, my fake deep comment is for J Cole, not you. 💖	2021-05-30 07:23:49
1965	EniolaHu	Toronto, Ontario	@FisayoLonge Seen. Thanks for sharing your reason. I was just asking because J Koal says so much fake deep stuff bu… https://t.co/7FojxVng6i	2021-05-30 07:22:36
1966	oaklleiigh		people who try to analyse bo burnham and bojack horseman are the worst bc 1. they’re not saying anything original a… https://t.co/Ru2Wn4lCYt	2021-05-30 07:21:11
1967	KingFisher29_	Lagos, Nigeria	See fake deep https://t.co/XHGZDeQVL2	2021-05-30 07:18:22
1968	Glypticfille	New Zealand	How does one survey the 4 years of leftist rage &amp; insanity, all major editorials gnashing teeth &amp; seething about DR… https://t.co/KjxHDZNMiM	2021-05-30 07:15:26
1969	Thee_noble_man	Football village	You are just trying to remain relevant by pulling a fake deep https://t.co/xeflLrm3pU	2021-05-30 07:12:29
1970	truth4president	Washington, DC	@lowetze1 It might be for security purposes. You can’t as easily spoof a vote in person as you can with something e… https://t.co/5cU04byg8h	2021-05-30 07:10:21
1971	beautifulceejay	C A L I .	🙄🙄🙄 here we go with fake deep ... I just don’t have time ...	2021-05-30 07:05:42
1972	rhondasredsauce	Los Angeles	I can’t believe after ALL these years that fake deep is still a thing.	2021-05-30 07:01:27
1973	mothtattoos		i fucking hate the fake deep shit. like it really makes you think that apparently everything is the people's fault https://t.co/1F6d2A5CJ5	2021-05-30 07:00:55
1974	JENsnowy1		@KVisARMY @bts_bighit @BTS_twt Yeah.I learnt that from translation only.Not from the direct interview promo to Indi… https://t.co/gXcAqIKn6N	2021-05-30 07:00:28
1975	Deep42937544		Desh Ki Maang Insaaf 4 SSR Yes Together we will fight against this deep rooted nexus Act wisely and Stop watchi… https://t.co/CtMyR5GdG3	2021-05-30 06:59:25
1976	briesslewis		from perspective of someone who dove deep into and stayed involved in the Q lore for a whole year, calling it psyop… https://t.co/ZIWI4RjV4j	2021-05-30 06:50:33
1977	Jim05702260		@TimJDillon ...how did i get flagged for mentioning someone offing themselves as convinced by an imaginary 3rd part… https://t.co/lUKxeyPyO9	2021-05-30 06:45:47
1978	POPPINST4R	she/her 17	noise music is not necessarily a bad thing! sometimes i just wanna listen to pots and pans banging instead of some… https://t.co/A7MK4IuEiN	2021-05-30 06:45:43
1979	drockx	Jersey	@SharylAttkisson @RobSchneider Why does this video appear to be “enhanced?” Fauci’s name on the desk is highly in… https://t.co/poMNA3B2Uz	2021-05-30 06:41:05
1980	houston76978985	Europeans live in a bubble	@talolexi stop saying fake deep/fake cryptic stuff	2021-05-30 06:36:24
1981	NowJustHere		(Most AI cannot pass a Turing Test, especially when attempting to use deep fake technology by representing deceased… https://t.co/yUV561dXVH	2021-05-30 06:34:58
1982	brean_j		Conservative and liberal Catholics ignore or discount the criminal evidence re Sr. Lucy. Conservative groups like L… https://t.co/Ouw8cerBit	2021-05-30 06:20:55
1983	craigcharley2	Rufus Oregon	@FoxNews The Abraham Accord is as fake as TED CRUZ caring about texas children In a deep freeze. Palistine never si… https://t.co/VYQxme912Z	2021-05-30 06:15:35
1984	WevoicesofTeta	Somewhere Goofing	Even if future gave us a video of Lori begging him to stay, imma conclude it is a deep fake video... Also the auda… https://t.co/B7Zvu2iYIX	2021-05-30 06:13:14
1985	Curly__Ren	Imported	It’s not that deep. We just don’t like fake love. https://t.co/svZcD8M1LY	2021-05-30 06:11:08
1986	woIfhooks	diluc boywife lovebot	@loveinbIood tbh i dont think anything's wrong w the alternating povs, esp if it's chapter by chapter. a lotta fics… https://t.co/itApqkmoQY	2021-05-30 06:02:59
1987	loveinbIood	he/they	im a liitle worried that it sounds fake deep or cringe (for the lack of a better word) but i think it'll be fun to… https://t.co/WZpgayZNFM	2021-05-30 05:59:06
1988	RandomIndivid11		I feel like my emotions are all fake, either that, I'm just suppressing it. I don't want to let out my true emotion… https://t.co/XcsIyImJ1T	2021-05-30 05:56:22
1989	bozjansunshine		Seeing fem elezen face in real human deep fake motion makes it unrecognizable	2021-05-30 05:55:04
1990	LovelyJumpol	She/her	And coincidentally New’s favorite color is also blue— Gun smiles at the thought. “He’s already here.” Gun takes a… https://t.co/dn8rwB9rCj	2021-05-30 05:47:23
1991	stetzor	Manhattan, KS	@huntsaling @Grandmas_Fav @jtancsi1 @loretta64171947 @scrowder Paranoid in the news all the time? Wtf are you even… https://t.co/3mBIOOr1dx	2021-05-30 05:42:05
1992	metooscammers	Huntington Beach, CA	@thetonymichaels Just the Deep State taking its revenge - like the phoney Russia witch hunt - on someone whose stri… https://t.co/Na28ppRQn7	2021-05-30 05:39:59
1993	anar_ganbold	Mongolia	@enhtsetseg Deep fake?	2021-05-30 05:39:57
1994	TPBpod	the afterlife	You see we singles were desperate we want to get that hot chat with the "cute nerdy guy in dorm B that has a kinky… https://t.co/3SAeQjUh8C	2021-05-30 05:32:05
1995	mess_yy	cloud 9	if fucking hate seeing all the fake deep bojack horseman quotes people post that are just genuinely terrible advice… https://t.co/28eR0zkhV4	2021-05-30 05:26:21
1996	Spammyjazzhands	Down on Main Street	@TradNorm @GarlicCorgi It was lame as hell, I was in perhaps the worst of the STEM majors and most of us were too f… https://t.co/Rb7EQxSHcI	2021-05-30 05:24:01
1997	KKD_SV	Columbus, OH	Common sense is very real cut that fake deep shit out 😭	2021-05-30 05:22:48
1998	Mike39487010		@SpeakerPelosi Photo looks like a deep fake to me. A more realistic photo would be her eating icecream as a family… https://t.co/74y9KrHHYD	2021-05-30 05:18:06
[truncated: 880 more rows]
