# Supplementary material for: Deepfake tweets classification using stacked Bi-LSTM and words embedding
Source: PeerJ Comput Sci. 2021 Oct 21;7:e745. doi: 10.7717/peerj-cs.745 (PMC8576542; doi:10.7717/peerj-cs.745)
Supplement: Supplemental Information 1 [file peerj-cs-07-745-s001.zip › DeepFake/deep fakes.csv]

	user	location	text	date
0	cheron321		@mvollmer1 @Procurement2030 @simonlporter It could work for a while, but then the people doing the deep fakes will… https://t.co/9uz0O9qSkW	2021-06-05 19:01:32
1	casaper	Zurich, Switzerland	@WIRED The left one, and I have to say it ain't very well done though. There is allot of lighting mistakes on the e… https://t.co/XyTlpgk1Jv	2021-06-05 18:43:37
2	ooana	New York, NY	I’m enjoying deep fakes far too much. 😆 https://t.co/P8lxo3SWL5	2021-06-05 18:33:48
3	OskuTorro		@jsivonen @EricPresidentVR The dark side is there and it must be tackled. But we don't ban AI due to the dangers of… https://t.co/kSKwfi7uK5	2021-06-05 18:18:02
4	alexdunsdon	On clubhouse @alexdunsdon	I think it’s a simple game for Elon He’s learnt from trump that we live in a hyper normal world where no one know… https://t.co/iwlT3XTHS3	2021-06-05 17:23:15
5	TRVST_Env		Researchers explore ways to detect 'deep fakes' in geography #environment via: @sciencedaily https://t.co/Et8Mv81Dic	2021-06-05 17:22:34
6	icycoldhoe	United Kingdom	Deep fakes are so fucking scary cause they look so bloody real	2021-06-05 16:54:26
7	Lak76263980	Tamil Nadu, India	Want More Deep Fakes of Maami 😍 https://t.co/ViWc8rM58U	2021-06-05 16:51:22
8	KosmicPoptarts		yes yes, give ringo more deep fakes to post, it fuels him https://t.co/6RtZQnjF8c	2021-06-05 16:44:25
9	owenpaun	Skopje, North Macedonia	Are the Chinese deep fakes coming before - or after - the alien invasion? https://t.co/LdwfRb3AE2	2021-06-05 16:30:09
10	_DaanishSyed	Chicago	I never knew how deep fakes (and other style transfer algorithms) worked until I saw this. Excellent video https://t.co/e1k0QXcKqz	2021-06-05 16:15:09
11	lowe336	Lexington, NC	@TomJChicago I know too many people of deep faith who felt some cosmic shift happen back in January, and I've never… https://t.co/BfDDSsWt1F	2021-06-05 16:03:28
12	newpogostick	I am black first and foremost	@mlkszo Oh naurrr these deep fakes getting toooo scaryy😭💀	2021-06-05 16:02:13
13	MrMcDollop	Truckee, CA	@cdntradegrljenn @CarlosM54190294 @mn_investing It is solely because you do so many deep fakes.	2021-06-05 15:19:12
14	chrisceljnllo		"I feel like everyone fakes who they really are, when deep down we’re all equal amounts of screwed up. Some of us a… https://t.co/2NSvFOsbpq	2021-06-05 14:46:30
15	AnonyLives		I wonder when face swap technology will be used as political assignations, and also used to excuse the real evils o… https://t.co/O1lGYiQ1iG	2021-06-05 14:01:51
16	Whats_AI	whats.ai.contact@gmail.com	👀 New video 👀 How to Spot a Deep Fake in 2021 💥 Breakthrough US Army technology using artificial intelligence to f… https://t.co/6ctwf9TQA4	2021-06-05 13:58:27
17	Amittabbh	United States	'Deep Fakes' Could Soon Make It Into Geography #artificialintelligence #ai #machinelearning #technology… https://t.co/HXz8gnMvj8	2021-06-05 13:29:50
18	ampaakofi	Okyerekrom, Fumisua	@APS_kwesi @gyaigyimii It’s one of the deep fakes, that’s not him	2021-06-05 13:05:38
19	at0micsbitch		@_imane__ them deep fakes getting outta hand smh	2021-06-05 12:12:29
20	disabledsenior	Wisconsin, USA	Researchers explore ways to detect 'deep fakes' in geography - https://t.co/SbUrGGuq3r	2021-06-05 11:20:03
21	CFCTom_4	London, England	It’s fucking scary that people are able to generate juice wrld songs from text to speech just from his old music. T… https://t.co/lKHFuYB9uY	2021-06-05 10:29:18
22	AriPari99297564		@RosieVegGdn @DigFind_ Of course everything is staged and fake when it exposes Israhell!The only fakes and deep poc… https://t.co/AxW5bySnzr	2021-06-05 10:26:45
23	sociallyintrov		Deep fakes is one of the scariest things that came out of technology	2021-06-05 09:57:01
24	Puppet_UwU	Texas, USA	@deluxebows Deep fakes? Just looks like a normal video. What's a deep fake?	2021-06-05 08:05:09
25	heyyyitsming	Cape Town, South Africa	The deep fakes are amongst us 🥴	2021-06-05 07:10:07
26	onokorokinzo		‘Deep Fakes’ Could Soon Make It Into Geography (https://t.co/c2jEpra3aj) #NewsPicks https://t.co/o2RPs8nK83	2021-06-05 06:11:11
27	fabulonesoul		Are there any deep fakes of the mom from the George Lopez show? Asking for a friend	2021-06-05 05:57:44
28	deluxebows	La Porte, TX	I do not like technology shits gone wayyyyyy too far... people are already making very disturbing deep fakes.... https://t.co/EsUS8sb4ir	2021-06-05 04:10:29
29	katiegoeskaboom	🇺🇸	@mirandakittyy @iJaadee They're called "deep fakes" and they are getting more and more sophisticated	2021-06-05 03:53:20
30	FMcdoosh		@jtylerconway @NicolasHenkel @MasonGinsberg Dude in one tweet you say “deep fakes are bad” then share one with the… https://t.co/ztLZ5hl5Gy	2021-06-05 03:38:41
31	joiner_crypto	Github	You’ve mastered your fake masks. Now it’s time to use deep fakes.	2021-06-05 03:30:30
32	yonsofficial	space, IN, KY, FL	@Sarboza_ Never know these days, all recent Kanye vids could be deep fakes	2021-06-05 02:00:04
33	2nightstands		“I feel like everyone fakes who they really are, when deep down we're all equal amounts of screwed up. Some of us a… https://t.co/fnLCfYbs14	2021-06-05 00:48:25
34	RoboticsAINews	Australia	‘Deep Fakes’ Could Soon Make It Into Geography https://t.co/cXKeugSfk1 #roboticsainews #ai… https://t.co/QZO8zr6YPB	2021-06-04 23:30:15
35	mysteriouskat	International 夢	Came across this #throwback moment and was hesitant to share b/c I hope I've overcome more of my nerves about publi… https://t.co/ENs39Byl6b	2021-06-04 22:51:08
36	Sankofa_Adwoa	Brooklyn via las estrellas	@mikeviimusic The world of deep fakes is too real	2021-06-04 22:49:57
37	BinAnimals	The Bin Animals Project	These deep fakes have got to stop.	2021-06-04 22:36:12
38	althecat	Wellington, New Zealand	Deep fakes, forgeries and misinformation are a new normal in election campaigns. In the end voters have to make up… https://t.co/rmefqcNpM8	2021-06-04 21:24:06
39	threadreaderapp	Wherever threads are written..	@althecat Salam, please find the unroll here: Deep fakes, forgeries and misinformation are a new normal in election… https://t.co/VExCmcZwg6	2021-06-04 20:53:13
40	Codextr3me	Florida, USA	@zerohedge Deep fakes	2021-06-04 20:48:13
41	AspienBlue	the places in-between	@EloquentEnigma @jc_linden @kr_wieland @cmwells_author @RameyDede I was referring to the photos of you in the car w… https://t.co/ig1vY75kII	2021-06-04 20:32:16
42	TerryHornsby15		@WIRED @boredpanda Also, I forgot, another way to tell is that generally speaking deep fakes are not sharp and they… https://t.co/ViKaEredCm	2021-06-04 20:30:32
43	althecat	Wellington, New Zealand	When it comes to digital deep fakes there are people who claim to be expert and able to differentiate between what… https://t.co/ejJBMiuWBn	2021-06-04 20:22:14
44	althecat	Wellington, New Zealand	Deep fakes, forgeries and misinformation are a new normal in election campaigns. In the end voters have to make up… https://t.co/L6L01rhAHx	2021-06-04 20:19:32
45	_M_Dey	Paris, France	Researchers explore ways to detect 'deep fakes' in geography | #AI #DeepFake #Geography #GIS #GAN #Map… https://t.co/4Lb6KmpzGR	2021-06-04 20:10:08
46	_SarahLHart	Ottawa, Ontario	I purposefully tried to avoid history photos on one social media platform, only to be served deep-fakes of colour p… https://t.co/WYRqSNAUAQ	2021-06-04 19:54:28
47	chrisisclueless	San Francisco, CA	I feel like 20 years from now people are going to be super into VR porn and deep fakes and like be able to fuck dig… https://t.co/YrOUHvPHh3	2021-06-04 19:35:58
48	eric81766	New York, NY	Unlike most deep learning models which perform a single task — write copy, generate deep fakes, recognize faces, wi… https://t.co/pRJGYQ3iVL	2021-06-04 19:21:08
49	knowlesbf		@TheStalwart I’ve listened to @pmarca talk on this topic, would be amazing to get him on Oddlots. There’s a version… https://t.co/AtFn2A5Jr1	2021-06-04 19:09:44
50	MikeMcDonald89	Canada	@padspoker @Joeingram1 Yacht: green screen Jet: green screen Celebrity friends: deep fakes Losses: all covered by b… https://t.co/gOf8ZdEIdP	2021-06-04 19:00:51
51	xpartisan1	earth	@MrHoots1978 @WIRED That's so funny! Every time I see a feature on deep fakes, I suspect the long-talked-about tap… https://t.co/3Y66l4K36B	2021-06-04 18:51:55
52	doublectech	United States	@9to5mac @benlovejoy They are literally saying they want to make deep fakes of people. 🤦‍♂️	2021-06-04 18:46:37
53	Kalombo_mwane	Z@mund@	Deep fakes have entered the Zambia election campaign	2021-06-04 18:03:35
54	alanna_wilson		Day 18 #Discover30 Even maps can be deep faked?! https://t.co/e2tbfwJ5VK	2021-06-04 18:02:05
55	white_tigur		Imagine your grandparents getting scam called, but instead it’s a video call and it’s you or another grandchild’s f… https://t.co/Gv13LUW93o	2021-06-04 17:37:11
56	NurFuerDenSenf	Unterwegs	@twominutepapers Thank you for helping the average Joe keeping up with the newest buzz in AI progress, 3d graphics… https://t.co/VO8PLvnzSX	2021-06-04 17:17:56
57	BryanWilhite	California	Video Face Transfer with Deep Fakes In the previous article I gave a general overview of deep fakes generation and… https://t.co/i9ynupEPYk	2021-06-04 17:02:11
58	HarpurCollege	Binghamton, NY	It may only be a matter of time until the growing problem of “deep fakes” converges with geographical information s… https://t.co/yuuet9ipJB	2021-06-04 16:55:00
59	DRMontgomeri	Canada	This is useful to thieves, ransomware attackers, as well as less than ethical advertisers. Add your vocal and facia… https://t.co/RRrkyJml0t	2021-06-04 16:27:06
60	kexingverse		🛑 can you guys please report account @/hornypits 🛑 they are spreading deep fakes of vee	2021-06-04 16:24:45
61	Bran_Fakes	Halifax, Nova Scotia	@bbbourb @david_ort1020 @901Ynw @IGN It’s not that deep tho. Harley Quinn would’ve been the same thing cause she’s… https://t.co/S5xq0cXQIh	2021-06-04 16:01:00
62	ThELoRDThyGD		@Nachos711 @MacCheeseShow @TheRickWilson Dear Leader never said those things the whole world saw him say! It was ou… https://t.co/zapLpg2X91	2021-06-04 15:44:50
63	SyedAsifNaqvi16	Karachi, Pakistan	Bilawal, Benazir’s son and Bhutto’s grandson, is regularly attacked using the most nasty tactics by PTI, MQM and PM… https://t.co/TKXQ8tvpqQ	2021-06-04 14:41:08
64	into_AI	talk@into.AI	‘Deep Fakes’ Could Soon Make It Into Geography - CycleGAN is an unsupervised de https://t.co/2ww8wsgpHO #deeplearning #intoAInews	2021-06-04 14:37:36
65	TheSydneyA	ATL Jawjuh What do we do Fo YA	LMFAOOOOOOOOOOO Deep fakes bout to really fuck the entire world up and im terrified https://t.co/ViiKtHAt1P	2021-06-04 14:30:16
66	UniteAi		‘Deep Fakes’ Could Soon Make It Into Geography https://t.co/mBge4ar8ak #AInews #artificialintelligence #AI #artificialintelligencenews	2021-06-04 13:25:51
67	FlowwVC	London	From Barack Obama lookalikes to David Beckham - it seems like deep-fakes are everywhere. But read on to find out wh… https://t.co/s6ortn2Kdj	2021-06-04 13:21:36
68	JeffAntonelli3		@DinnerWed @HerbsandDirt I dont even believe they are real ppl. I believe they are deep fakes. It's a gigantic dist… https://t.co/PxB2GkOEPV	2021-06-04 11:53:13
69	techtroublemkr	Lower East Nirvana	Next Google will make a way for you to animate still photos, think the crazy nostalgia stuff from the Ancestry site… https://t.co/3tTIodc8UC	2021-06-04 11:52:15
70	not_twitting	aptos ca	Deep fakes , big tech and the MSM are quickly approaching the Ministry of Truth. https://t.co/ohdjCmgQwX	2021-06-04 11:25:44
71	AdjePatatje5		@TheGemHunters A friend told me he heard a rumor Elon is collecting all videos made in his cars to use for Deep Fak… https://t.co/lqodi3sJJV	2021-06-04 09:07:33
72	y2jsiva	Bangalore, India	@CapgeminiIndia #deep fakes Explore	2021-06-04 08:22:10
73	CristyCostanil1	Philippines	I feel like everyone fakes who they really are, when deep down we’re all equal amounts of screwed up. Some of us ar… https://t.co/em1XK02sWv	2021-06-04 05:15:14
74	GKutsop		@BarstoolBigCat Deep fakes getting so real looking.	2021-06-04 04:06:08
75	sarahbraasch1	Nether Realms of the Canceled	@RickU @Twitter @SkepticReview89 What do you mean? Because of deep fakes? That sort of thing?	2021-06-04 03:30:45
76	aquaponicdave	Earth	@MissNomero Once they perfect "deep fakes" and "smart TVs" they will have the sexiest bots telling the smoothest li… https://t.co/jPiVbCSJ4b	2021-06-04 03:02:09
77	SQLInterstellar	GitHub	You’ve mastered your fake masks. Now it’s time to use deep fakes.	2021-06-04 02:44:39
78	lcastricato	Nyack, NY	Can also be used for deep fakes by embedding the target as an image.	2021-06-04 02:09:25
79	doublectech	United States	@TechCrunch @sarahintampa So in other words “collect the data we need to make deep fakes of anyone we want” nice! T… https://t.co/n1ljubzodV	2021-06-04 01:53:29
80	KingOfTheSkyGuy		@XiranJayZhao We shouldn't do that. They're digital finger prints, good technology against deep fakes. Ethereum… https://t.co/BcdunsarVE	2021-06-04 01:49:26
81	KeithMalley	EVERYWHERE!	These deep fakes are getting SO GOOD! https://t.co/xgaJyK47X5	2021-06-04 01:47:56
82	spongebobby34	London,	@polomustdie But don't you gain consciousness through emotions so they'd technically be feeling" it or not? also it… https://t.co/RrCOlUmdyq	2021-06-04 01:08:46
83	BuytaskerCEO	London, England	@Google sort out the scam ads ffs #youtube #scammers @elonmusk fake videos allowed how? Just speechless how a compa… https://t.co/THIcq7Busr	2021-06-03 23:25:52
84	WilliamWGrimes	Boston University	@David_Leheny Maybe deep fakes will have him dancing and orating like Hugh Jackman. But I expect that he will be sh… https://t.co/kL1edgNTmz	2021-06-03 22:55:10
85	asimkovsky	Miami, FL	@RackhamJanet @Hippie_Grannie @TomJChicago I’ve never seen trump do anything “right”. His “social media platform”… https://t.co/8IrTU6CzBh	2021-06-03 22:49:30
86	MerchantCoppola		theres a lot of neural networks that deal with faces: facial recognition, deep fakes etc. posing rather pressing qu… https://t.co/5oCmoghSFu	2021-06-03 22:35:15
87	dolgre82	New Mexico, USA	@ProjectLincoln Is this one of those “Deep Fakes”?	2021-06-03 22:06:36
88	JasonW30859009	worldwide	@KellieH86432 bidens lost his mind as well, deep fakes are real, each public encounter with joe was bad, his wife h… https://t.co/6cqqwMh05e	2021-06-03 22:02:12
89	feynmancats		@AndrewHGiuliani Stop with the Andrew Giuliani deep fakes... nobody believes he can be this lame... Having said that, they do look real!!!	2021-06-03 21:57:43
90	ZR1Trader		@ElementZero79 With the deep fakes out there now, especially with CGI I'm sure the central planners are cooking up… https://t.co/wUAIfya5eN	2021-06-03 21:02:35
91	PixlFairy		@boopergamer deep fakes. https://t.co/LGy97asJjQ	2021-06-03 20:28:02
92	pookiedotcom		@boopergamer @DoraSoSegsi @xNoveri deep fakes https://t.co/wUiBoWKD6U	2021-06-03 20:26:41
93	_mikepound	Nottingham, UK	Recording @computer_phile tomorrow on deep fakes - I'm most interested in where we'll be in a few years. It can't b… https://t.co/wDyk1tGGCV	2021-06-03 20:18:12
94	katbuns	Los Angeles, CA	Here are some deep fakes. Although, I hear one of these celebs is a Trumper, others are def not. @Tentoads4truth… https://t.co/TeIpKKAmu9	2021-06-03 19:49:27
95	LilibethSonar	Россия, Новосибирск	And I don't mean on the level of current deep fakes where the face is there but it's still uncanny and doesn't real… https://t.co/ulKufQTU8A	2021-06-03 19:21:13
96	inverthis	🇩🇪🇵🇰	@notstokaljona deep fakes smell trouble for real people like me...	2021-06-03 19:15:55
97	YTsarman		@ChrisCillizza Possible some 'deep fakes' put out DECEPTIVE messages so each side thinks worse of the other? I blv… https://t.co/4kL9E6SQVT	2021-06-03 19:03:01
98	Nesonim_	Nesonim on ao3	Family does and Flx looks at chn’s puppy eyes looking up at him (yes him, not the priest) and realizes he’s in deep… https://t.co/ic2M6qCmZU	2021-06-03 18:05:49
99	LouDogSports	Denver, CO	@ericbelair is getting better at deep fakes https://t.co/8WewTxwxEC	2021-06-03 17:48:24
100	CookieJarJunkie	Third planet from the sun.	A really funny retweet about deep fakes. Looking forward to filming new episodes soon. Miss you much #photoshop… https://t.co/VtY8kwjVt3	2021-06-03 17:26:58
101	_M_Dey	Paris, France	Researchers explore ways to detect 'deep fakes' in geography | #AI #DeepFake #Geography #GIS #GAN #Map… https://t.co/OIm10u9VrW	2021-06-03 17:07:01
102	ponquack	any	@corpsie_husband id go these deep fakes are going a lil too far	2021-06-03 17:06:11
103	DrinkandKnowLLC	Georgia, USA	@DaveVescio Is there really water in shower scenes anymore? I've seen so many deep fakes and cgi, I'm not sure what… https://t.co/1VE5yDyBCH	2021-06-03 16:30:44
104	ngamita		The viral "manipulated audio" taken from different speeches of @AbiyAhmedAli just few weeks to elections is just on… https://t.co/S3Xurw2l4p	2021-06-03 16:02:58
105	newarknjpoker	Newark, NJ USA	@DiRicoSuave TBH I didn't click on this video b/c there are a lot of deep fakes from far left/right outlets being f… https://t.co/fs8OOYm6lw	2021-06-03 16:00:47
106	WMDgirl	Washington, DC	The first cluster of technologies incl. deep fakes, jamming, &amp; spoofing DISTORT and disrupt the information landsca… https://t.co/4yHDsKynz9	2021-06-03 15:43:31
107	saronneyyy	Australia	your mcm fakes his deep voice, why is that?	2021-06-03 14:57:43
108	NielsRenssen	The Hague, The Netherlands	Risk reduction measures: - A holistic approach to combating deep fakes (through detection, legislation, and educati… https://t.co/5GzKBcCKWi	2021-06-03 14:41:03
109	sci_inquirer	Planet Earth	AI Used to spot geographic deep fakes https://t.co/F7DWyZf9ZH	2021-06-03 14:22:23
110	bhowiecdn	Canada	@Bitchute @bitchute_ With the exception of "deep fakes", people should be able to decipher information intelligentl… https://t.co/WNUH6WjgI3	2021-06-03 14:19:40
111	workingon_it		@mkhundmiri What if someone just fakes it for the sake of the audience Are you a nice person 'deep down' is the real question.	2021-06-03 14:08:05
112	suklpm	Marlow, England	Researchers explore ways to detect 'deep fakes' in geography https://t.co/Tkx29ipA0N	2021-06-03 13:57:01
113	lsfmdmediaopps		@UWLGD this webinar on AI and deep fakes looks interesting ⬇️ https://t.co/pGyTE2bKxQ	2021-06-03 13:52:03
114	Nicochan33	France	Researchers explore ways to detect 'deep fakes' in geography https://t.co/UurLFdAMqQ #innovation #feedly	2021-06-03 13:14:00
115	MiddleEastTon	Pakistan	Researchers explore ways to detect ‘deep fakes’ in geography https://t.co/tkiisO6ZQp	2021-06-03 11:42:50
116	Ubermich	Sydney	@ScottFitzG Truly? Deep fakes?	2021-06-03 11:00:50
117	PotO2021		When it's not seen as disrespectful of the original actor's and director's vision... I think deep fakes are going… https://t.co/s5DRIKDyqy	2021-06-03 10:25:52
118	rachel_marine	Canberra	Researchers explore ways to detect 'deep fakes' in geography https://t.co/Ij23bvAnvf	2021-06-03 10:03:01
119	TrendsFM	Cologne, Germany	Throwforward Thursday: Deep Fakes https://t.co/fCIDzc63cL, see more https://t.co/6OviBDuCU4	2021-06-03 09:28:53
120	FeFi08115106		@martin_k @derStandardat @katmittelstaedt deep fakes are real	2021-06-03 07:41:11
121	Act_FInterviews	New York	FuturistGraeme: VIDEO: Throwforward Thursday: Deep Fakes What they are, how they're made, and - most importantly -… https://t.co/UrKHwemuuI	2021-06-03 07:33:52
122	BrianKrijgsman	London	When you work in post-production and someone tells you about deep-fakes and how images can be manipulated https://t.co/vVbsTVQ3Eb	2021-06-03 07:28:28
123	FuturistGraeme	London	VIDEO: Throwforward Thursday: Deep Fakes What they are, how they're made, and - most importantly - what you can do… https://t.co/kGUKJtQrlm	2021-06-03 07:28:10
124	genericgranola	The Internet	Researchers explore ways to detect 'deep fakes' in geography https://t.co/MGWT0Tg04o #AI #MachineLearning… https://t.co/9rPeybjB40	2021-06-03 07:01:59
125	tzushuTW	Twiceland	@Liamylove2 @ANNA89560814 @YVitisa @PopBase Also, imagine your life being so shitty that you gotta start searching… https://t.co/kv0v1gemH0	2021-06-03 06:20:19
126	Cletus1942		Ways to Detect 'Deep Fakes' in Geography https://t.co/TAp2vROWmx	2021-06-03 05:21:59
127	ExAstrisUmbra	Saturn	@ZArchimboldi 30 Rock predicted Deep Fakes.	2021-06-03 04:28:05
128	faithlovehope40	Targetted since 2006	@HealthMentor1 @spiritual_its Heres where discernment comes in. The end time deception is racked with holographic… https://t.co/85Hi7KOhVi	2021-06-03 04:28:03
129	TwlightZoneFan		Notice that since Trump left office, you never hear liberal politicians complaining about “deep fakes” anymore? https://t.co/NpRsa98GoA	2021-06-03 03:50:10
130	emiledonovan	Auckland, New Zealand	@petergnz @awbraae @VanitaPrasad Of course this is the *real* version of the story (i.e. the one that links to my e… https://t.co/Atd4QhBBvW	2021-06-03 03:43:16
131	AINewsFeed	United States	Researchers explore ways to detect 'deep fakes' in geography -- ScienceDaily https://t.co/1d1VMmXBvu #ai #ml #dl	2021-06-03 03:35:54
132	petergnz	Wellington	@awbraae @VanitaPrasad @emiledonovan please tell me that's for a story on deep fakes.	2021-06-03 03:29:24
133	SlREN2_	Everywhere	And that’s how we got LOTs! More! Bet they made deep fakes. Best give me those proceeds. For my next invention. ☠️ https://t.co/fOStyEAoiL	2021-06-03 03:28:59
134	greenleukocyte		Researchers explore ways to detect 'deep fakes' in geography https://t.co/SMSvYBMHaW	2021-06-03 03:21:33
135	Crixiest	Washington, USA	@seanhelaosouse @shannadelicacy Can we know who this resister was? Not to abuse. Like, do they have a new account o… https://t.co/JDSqLmuTex	2021-06-03 03:14:55
136	CapgeminiIndia	9 major cities across India	For how long can we trust the map on our smartphones or the satellite image on our computer screen? Read the articl… https://t.co/cTucVSju2w	2021-06-03 03:00:09
137	disabledsenior	Wisconsin, USA	Researchers explore ways to detect 'deep fakes' in geography - https://t.co/kpwwiuVoQm	2021-06-03 02:00:02
138	Mcy2020201		@TrilbySmith2 @seven11patriot Yes and someday we all will see the tribunals and executions but have to be careful b… https://t.co/dlqL6Gybv6	2021-06-03 01:27:28
139	Axelisys	UK & EU	Deep Fakes are a huge threat. Not because of the technology, but because of how many wrong hands there are https://t.co/UL7xzgS18h	2021-06-03 00:51:22
140	teertexan		@ananavarro @comcast @BankofAmerica hands down worse. 5 phone calls, 3 hours just today. think their reps are deep… https://t.co/vC3upBjbYn	2021-06-02 23:53:28
141	RoboticsAINews	Australia	Researchers explore ways to detect 'deep fakes' in geography https://t.co/GvoM5Vxi0V #roboticsainews #robotics… https://t.co/ji8NUOTfst	2021-06-02 23:29:00
142	Smilan317	st louis	Conflicting stories on whether shithead is back on Facebook. I'm wondering if these are deep fakes meant to sow confusion	2021-06-02 23:20:30
143	Trace_Cohen	New York	So is bitclout still a thing... What happened to Tom Cruz deep fakes too?	2021-06-02 22:46:21
144	into_AI	talk@into.AI	Researchers explore ways to detect ‘deep fakes’ in geography - In "Deep fake geography? https://t.co/RxCdcYcevA #machinelearning #intoAInews	2021-06-02 22:41:35
145	Brizlou	she/her	the idea of deep fakes scare me so much especially after watching that one sh*ne d*wson video on them	2021-06-02 22:33:36
146	ProcEvoMedia	Strathcona County, Alberta	Researchers explore ways to detect 'deep fakes' in geography https://t.co/E7l2SLyHhE	2021-06-02 22:28:32
147	EurasiaReview	Everywhere	Exploring Ways To Detect 'Deep Fakes' In Geography https://t.co/CngvWjnvVp Can you trust the map on your smartphone… https://t.co/zXQNdqVTIs	2021-06-02 22:12:58
148	ddeanjohnson	United States	"Emerging technologies could increase the risk of countries using nuclear weapons...The introduction of deep fakes… https://t.co/tVJGEAgzax	2021-06-02 22:11:58
149	arun47878238	Hebbal, Bangalore, India	Researchers explore ways to detect 'deep fakes' in geography https://t.co/Njax5XcR3q	2021-06-02 22:07:03
150	faithlovehope40	Targetted since 2006	@austere_wyatt Spoiler alert. Its really happening. Its for real and always was for real. The only script is the d… https://t.co/MgRmvyJcMb	2021-06-02 22:00:12
151	milocamj	Miami, FL	Researchers explore ways to detect 'deep fakes' in geography - Science Daily https://t.co/HIR0OckPAx #artificialintelligence #ai #technology	2021-06-02 21:49:02
152	TossForward	Irvine, CA	Researchers explore ways to detect 'deep fakes' in geography https://t.co/ISsZpveA6C	2021-06-02 21:31:34
153	TrueAnarchy_	atrueanarchist@tutanota.com	@ByeByeNWO @BstKidEva @jarue369 @IE3366911 They’re not fakes, I will give my witness to that statement. Step back a… https://t.co/IIJzPoxmeY	2021-06-02 21:25:32
154	_FreeDeWayne		Did Loowee Vatawn ever actually release covid mask? Cuz the fakes outchea DEEP.	2021-06-02 21:18:06
155	mrpeterivan		Researchers explore ways to detect 'deep fakes' in geography https://t.co/uhkAez78c5	2021-06-02 21:12:50
156	trademypage		Researchers explore ways to detect 'deep fakes' in geography https://t.co/cABhj81yhk	2021-06-02 20:17:04
157	cmsnice_com	Wisconsin, USA	Researchers explore ways to detect 'deep fakes' in geography - https://t.co/PHu4EKN3Of	2021-06-02 20:15:02
158	AnalyticOutcome	Texas, USA	Researchers explore ways to detect 'deep fakes' in geography https://t.co/OeTaJowtya	2021-06-02 20:11:03
159	UMACHA2	Brooklyn Park, MN	Our next Fraud Friday is June 11th with guest speaker Brian Laverdure from the Independent Community Bankers of Ame… https://t.co/QvKGLcyBW2	2021-06-02 20:07:52
160	duboisist_sma		@jbf1755 I read this while viewing a webinar on "deep fakes," so I was inclined to think the clip was fake. I'm con… https://t.co/FCCm6WkVKr	2021-06-02 20:02:22
161	TechNowCrat	Bengaluru South, India	Researchers explore ways to detect 'deep fakes' in geography https://t.co/P7v7RsqLtC	2021-06-02 19:58:33
162	SolutionLink	USA	Researchers explore ways to detect 'deep fakes' in geography https://t.co/umus6w9ohI	2021-06-02 19:56:33
163	444enkeli	♊︎ ♍︎ ♐︎	@AkylahBowens lookin back i feel like the best thing to do during an 11H year is to figure out who REALYY fwu becau… https://t.co/39h2toNg6P	2021-06-02 19:38:36
164	CriticalCyberS	London, England	Researchers explore ways to detect 'deep fakes' in geography https://t.co/wE2MMJY5MU	2021-06-02 19:38:33
165	ziggystardad	Los Angeles	@ahrehead @HelenSpade4 @furcopalypse @PoliticsPot @ksummers7 @Vickie627 @JonSmith922 @martuk56 @Forseti_Pazzo… https://t.co/H3irBagb58	2021-06-02 19:30:41
166	alymeister	Lausanne, Switzerland	A fascinating session with @oykuisik about #digitalresilience. The latest in cyber security, deep fakes, digital e… https://t.co/YkpxPypHou	2021-06-02 19:30:07
167	NFMRobotics	Peru	Researchers explore ways to detect 'deep fakes' in geography https://t.co/nKosG1NaVX	2021-06-02 19:30:03
168	macfound	Chicago, Illinois	Can video editing be as simple as text editing? 🤔 A conversation with MacArthur Fellow (#MacFellow) @magrawala on… https://t.co/kuHrFtQTbP	2021-06-02 19:30:00
169	Chaud314231		@reface_app Time for the Jerma deep fakes to make a comeback	2021-06-02 19:29:27
170	SuriyaSubraman	London, UK	Researchers explore ways to detect 'deep fakes' in geography - Science Daily: Researchers explore ways to detect 'd… https://t.co/oE4rqEulH0	2021-06-02 19:19:04
171	JordanH17864789		@Shidcat13 @shoe0nhead Deep fakes are getting scarily good. You can't even tell it's fake.	2021-06-02 19:17:54
172	AI_Disciple		Researchers explore ways to detect 'deep fakes' in geography https://t.co/XWNW4T4Xi1	2021-06-02 19:05:33
173	prettaico	Spain	Researchers explore ways to detect 'deep fakes' in geography https://t.co/LRB1ROkp7H	2021-06-02 18:56:32
174	XeeSheikh	Dubai, United Arab Emirates	Researchers explore ways to detect 'deep fakes' in geography https://t.co/k6y5yjNtNJ #AI #Digital #Tech #Global #Info #Knowledge #Blog	2021-06-02 18:47:35
175	brainchatbot		Interesting article, Researchers explore ways to detect 'deep fakes' in geography https://t.co/NxP3FvKVVn	2021-06-02 18:44:04
176	thesciencemic		Researchers explore ways to detect 'deep fakes' in geography https://t.co/e1tcveKCNM	2021-06-02 18:36:05
177	jim_lawton	Boston, MA	Researchers explore ways to detect 'deep fakes' in geography https://t.co/llNRhtspp1 #robotics	2021-06-02 18:12:34
178	ToyerToys	United Arab Emirates	Researchers explore ways to detect 'deep fakes' in geography: It may only be a matter of time until the growing pro… https://t.co/QCDZDXylOO	2021-06-02 18:09:32
179	LotusProfession		Researchers explore ways to detect 'deep fakes' in geography https://t.co/avJsby4AHz	2021-06-02 18:04:03
180	gmcinerney	Brighton 🏴󠁧󠁢󠁥󠁮󠁧󠁿 or Yokohama 🇯🇵	George McInerney finds this interesting 👍 Researchers explore ways to detect 'deep fakes' in geography https://t.co/JD5ajHUl7M	2021-06-02 18:03:50
181	MathFeed		Researchers explore ways to detect 'deep fakes' in geography https://t.co/cWsjhlFs2x	2021-06-02 18:03:32
182	AI__TECH	United States	Researchers explore ways to detect 'deep fakes' in geography https://t.co/e6iNGvq8Ax	2021-06-02 18:03:32
183	SofiaITC	St Petersburg, FL	Researchers explore ways to detect 'deep fakes' in geography https://t.co/wAhFRGoUmy #SofiaITC #Technology #Innovation	2021-06-02 18:02:08
184	AIwillsaveus1		Researchers explore ways to detect 'deep fakes' in geography https://t.co/yY2ID6N9cK #news #artificialintelligence	2021-06-02 17:59:53
185	CoolerData		Researchers explore ways to detect 'deep fakes' in geography https://t.co/zK6S0d2V3F #GetMoreInsights #CoolerData… https://t.co/fr0Y77bqd4	2021-06-02 17:59:32
186	zyiteblog	www.zyite.com	Researchers explore ways to detect 'deep fakes' in geography https://t.co/XQBVTux0ZD	2021-06-02 17:59:32
187	RobocoreUKLtd	South East, England	Researchers explore ways to detect 'deep fakes' in geography https://t.co/BkEsyp11Qv	2021-06-02 17:59:32
188	timrohde	Boulder, CO	More #ai: Researchers explore ways to detect 'deep fakes' in geography https://t.co/nVLlguEhtq	2021-06-02 17:54:48
189	DrNickA	London, England	The deep fakes of me in the $FVT community are getting scarily good https://t.co/xbDVpf8CUf	2021-06-02 17:33:02
190	andresvilarino	Madrid, Spain	#Researchers explore ways to detect '#deepfakes' in #geography #AI #ArtificialIntelligence #Algorithm #ML… https://t.co/2YN6FzHmKI	2021-06-02 17:27:03
191	crescendohh	she/they — 25+	I know luke was probably a one time thing but I really wish he would show up from time to time in season 3 too. It’… https://t.co/lDqxHSGTpM	2021-06-02 16:35:55
192	_M_Dey	Paris, France	Researchers explore ways to detect 'deep fakes' in geography | #AI #DeepFake #Geography #GIS #GAN #Map… https://t.co/vskFB4oWUS	2021-06-02 16:34:50
193	fjarunsigr		@Greavesy_x @KodaFromSpace @amh0910 Did you miss the "it's not always relevant." bit - regarding technology? Or may… https://t.co/lROzAo4hje	2021-06-02 16:08:07
194	ConwayYen	New Jersey	@CitadelAir @aroflip @TheRoaringKitty I can't tell if these deep fakes need to stop cuz nightmare fuel... Or if th… https://t.co/mmlYhXjj9i	2021-06-02 15:54:11
195	ziggystardad	Los Angeles	@ahrehead @JeffreySHarper1 @epitomeof3 @RACZPATT @JonSmith922 @DavidsPumpkin64 @JeffRob49590645 @Brian_Alford… https://t.co/oDwrpO2soC	2021-06-02 15:52:47
196	kred_ngwaba	Lagos, Nigeria	Why so much editing, not even trying to hide it anymore. Seems you guys have mastered the art of deep-fakes https://t.co/OeJXOD5puz	2021-06-02 15:45:20
197	Ida_Knowe	Brighton, UK (he/she/they)	Deep fakes are so scary imagine there was a video out there of me at the gym and someone BELIEVED it 💀😂	2021-06-02 15:44:34
198	Davidsh61206204	Norwich	Fakes and deep fakes are often created by the left to make the right look stupid don't share or like them	2021-06-02 15:34:33
199	a_skaven	Karak Eight Peak Basement Rave	@elizableu Another scary thing to think about could be fake consent videos using deep fakes. It's all very difficult to think about.	2021-06-02 15:07:13
200	rajamanirajesh	Chennai, India	Am not sure who fakes it better online. Whether couples who project themselves as happy &amp; cheerful 24/7 or the new… https://t.co/BrBwtR5JhE	2021-06-02 15:03:22
201	7thSpaceCom	Worldwide	News: Researchers explore ways to detect &amp;#039;deep fakes&amp;#039; in geography - https://t.co/M3g8NZs6KA	2021-06-02 14:57:03
202	_Kaspar__	Metaverse	READY P(LAYER TWO) We are entering layer 2, the augmented and mixed reality layer. Merging digital ‘things’ and e… https://t.co/JegMMfamEw	2021-06-02 14:42:05
203	ImagingOrg	Springfield, VA	Researchers explore ways to detect 'deep fakes' in geography https://t.co/6NHT9lIyX6 #imaging #GIS #geospatial… https://t.co/aXHyDy2KjL	2021-06-02 13:54:00
204	davinciforensic	Worldwide	@DFS_JasonJ examines the use of deepfakes and the potential risks they pose at IT Web Summit 2021. Very interesting… https://t.co/tuo3glYboc	2021-06-02 12:49:52
205	WolvertonComic	Atlanta, GA	Deep fakes thorough history https://t.co/csfO8gGVG1	2021-06-02 12:46:39
206	MDMagDee	New York, USA	@qobrienMPH You're too pretty to be uglied out by deep fakes xD	2021-06-02 12:41:34
207	Whatjakesaid	ÜT: 41.158863,-73.386177	@StephTheMajor Wow, you guys are actual morons for believing this. Deep fakes are gonna be real easy for yall	2021-06-02 12:20:01
208	AmitRajaNaik	Bengaluru	Last week I had an opportunity to talk to @Stanford prof @magrawala, who gave me a glimpse of how their in-house vi… https://t.co/KoeG9AiNtz	2021-06-02 11:41:39
209	AmitRajaNaik	Bengaluru	Moving beyond the deep fakes and synthetic media fad, video editing tools are going to take off in a big way in the… https://t.co/IHC4WI79dT	2021-06-02 11:34:36
210	catnap247	Cape Town for now	No one fakes deep like male celebrities 😭😭 my gosh they're so full of shit	2021-06-02 11:27:12
211	acmtix	Nottingham, England	@WendyM90054273 @MinistryBackup1 @Warnzwifey It's completely possible... I've done similar. Deep fakes are becoming more common every day.	2021-06-02 11:06:54
212	watchkeeper	London	The @WEF describes the rise of frontier risks. In particular, "the rise of deep fakes, #misinformation and… https://t.co/QX0QRd2HjI	2021-06-02 10:18:51
213	Cletus1942		Researchers explore ways to detect 'deep fakes' in geography https://t.co/yZ3YKWsbIk	2021-06-02 10:18:24
214	LatestN72062740	USA	Researchers explore ways to detect ‘deep fakes’ in geography https://t.co/S1hx3VUnbW	2021-06-02 09:14:44
215	fjarunsigr		@Greavesy_x @KodaFromSpace @amh0910 To borrow the phrase "Don't be an idiot." Seriously, *sure* advanced tech makes… https://t.co/OcrH6HDC0M	2021-06-02 08:45:23
216	news8_plus		Researchers explore ways to detect ‘deep fakes’ in geography https://t.co/9t46UlUXlO	2021-06-02 07:57:38
217	ppyvet	Nungar land, Western Australia	@reface_app I just hope that around the world legal systems recognise how your company can facilitate harmful deep… https://t.co/XPH7mAKE6Y	2021-06-02 07:56:40
218	Fire_Star_News	London	#FireStarNews Researchers explore ways to detect 'deep fakes' in geography via @techxplore_com… https://t.co/yxYI1vikcQ	2021-06-02 07:53:48
219	dahmerjl	Milwaukee, WI	@votergirlca @washingtonpost Wait until deep fakes become perfected. Currently, only morons are unable to different… https://t.co/I3AVQmv28u	2021-06-02 07:53:10
220	TechXplore_com	US	Researchers explore ways to detect 'deep fakes' in geography @binghamtonu https://t.co/A3GwGdF9Iy	2021-06-02 07:51:05
221	SabineVdL	London	@andi_staub @WhiteheartVic @chboursin @KMcDTech @ipfconline1 @guzmand @leimer @floriansemle @YuHelenYu @sbmeunier… https://t.co/T0jLx8k598	2021-06-02 07:11:53
222	beantin	Stockholm, Sweden	@axbom And as a writer, there's plenty of written language data for deep fakes too. My Perbot will be awesome!	2021-06-02 07:06:05
223	smh	Sydney, Australia	Explainer: We've all heard of fake news but what about deep fakes? Would you know how to spot one? | @TimBiggs Robe… https://t.co/KMdvE5c2la	2021-06-02 06:59:45
224	ONE_BAD_APPLE_3	Southern Oregon USA	@tarahtori I’ve heard a lot of different theories about DJT setting up the crooked politicians. Also heard long B4… https://t.co/AQU7S4SKSd	2021-06-02 06:14:53
225	DrPowderbot	United States	@1990_ck_29f Deep fakes are impressive. But still a few kinks to work out. I mean, the mouth movement is just... wh… https://t.co/bfuZcHkjHS	2021-06-02 06:03:44
226	wasteitonmoi	justy, ego	...im concerned why do i have deep fakes (?) all over my tl	2021-06-02 05:34:35
227	truthordev	he/him | polya | bartender	@JENNANANAYEAH all those deep fakes	2021-06-02 05:06:08
228	bioengineerorg	New York, USA	Researchers explore ways to detect 'deep fakes' in #Geography https://t.co/qtx3LsuONx #science #ComputerScience… https://t.co/RcTYGPhgX6	2021-06-02 04:53:27
229	Brendangriffin	Seattle, WA	Deep fakes are sad bro (like legit pathetic)	2021-06-02 04:36:43
230	4StateNews	Bella Vista	New post: Researchers explore ways to detect 'deep fakes' in geography https://t.co/hSWn5P9YP8 https://t.co/37z7LUl0Oz	2021-06-02 04:25:48
231	hannahklaass		What are "deep fakes" and how are they impacting the field of journalism? https://t.co/lYRTiTnpWj #DigCommSU	2021-06-02 03:48:29
232	BenCox83	Cleveland, Ohio	@Patrick_Fenelon deep fakes imo	2021-06-02 01:07:58
233	freeonisinsane1		@ariyauh @stupidhoe241 @3scitalopram you are back!!!! done jerking it to ariana grande deep fakes?	2021-06-02 00:17:32
234	DrBonillaOnc	Philadelphia, PA	@andreamatranga And competing against the theory of risk in the era of social media and deep fakes	2021-06-01 23:26:24
235	archernikov	Los Angeles, CA	@JohannaF_math @JDHamkins @logicians Envisioning Deep Fakes of renowned computability theorists injuring each other.	2021-06-01 22:42:06
236	techceopepe		@joelpollak @BreitbartNews It’s California. They’re all white deep fakes	2021-06-01 22:11:06
237	Bryson_M	Toronto/Ottawa	fun thought: deep fakes mean that donald trump could basically make "live appearances" uhhhh forever https://t.co/er4yWTwVQj	2021-06-01 22:02:17
238	Lot_ten		Click here to give away your face information for free and get back invasive technology like facial recognition and… https://t.co/ktq9ggY8Cq	2021-06-01 21:34:32
239	Tonylean	Worldwide	Deepfake maps could really mess with your sense of the world. In a paper published online last month, the Universit… https://t.co/2J3XrfDhE4	2021-06-01 21:25:24
240	edgeworth_sp	Vancouver Peninsula	You like deep fakes more than the real things &amp; gaming me, etc. But my life now compared to yours says what you do… https://t.co/3lED7vDBHM	2021-06-01 21:23:37
241	RedSeaFisher	Asmara / NYC	In the era of "deep fakes", they can string together words to make pretty much any sentence nowadays. This video of… https://t.co/feF2TphQf0	2021-06-01 20:38:07
242	AmericanSoWoke	los angeles	The Manchurian Candidate cont’d: - Fake News setting narratives - Deep fakes - Jon Voight as an actual good guy, pr… https://t.co/lqrU0Vc3gs	2021-06-01 20:35:32
243	RubansRouges	Vegas NV. Rescue us!🙏	The other vids of him dancing look right. It looks like his body size, bone thickness etc. Just check. There's been… https://t.co/dAoyasE0rw	2021-06-01 19:33:45
244	GordonShumway66	Washington, USA	@caznjlz @otter_evil @realCruzThomas @patriottakes Damn it. These holograms are much better than the deep-fakes ev… https://t.co/hLFocn379d	2021-06-01 19:26:43
245	432hearts		Completely blocked the Twitteraccount by now that I can’t call for help ~ they are desperate to torture me in a por… https://t.co/limEpk6hLl	2021-06-01 19:26:25
246	donAlvar	Glasgow / Pasto	It must be my age that makesme totally and completely unable to enjoy deep-fakes, or be excited or even impressed b… https://t.co/1HEOQ495KU	2021-06-01 19:18:41
247	EryqOuithaqueue	Maryland, USA	@fr_brennan @Joel7301 We're entering the post-evidence era. Deep fakes are becoming indistinguishable from the real… https://t.co/3JjQwGoHpb	2021-06-01 19:08:38
248	StopVirtuaStalk		Deep Fakes have been placed online for sale or on revenge porn sites. Very few states include deep fakes in their… https://t.co/ePXeaiddO2	2021-06-01 19:00:00
249	justnascience	New York, NY	Have you ever heard of deep fakes? They’re edited videos that look dangerously convincing and lead to a lot of misi… https://t.co/RFO2UGptUe	2021-06-01 18:59:14
250	omega_outlier		@GregTompsett Wow these Deep Fakes are so good these days I honestly can't tell the difference. (RIP your replies 😜) https://t.co/YEOtz5Pyxa	2021-06-01 18:57:06
251	ItsaGrimskullz		@Girl98Artist criticisms of you bullying a child and deep fakes.	2021-06-01 18:49:14
252	RubansRouges	Vegas NV. Rescue us!🙏	@JaydenAndressen @jeneuston Is the video a deep fake or just bad rendering? Something looks off and if it's not the… https://t.co/967P0YbpaT	2021-06-01 18:37:33
253	TollieJones		i’m learning how to make deep fakes so i can change one of obama’s speeches to “when they go gone, we go girl”	2021-06-01 18:23:38
254	C33TS	Hollywood, FL	@AndrewFeinberg Deep fakes exist	2021-06-01 18:05:35
255	doctorparadox	Boston, MA	@AndrewFeinberg The existence of deep fakes is already being offered as a blanket of plausible deniability against… https://t.co/JNLBq3sRxA	2021-06-01 17:21:06
256	SamaelbleedsArt	Denver, CO	@big_goobs1 @theoriginalfab The only links I've found so far are Deep Fakes. I think cap. It was a good deepfake bu… https://t.co/NtULTwDjRX	2021-06-01 17:01:12
257	whitwell76		@DrVodka12 @VampWRL @bonzergorgon @KurtBenkert Man these deep fakes are getting better and better.	2021-06-01 14:19:18
258	glistenin_brown		@SisterOvtheMoon @iJaadee deep fakes??	2021-06-01 13:43:24
259	J_Bayyy		@graciee_l Deep fakes bby girl, they’re🤯	2021-06-01 12:51:12
260	SarahKaiser557	New Canaan, CT	#IT Leaders 📢 Do you understand the impact of #AI on people and society? Discover revelations about generative AI,… https://t.co/tChRu79OXs	2021-06-01 11:00:03
261	Chimp0x		@AnfieldRd96 Holy shit deep fakes are impressive now, imagine if the team were really this sad and celebrated in this manner. Oh.	2021-06-01 10:50:57
262	MohammedAliHai2	MUMBAI	@AltNews @_rakeshroshan @ArchitMeta @oneplus Always check out what you see or read. @BhavikaKapoor5 @khushi9595… https://t.co/YUqaMBkXWU	2021-06-01 08:25:21
263	Stargirlora		@iJaadee Especially with the rise of deep fakes 😳 oh brother	2021-06-01 06:12:13
264	deturk		@hole_oops @mifellow @SethAbramson Me: Facts My Russian Friend: Tik Tok Deep Fakes Me: My Russian Friend: Hey I… https://t.co/OZ2AGvy1tZ	2021-06-01 05:41:03
265	deturk		@hole_oops @mifellow @SethAbramson empiricaluniversity on TikTok. Russian funded deep fakes. But you would know t… https://t.co/ZHeUjFPPxT	2021-06-01 05:28:09
266	TheUnsullied90		@devinmcdermot In a world full of fakes(pretense), authenticity is rare. Authenticity helps us better connect with… https://t.co/6r3CD0FAGw	2021-06-01 04:14:59
267	NewsCloset	Chicago, IL	@ShazHam @Matt_S_Stephens Darn it. These deep fakes are so annoying!	2021-06-01 04:14:00
268	trentmcnair_		@kenklippenstein @RealCandaceO She has a point about deep fakes. We have been wondering who has photoshopped… https://t.co/PYyKajKTvD	2021-06-01 03:01:24
269	demareymcrae	Gboro	How is nobody talking about how dangerous deep fakes will be for our future 😅	2021-06-01 02:27:30
270	lillie_gal		The prime minister didn’t have access to deep fakes/ forcing a body double to do it??? https://t.co/2MvzBxiD90	2021-06-01 01:59:53
271	Najafa720	Los Angeles	@iambrattyb Given the current climate of Deep Fakes, as a Public Figure with a lucrative career, should she be faul… https://t.co/ElCWSRKby2	2021-05-31 23:53:29
272	NeoWatchOS	San Francisco, CA	Deep fakes look like this and people are plenty on eBay, though....	2021-05-31 23:49:06
273	getoverhear	Eugene, OR	@poormarty_ @enjin @poapxyz @mintgate_app 🙏🎈🎂 Thank you @poormarty_ . All very helpful. I’ve been expecting to s… https://t.co/JuWALDmnkF	2021-05-31 22:41:29
274	ReallyJeffEvans	Oak Park, IL	@mattyglesias And with the deep fakes now that will last into perpetuity.	2021-05-31 22:24:05
275	queeensht	Victorian era	“I feel like everyone fakes who they really are, when deep down we’re all equal amounts of screwed up. Some of us a… https://t.co/K3R3EPBBZq	2021-05-31 22:14:09
276	RSButner	United States	@noUpside @Aelkus Deep fakes redemption arc for making fake expert influencers who can't be canceled because they a… https://t.co/aNpB2md9Go	2021-05-31 22:10:14
277	Mothtown	no cops in mothtown	Are deep fakes good enough to make Sam and Frodo share little kisses?	2021-05-31 21:46:44
278	VaughnSaint	Escaping Twitmo	@K_Rosa17 @Colleen96362282 @DeuceElefante73 @patriottakes "Videos of Mike saying exactly what Mike said are deep fa… https://t.co/Hd2IQ8yjA2	2021-05-31 20:39:41
279	denistreacy		Wonderful work being done by @Education_Ire @PDST_TechinEd @Webwise_Ireland @Janeymacg @anthonykilcoyne… https://t.co/zoNUMiaHxg	2021-05-31 20:26:10
280	gal_dagon	Israel	@iyad_elbaghdadi I don't know if deep fakes are quite mature, but they're damn close.	2021-05-31 20:19:46
281	DavidHFriedelJr	Florida, USA	@ZH_Crown @PondSagg You are aware of deep fakes right?	2021-05-31 19:56:58
282	venushealer	brooklyn	@iJaadee 7H Aries Saturn and yes, I’m learning this lesson now. Gotta always use discernment with people I build re… https://t.co/CE6OEaUJc8	2021-05-31 19:40:19
283	DJBrabrook		@italia_patriot I wouldn't trust any video these days what with deep fakes..... You can get anyone to say or do anything.....	2021-05-31 19:36:53
284	WeedenKim		Post-match or post-game interviews seem like a perfect place for deep fakes. Just build them with the usual clichés… https://t.co/Z0YhH7f21A	2021-05-31 19:20:28
285	HalSparks	Turn off Notifications! Boom!	@ChuckAlexx @CNN @MSNBC @FoxNews @newsmax @OANN The deep fakes? Or the ones from his hacked phone in Ukraine? You… https://t.co/v1ApDeqKhZ	2021-05-31 19:04:04
286	wolfieon		@fulstopped Deep fakes	2021-05-31 19:02:12
287	wolfieon		I will simply post half selfies because I fear the deep fakes	2021-05-31 18:56:11
288	Gebab8		@SteezyMario7 His office annouced it's a compilation hence deep fakes are out of the way. So according to himself,… https://t.co/GgX2iS0HDH	2021-05-31 18:52:13
289	MyTweetsMyThots		@petworthot The way that the Beyoncé clip could easily be cut out and made to look like one of these really good deep fakes.	2021-05-31 18:18:54
290	CazadoraTor	Racismville, Indiana	@wxandnews It actually is disturbing to me in the era of hacking &amp; at the beginning of the era of "deep fakes" that… https://t.co/ZBth1TQksx	2021-05-31 18:02:47
291	Daniel_Wa19		@aandr314 Ohhh we are talking on *improving* deep fakes. Yeah, on that I agree with you. If only human nature wasn't shit.... 😒	2021-05-31 17:38:25
292	tdverstynen		@choldgraf @o_guest Gonna convince my daughter that those are all deep fakes.	2021-05-31 17:33:23
293	senblacc	Delaware, USA	Yes I am that person in your computer ethics class talking about how deep fakes have been used to represent modern… https://t.co/KC1SQKxq6E	2021-05-31 17:15:34
294	enragedCORE	Kentucky	*deep fakes you into the zapruder film*	2021-05-31 15:59:39
295	ArbutusCapital	Canada	What do you get when you cross the creators of South Park, deep fakes, Trump and Zuck? Sassy Justice. $FB https://t.co/kNxNtMzMas	2021-05-31 15:02:00
296	sara_angle_		@LazyProletariat @HollyGo55 @JennaEllisEsq @Samb1013 @POTUS Those pictures aren’t photoshopped. A lot of the “unedi… https://t.co/Yt5szQ7AzL	2021-05-31 14:54:00
297	LevitatorThe	1020 Futrell Park, 29577	@GroovyBruce These deep fakes are getting out of hand	2021-05-31 14:39:52
298	VivekT1w	La la land	@SarveshMeet @Chellaney There are video’s of Gujrat riots as well. Deep fakes were not invented then	2021-05-31 14:28:14
299	VicKingArt		@SierraWhiskey9 Kyle's got to stop with these deep fakes 😂	2021-05-31 13:51:17
300	Cynth_r_size_r	Chicago, IL	Deep fakes are scary as fuck don’t get me wrong, but deep fakes for like, receipts, is like suuuuch a boner killer. Wasted potential.	2021-05-31 13:49:42
301	CEPIC_Official	CEPIC - Berlin	Regulation around #AI is evolving on both sides of the Atlantic. In New York a new law on rights to publicity and d… https://t.co/4dlbkNk231	2021-05-31 13:34:54
302	StarNominoe		@reface_app In an age where Deep Fakes sre already causing real world problems this app is irresponsible.	2021-05-31 13:07:53
303	becksley		@Lexxielizzie Yeah I've legitimately never seen anything she has been in before army of the dead. I am most looking… https://t.co/bFCAOdKNXf	2021-05-31 12:23:52
304	martinb6830		@CoinOfNote I did the same, but after i got deep into that stuff I realized that there are loads of ancient fakes a… https://t.co/s3AqoZfAXy	2021-05-31 11:03:39
305	GOATEDGENIUS	Connecticut, USA	i knew deep fakes were gettin out of hand when i started seeing celeb deep fakes on xvideos	2021-05-31 11:01:08
306	ThisGermanOne		@reface_app Deep Fakes be like -&gt;	2021-05-31 10:02:40
307	Daniel_Wa19		@aandr314 Why do you think deep fakes are dumb?	2021-05-31 09:53:04
308	aandr314	Los Angeles, CA	At the dinner last night talked about how we pick what exactly to study in science. Today postmodern approach domin… https://t.co/WAhpo6QOVO	2021-05-31 09:09:32
309	ElsieB82		Seeing is believing Documentary on Deep Fakes (2021) [00:50:01] https://t.co/setkBMCBQ2	2021-05-31 07:11:27
310	ClareSoutherton	Bedegal Land / Sydney, NSW	This is such a brilliant analysis of why deep fakes make us feel *weird* https://t.co/zu1I912ovh	2021-05-31 06:45:08
311	deadtheorist	Australia	The Authenticating Body and Deep Fakes https://t.co/THT6EmBZxT	2021-05-31 06:38:31
312	JPZanders	France	1/3 #artificial_intelligence In a paper published online last month, University of Washington professor Bo Zhao em… https://t.co/4PR8dTyD2Y	2021-05-31 05:58:20
313	ShashiTharoor	New Delhi & Thiruvananthapuram	While lawmakers are yet to figure out how to exploit Artificial Intelligence, lawbreakers have already done so. Fro… https://t.co/vCwZHS4peM	2021-05-31 05:48:26
314	Unkleaboki	Somewhere far far away....	Raffaela Spone, 50, arrested for creating deep fake images of cheerleader daughter’s rivals naked, https://t.co/AD6b8KhTMy #crime #sports	2021-05-31 05:36:19
315	Rastaa_babyy	kenya	@MainaSheekow 😂😂😂Deep fakes ao watu 🚮	2021-05-31 05:31:46
316	SaGaMuk	Umdurman, Sudan	@NickCorston @ITLWorldwide All I saw was sunshine and someone having a good time. =) But yeah, delete it, give th… https://t.co/1r3pSBtsrF	2021-05-31 05:18:00
317	ian_fahringer	Cave Creek, AZ	My gosh! These deep fakes are great!!!! https://t.co/IaHdarYCWV	2021-05-31 04:58:47
318	queenfreak88		Deep Fakes Porn Even, if you desire to possess a wonderful companion for the day or even you want to take her anywh… https://t.co/nFTTdrllkP	2021-05-31 04:54:36
319	FlashingBlueNeo		@GroovyBruce Deep fakes are getting wild	2021-05-31 04:45:16
320	ceIaida	she¡her	“I feel like everyone fakes who they really are, when deep down we’re all equal amounts of screwed up. Some of us a… https://t.co/Bx1REB2rNi	2021-05-31 04:28:18
321	LadyKnuckles1	Fort Bend County, TX	@moontwerk If you ever get a chance, the podcast the friend zone has an episode about deep fakes. Like they are terrifying.	2021-05-31 04:15:08
322	AtticsOfUrLife		@bewpy88 @HainsworthMyles @MikeJ0nesssssss @muggles051369 @thenewLuke_ @JennaEllisEsq 😂😂😂 omg I was totally dead on… https://t.co/JzC5iQtIJX	2021-05-31 02:43:26
323	ri_ebooks		Deep fakes are machine learning algorithms that can impact human judge’s decisi….	2021-05-31 02:31:36
324	aureums		@jus2this paying to get deep fakes? nah that app should not exist	2021-05-31 01:24:56
325	hole_oops		@mifellow @deturk @SethAbramson They aren’t fakes. Double check them with your MSM. You’ll have to dig deep, but th… https://t.co/uGuP8hv8Xm	2021-05-30 23:56:03
326	alejandraptor	Los Angeles, CA	I'm watching videos about Tom Cruise deep-fakes which is fascinating and all, except that I don't know actually kno… https://t.co/KMUrthf5ch	2021-05-30 23:40:02
327	_KINGGoD_	Houston, TX	@pkmustdie true ik about deep fakes just forgot shit getting wicked	2021-05-30 23:25:34
328	pkmustdie		@_KINGGoD_ Yea it’s gotten real bad lol look up deep fakes on YouTube sometime dat shit is baffling	2021-05-30 23:23:20
329	Scripteladora	#stoppaytoslay #IFBAZ	@Tomhard23383055 @slax43 @ladyalmagreen @Persian70509610 @Chizack @destination1111 @YB1234oo @jizzelle210… https://t.co/7mOhez8lZN	2021-05-30 22:40:14
330	journtoolbox	Chicago, IL	Working on a deep fakes demo/exercise. Built this with Reface app just@to annoy y’all ... https://t.co/vc4taibLzT	2021-05-30 22:01:10
331	melsxbookshelf	cr: it ends with us	“I feel like everyone fakes who they really are, when deep down we’re all equal amounts of screwed up. Some of us a… https://t.co/XNV8IZGDwY	2021-05-30 20:37:47
332	taosi_twt	she/her	Normalizing serious face swap edits on real people brings us one step closer to normalizing deep fakes imo, which a… https://t.co/QP5QO4pkpy	2021-05-30 20:13:32
333	SuperNovaKaiser	He/Him | 18yrs old	Baka mitai was just a tech demo for deep fakes	2021-05-30 20:12:04
334	SerithVoss	Vancouver, British Columbia	@banditVEVO Is this even real? I've seen so many deep fakes of him now that twitter is running ads for face replacement apps	2021-05-30 19:53:50
335	HalSparks	Turn off Notifications! Boom!	@ChuckAlexx @CNN @MSNBC @FoxNews @newsmax @OANN The deep fakes? Show me the metadata and I’ll tell you.	2021-05-30 19:42:58
336	Matytsyn	quarantine	One positive consequence of deep fakes is that sexy tapes won’t be compromising anymore. https://t.co/8ebwXkiPkp	2021-05-30 19:31:07
337	endrollz		@thatsnotbts Literally no it's objectifying and dehumanizing at best and literal pornographic deep fakes that can r… https://t.co/LfkOVexjXP	2021-05-30 19:14:51
338	SergioBartoloz1		@LucioMM1 Deep fakes could be a net positive, by rising up the general skepticism level.	2021-05-30 19:05:48
339	LucioMM1		These and deep fakes. Cut through the noise, these are the 2 tech trends which could be problematic society wide… https://t.co/Z4MkMAxvyl	2021-05-30 18:55:00
340	MissionMemes	The IMF	@DGniedziejko Would love to see Bruce in an M:I, but watching this video hurts my brain. Deep fakes are weird as hell	2021-05-30 18:32:11
341	CasualLaw	Seattle, WA	@annabellerings @leftoblique Ok having default copyright go to the people in the picture means you need assignment… https://t.co/ADgFfYnB59	2021-05-30 18:14:21
342	ziggystardad	Los Angeles	@ahrehead @Vickie627 @diamondblue777 @OhNoDano @PoliticsPot @furcopalypse @RAGINxCAJUN @KtKori @NessLoq @medwoman1… https://t.co/uZERQkXP1S	2021-05-30 17:58:35
343	Indigenoir	𝑊𝑜𝑛𝑑𝑒𝑟𝑙𝑎𝑛𝑑	@cinemahocrunch Let me go google deep fakes chile https://t.co/2Jf4HtAUBW	2021-05-30 17:38:38
344	cinemahocrunch		@Indigenoir Do yourself a favor and dont google deep fakes.	2021-05-30 17:35:01
345	oldmanjingles	Los Angeles, CA / Cotonou, Benin	@iyaboawokoya I first noticed this on that handle @letter_to_jack. All his pictures of him look like deep fakes. Th… https://t.co/ecSgXPqv9a	2021-05-30 17:19:40
346	PopeyeBarrnumb	near Chico, CA, USA	@MattMoneymaker1 Even I could "Photoshop" a better photo than this. I don't envy people whose job / "job" / 'job'… https://t.co/3fvpQiJjQ9	2021-05-30 15:04:01
347	mwanaserere	Kalahari desert 🏜️	I can't wait to die so that I'll listen to all your deep fakes mfs😂😂😂	2021-05-30 14:14:48
348	PumaTPG	New York	@AntifaRioter @crisco_mr @JennaEllisEsq She needs to make a XXX video with them. Call it….Jenna Does The Alt Right… https://t.co/hL13iwrnWC	2021-05-30 13:40:15
349	TexPine	Montréal, Québec	@reface_app An extremely dangerous tech being sold as a toy. Our worst fears about deep fakes becoming real.	2021-05-30 13:23:31
350	gemma_s_king	Ngunnawal Ngambri Country	Our Arnie marathon continues with The Running Man (1987). What a far-fetched sci-fi: a world of disinformation, dee… https://t.co/2iHvCEQrk9	2021-05-30 13:13:15
351	dwbrunton	ÜT: 10.682217,-61.558411	Interested in surveillance, deep fakes, and tech crimes? #thecapture is must see TV	2021-05-30 12:54:29
352	newftbj	www.nefootballjournal.com	Watched some Mac Jones film last night and couldn’t help but think that simple misdirection play action passes like… https://t.co/fqLXPRIngx	2021-05-30 12:53:41
353	icecreambible	tiffany 012520 💖	tw//deep fakes 🚨 attention to ALL FANDOMS 🚨 please report @w3djd7wbsnznz. they post edited nud3 photos and s3xuali… https://t.co/Vz4TSXRlp1	2021-05-30 12:42:08
354	SudipDa63728419		@Nationalisti41 For whom we feel proud and call father of the nation &amp; Jaharlal who captured highest power from ba… https://t.co/SnIy1nZ7t0	2021-05-30 11:48:32
355	chuvyess	kwangya♡(s/her)	PROTECTION SQUAD ALERT! TW//rape povs, deep fakes This account is making deep fakes of female idols and also rape… https://t.co/ttlmKXuuh4	2021-05-30 11:35:00
356	KReilloc	England, United Kingdom	@danny_chips_ @AntoPalmer @ukronin @Femi_Sorry It's too easy. I can see where he's from, where he lives currently… https://t.co/hD9xenMKQ5	2021-05-30 09:46:58
357	arjun_siva	Chennai, India	@nutanc @thej @manuscrypts Exactly. If they can do deep fakes for porn and recreate those facial expressions, surel… https://t.co/ElLI5XwIjF	2021-05-30 07:23:07
358	Saab9_3TurboX	🏳️‍🌈, He/They	@IronhideArcee @Tomozaurus @dragonex101 If i knew how to do deep fakes you know the next Godzilla recut I do would… https://t.co/E9yZ1d4dFo	2021-05-30 06:17:06
359	theberlz	Seattle WA	A "remake" version of this movie that involves photoshop and deep fakes---surely I'm not the first person who's tho… https://t.co/vuyliSAiQg	2021-05-30 05:59:55
360	Daniel_Quilp	Eskasoni 3, Nova Scotia	So deep fakes were invented to give celebrities plausible deniability when their pedo sex tapes leak, right?	2021-05-30 05:37:53
361	odo_nicki		The Era of special effects, cosmetic surgery, photoshop, auto tune, deep fakes... and now (attempted) induced emotional states?	2021-05-30 03:34:42
362	AltKurtis	The Strip Las Vegas, NV	@grubbstarVA Don't worry, Glam, birds aren't real. These are digital deep fakes.	2021-05-30 02:56:57
363	ElijahTheGr888	Brownsville, Brooklyn	@NickSwagyPYoung Lowkey they shot choices is similar, elbow jumpers, deep 2s and shit. I think Tatum still needs th… https://t.co/OFR5oAYdpn	2021-05-30 02:49:54
364	alhrkn		Links: - https://t.co/xGNsNA1VEN - https://t.co/ujlbc8BOqX P.S. I also wrote a piece on this in 2018 (… https://t.co/ueY5H1Sd7c	2021-05-30 02:38:27
365	pro_kings45	Oklahoma City, OK	@DivsRevenge @S_Villavizar It’s like, it’s good/respectful to do a tribute, but I feel like there’s a limit of doin… https://t.co/qAkJrv78mg	2021-05-30 02:27:07
366	darcy_sandall	Boonwurrung/Melbourne	@neilogd @fantanoice On the list of bad things deep fakes can be used for I guess it's not the worst.	2021-05-30 02:24:33
367	C19_Damon	Houston, TX	@killedbythenat Deny video evidence. They got deep fakes now	2021-05-30 01:32:41
368	Nomad_Wonderer	Wherever I may roam	@AdmiralAegis Have you seen the deep fakes someone has done of Jim?	2021-05-30 00:59:04
369	PandaChronicle	Anarchist Jurisdiction	@law_geek Edgar: that’s fake too! it’s one of those deep fakes!	2021-05-30 00:23:07
370	TheAnimeTrainer	Honea Path, SC	Just introduced my Dad to deep fakes.	2021-05-30 00:12:55
371	jookyunszone	she/her • noirbebe	people actually need to leave wh alone. they act like they’ve never seen someone with a muscular build. all the slu… https://t.co/9ntE8G66z7	2021-05-29 23:49:33
372	swxxii	Melbourne, Victoria	@LeeMilton Zoom deep fakes … of your own face but that look like you’re paying attention… cannot come soon enough.	2021-05-29 23:39:09
373	nexusque		deep fakes are cray	2021-05-29 23:32:10
374	rsb_350		@JasonSims32 @BarrVisuals Man these deep fakes are getting way outa hand	2021-05-29 23:31:11
375	NBAKrell	Villanova, PA	Westbrook has zero confidence in his jumper at the moment. Threw a bunch of fakes at Simmons, who was not remotely… https://t.co/GnVge0eNPz	2021-05-29 23:28:37
376	SpeedOfLouis		@NowYouveDummett I’m screaming, these feel like deep fakes now that it’s over	2021-05-29 23:12:22
377	glickman_daniel	Sitting on Top of The Sphynx	@nai84003316 @Amy21407287 @RobCamacho6 @Loryann14428371 @PollyLo08456224 @pat31111 @destinlola @joedowney31… https://t.co/nFiswwqVkL	2021-05-29 22:34:50
378	Solacebear		@Meriception Felt the same way yesterday, as i was reading an article about the latest Deep Fakes !	2021-05-29 22:31:21
379	avnyus		@fyredup1 @jaja00_ BRO and with deep fakes getting more advanced we really really need to start getting people educ… https://t.co/POA3w0oD8i	2021-05-29 19:51:54
380	PeteSiPeter		Funny how Timo Werner always fakes his positive attitude but deep down knows he's letting the team down 7/10	2021-05-29 19:23:35
381	mownikaaaaa	Ogygia	"I feel like everyone fakes who they really are, when deep down we’re all equal amounts of screwed up. Some of us a… https://t.co/fKyVB9MVvj	2021-05-29 18:55:33
382	abxadu	London, England	deep fakes seem hella scary...soon we’ll not even know what’s real or fake	2021-05-29 18:27:14
383	sgiuxx2		@heyitspixel69 These deep fakes are getting scary good.	2021-05-29 17:53:37
384	DRAlana4		@SocialistMMA @k_artig Yeah all those videos of you on your feed must be deep fakes or something. Im a bot too btw.	2021-05-29 16:49:56
385	koisaccount	michigan	i should make an album using uberduck/deep fakes for vocals becuz funny	2021-05-29 16:41:48
386	thejonnyrodgers		@_deru Oh shit. I think not. Yet again, I’m spreading lies by not Googling enough before reposting. Can’t wait un… https://t.co/tDqRPeS25T	2021-05-29 16:30:23
387	FeeVeeee	Dreaming | any pronoun	It’s crazy how far deep fakes have came. Shits bouta be dangerous https://t.co/EcyIE5t49j	2021-05-29 16:29:56
388	chen2rong2		In other words, decentralized TikTok is not the point, but personal ownership of contents and being held accountabl… https://t.co/lkqvYKSIho	2021-05-29 15:49:23
389	JackieChandlerS	United States	@xmadxsonx There deep fakes bro 💀💀💀	2021-05-29 15:19:56
390	neilogd	Sydney, Australia	@fantanoice @darcy_sandall This is what deep fakes were made for!	2021-05-29 15:11:44
391	anordinarygirl		@TheWholeTruth13 @DrEricDing Sure what I said is based on fiction, as one person pointed out here overpopulation is… https://t.co/QcmKtBlkxo	2021-05-29 15:02:02
392	saladgrl	Minneapolis, MN	why did I just find a half-finished article on my computer about why we shouldn't make deep fakes illegal what was i writing this for	2021-05-29 14:58:41
393	OHMYDIAZ		@DjuricTine @SaggyMelonz I know about the deep fakes but I just want to know if it's either jared or some guy pretending to be a girl	2021-05-29 14:25:44
394	Doublelen		When the deep state eventually fakes a hostile alien threat in order to maintain and increase defense spending (amo… https://t.co/PKNJ4CnCLo	2021-05-29 13:48:39
395	ThisIsYogiraj		@Neuro_Skeptic Only live videos telecasted to TV channels can be trusted then? Or that too can be hacked into and be fes with deep fakes?	2021-05-29 13:09:36
396	Clinpsycho	Earth	@Neuro_Skeptic But as resolution increases, it might also become harder to produce convincing deep-fakes. Getting e… https://t.co/jFy1jpVGA8	2021-05-29 12:54:35
397	ItsMutai	Nairobi, Kenya	Deep Fakes everywhere	2021-05-29 11:48:03
398	0ddmonster		@memetazaa That "grown ass man" barely looks grown and his page is nothing but porn. He's also into deep fakes whic… https://t.co/JVdFlHKH0o	2021-05-29 11:39:44
399	Dylan_OQ9		@TradesTrey These deep fakes are getting out of hand!! Lmfao	2021-05-29 11:30:37
400	AshleighOlivia3	Pontefract, England	@AWumman @RoadsideMum @roche_toni Fakes a mile away. And it's not if you haven't had facial surgery or have a deep… https://t.co/cEDBsKxehf	2021-05-29 09:06:11
401	LetEmHaveBlake	Canada	@hoaxeye 🤦🏼‍♂️ Deep fakes are going to destroy us aren’t they?	2021-05-29 07:38:06
402	SarahTo55690989		Either they've fabricated evidence such as deep fakes or something or they're just pretending I'm someone else. He… https://t.co/9X1u4tmhcO	2021-05-29 06:26:53
403	danseboheme		Elf Yourself walked so that Deep Fakes could run.	2021-05-29 06:20:48
404	not_bones1	Nope	@Tristan_Greg @devtesla Corridor crew doing deep fakes has looked better than some of the shit CGI Disney has churn… https://t.co/b7vkFsuP9P	2021-05-29 06:20:01
405	Its_Miss_Riss	correct coast, usa	With how quickly the tech is advancing, it's nuts to think that Deep Fakes could be undetectable and in broad use b… https://t.co/QHx23ViDvy	2021-05-29 06:09:19
406	jpol1313		@TerryReinhart @ChucksPidgin @ChuckGrassley Why? Do Blue lives matter or not? Are the videos of cops being assaulted deep fakes?	2021-05-29 05:02:23
407	SarahTo55690989		Believe that my dad lives in the house next door and every day they have evidence that I go there and have sex with… https://t.co/GKqJWhB5G2	2021-05-29 04:25:27
408	NEVERLOGGINGOUT	Neo-China (Massachusetts)	hispanic twinks always have this very blank expression that fakes happiness but easily reveals the deep emptiness inside themselves	2021-05-29 03:43:44
409	Tim_Lade	Canada	@realmpolowin @BillBlair @CanadianForces @redcrosscanada @GovCanHealth Lol truanon! Give a break, my friend. I’m… https://t.co/t6e69eHzP9	2021-05-29 03:41:33
410	InariWubs	Houston, TX	@TheFunny_mp4 These deep fakes are getting a little scary 😟	2021-05-29 03:24:05
411	mcogseternal	Chicago, IL	@gramma61 @MisandryIsFake You're claining deep fakes now. This wasn't even the only girl he molested that day https://t.co/vHweBycjVR	2021-05-29 03:14:22
412	loganclarkhall	Washington, DC	@Kevin__McMahon these deep fakes are getting out of hand	2021-05-29 03:04:58
413	Giolevin1		@DaTruthDT Watching da truth deep fakes so I’m good	2021-05-29 00:47:09
414	JohnnyR61105610	Boston, MA	@snlyngaas @number9r Dirty deep fakes. 🍿🍿🍿 https://t.co/fVOEn8q0Nh	2021-05-29 00:42:37
415	bdotpierce	Ontario 🇨🇦	Deep-fakes are good enough that Biden does not need to be alive… just sayin	2021-05-29 00:32:44
416	NYC_DJ_Ted	New Hope, PA	@wannabeerbad @TPostMillennial @jack You just like looking at deep fakes of child abuse, don't you?	2021-05-28 21:45:57
417	Seaofajna		@1spiffynigga @sarapliakas @realistgeo @HocineRetiel @Moe_APHG @justapharaoh @Napstabloc @aichakaan… https://t.co/x7LP03bT7B	2021-05-28 21:37:13
418	Nahidali91	London	Deep fakes pose an existential threat to humanity.	2021-05-28 21:36:33
419	gfredericks_	Chicago, IL	brb rebranding magic shows as live action deep fakes	2021-05-28 19:14:04
