# Supplementary material for: Deepfake tweets classification using stacked Bi-LSTM and words embedding
Source: PeerJ Comput Sci. 2021 Oct 21;7:e745. doi: 10.7717/peerj-cs.745 (PMC8576542; doi:10.7717/peerj-cs.745)
Supplement: Supplemental Information 1 [file peerj-cs-07-745-s001.zip › DeepFake/deepfake.csv]

	user	location	text	date
0	FanTrust	Vancouver	Watching me, watching you. . “It’s such a failure of imagination to think the only role of documentary is to verify… https://t.co/4uTc1P4kkg	2021-06-03 18:29:03
1	DOwtheedge	PolnareffLand	@fucksantino amigo te hare un deepfake, me tenes hasta la mierda con ese, ya no lo soporto What you know about rol… https://t.co/7FwfnHn6Rr	2021-06-03 18:23:35
2	JamesKobielus	Alexandria, VA	"Deepfake maps could really mess with your sense of the world" (https://t.co/53MGsP16qj) JK--Manipulated aerial ima… https://t.co/BDuYNxTWxD	2021-06-03 18:14:39
3	A_Literal_Leaf	Here	@Malackietalt @Ronaldo667fan @bunnygirlava No, I’m pretty sure that’s Jacksepticeye deepfake porn.	2021-06-03 18:00:52
4	Matters2Freedom	Washington, USA	@photowhitehouse That's the Psaki being used as a deepfake right 🙂 the one walking to the camera 🙂	2021-06-03 17:57:56
5	076BS		@CRRJA5 This is the worst deepfake i have ever seen 🤣😂	2021-06-03 17:53:51
6	GeeksMultiverse		How well this DeepFake works is a testament to the casting of Routh and his spot on performance as the Man of Steel… https://t.co/gN67TJgtJ1	2021-06-03 17:51:01
7	ericbelair	The only planet with life	@CDCarter13 some will say it's a deepfake, but i assure it is not	2021-06-03 17:48:28
8	iamechevarria	la/nyc.	@Leann_Abad this is a deepfake.	2021-06-03 17:48:20
9	heyychico	html	@deadliftguy0172 such a good deepfake	2021-06-03 17:46:39
10	OKdotGLASS	has not yet been asked to stop	@grahamclark I bet you could find someone to deepfake that for free!	2021-06-03 17:44:40
11	NoNazisValhalla		@SunnJax @NPRinskeep Wait until they combine deepfake videos to cash in on the liar's dividend. When anything can b… https://t.co/wNKaCDZnep	2021-06-03 17:33:18
12	7Sevencube7	Under the stars.	Did you know that Amy Winehouse launched a new song on April 9, 2021, called "Man I Know"? It's impossible you woul… https://t.co/PKLWhYlp7n	2021-06-03 17:25:50
13	MagaVirus1		@Euskadi11779047 @CtObserve @GarryBredefeld Ooh, you fell for another lame deepfake photoshop job.🤣 You're in a cult, little dude.	2021-06-03 17:12:09
14	LukeIsDeaddd	he/him	@greyscale404 NAH THIS IS ACTUALLY AN AI DEEPFAKE /j	2021-06-03 17:11:24
15	kealabilbao	Chicago	@PaulCarpentier_ Right now almost every company has an AI software use to manage or help with key components of bus… https://t.co/U71lMW6xlv	2021-06-03 17:09:59
16	_M_Dey	Paris, France	Researchers explore ways to detect 'deep fakes' in geography | #AI #DeepFake #Geography #GIS #GAN #Map… https://t.co/OIm10u9VrW	2021-06-03 17:07:01
17	Lahuna_dhal_rai	he/him	@JLsbtx Because its a deepfake	2021-06-03 16:32:01
18	AlexMar00228766	I'm right here.	@ProjectLincoln Is this a deepfake, or has Rudy dropped yet another rung?	2021-06-03 16:30:19
19	ruegcr	they/them	se desperate itu kah orang sampe bikin deepfake 😟 pls this broke my heart https://t.co/gTqicUBUGu	2021-06-03 16:15:57
20	AlinaWernick		"It may be just a matter of time before far more sophisticated “deepfake” satellite images are used to, for instanc… https://t.co/nunqldYYIF	2021-06-03 16:02:44
21	celine_dionysus	he or they, canada	@synanthropy deepfake-dubbing non-english films	2021-06-03 16:00:59
22	synanthropy	shkawgish	one useful, relatively harmless thing they could do w/ deepfake video software would be to finally devise a way to… https://t.co/amuv2xPU0S	2021-06-03 15:58:00
23	maelmefis90		Harry Potter Deepfake Ruins the Franchise in Ways You Never Imagined https://t.co/79INLxDtNA	2021-06-03 15:56:38
24	kousyustreet	he/him	@5hirona There's so much photoshop in this image it looks like a deepfake	2021-06-03 15:51:34
25	CBR		A deepfake video provides a glimpse at what could have been with an Americanized Harry Potter, ruining the franchis… https://t.co/PBOLotEXGT	2021-06-03 15:33:02
26	em_tailor	states	If you haven’t stopped following @louvswallstreet The time is NOW. #DeepFake #FakeNews #FUD #Psyop… https://t.co/5Q9YgHO8dE	2021-06-03 15:31:05
27	vidavatar		🐶: Who the hell is that?! 🪞: stupid. Unblock more @Vidavatar💓https://t.co/iXTJTCMCUM . . . . . #deepfake #android… https://t.co/3YmNu12cBn	2021-06-03 15:30:00
28	clancynewyork		LT shows the cybersecurity student researchers from this story about fighting back against deepfake porn. Article e… https://t.co/m7mAjh7yzV	2021-06-03 15:05:39
29	clintgibler	San Francisco, CA	@airadier @deassain @juliocesarfort @hakluke @reyammer @Jonmarkoff @AccuricsSec @RichardSeiersen @freemanrepo… https://t.co/53oeNB890Q	2021-06-03 15:00:18
30	facemagic_app		The Princess or Fighting Goddess​​？🤔 Vote for which Alice you like best in #facemagicapp . 🚀 🤙Link in bio . . . . .… https://t.co/MBKDBWF1oh	2021-06-03 15:00:00
31	agholdier	Fayetteville, AR	@goldwasser_seth Oh wait, does this mean that the hot Kant deepfake will appear at an upcoming APA meeting? (probab… https://t.co/3mHLJ3LkK3	2021-06-03 14:59:30
32	BigP4H	Del Boca Vista	Mark Scheifele is the victim of a heinous smear campaign. I don't even believe he was at that game. #DeepFake #FakeNews	2021-06-03 14:55:18
33	KnowlesLava1	Galaxy far far away	Imagine DEEPFAKE POLICE DASHCAM VIDEO EVIDENCE ITS HAPPENING AND HAS HAPPENED TO ME 1ST VIDEO IM AT GUNPOINT IN SEC… https://t.co/s4DmSIdEBW	2021-06-03 14:44:07
34	arxiv_cscv		DFGC 2021: A DeepFake Game Competition https://t.co/aqb2LOYR4A	2021-06-03 14:40:38
35	MistakePublic		@chrisvfeil there's some (arguably well done) deepfake shenanigans happening here.	2021-06-03 14:31:22
36	BallsOnMyFace69		@Lowlife_exe Shits all fake and paid off anyways bro. jake paul not even a real person dude is a deepfake. Nobody ever saw him in real life	2021-06-03 14:18:55
37	jay_bee12345	Calgary, Alberta	@JustinTrudeau @BetaKitInsights Innovation: Overlay DeepFake (NATURAL COLOURING) TO: INFRARED THERMAL VIDEO… https://t.co/sOScwFK4m4	2021-06-03 14:08:26
38	TryTeckedin	United States	Interesting article and presentation on #AI #machinelearning #aiethics #privacy #deepfakes #security #Innovation… https://t.co/lBkGRjWmyF	2021-06-03 14:04:54
39	JuliaHlna	Montréal, Québec	Thinking of the impact of deepfake porn across culture is pivotal for change. @kellithnguyen highlights what it l… https://t.co/NLlH8YH8g8	2021-06-03 13:51:46
40	DamirDivkovic	Planet Earth|BosniaHerzegovina	@elonmusk @Teslarati @ResidentSponge Can't qualify as #deepfake at all 🤣	2021-06-03 13:50:17
41	DonLueders	Florida, USA	As the sole discipline specifically charged with ensuring information integrity and authenticity, exposing 'deepfak… https://t.co/onLSU4QWeJ	2021-06-03 13:45:21
42	arxiv_cscv		DFGC 2021: A DeepFake Game Competition https://t.co/aqb2LPgsta	2021-06-03 13:41:32
43	kealabilbao	Chicago	It’s not ransomware but that’s how smart our governments is because they know everything! Yet don’t realize a revol… https://t.co/xV0fxLumju	2021-06-03 13:38:51
44	Deep__AI	California	DFGC 2021: A DeepFake Game Competition https://t.co/IHfKoJeZgS by @pbhaibo et al. #ComputerVision #PatternRecognition	2021-06-03 13:04:42
45	nierere	Sevilla	Breakthrough Army technology is a game changer for deepfake detection | Article | The United States Army https://t.co/yVOVdohs9X	2021-06-03 13:01:43
46	kealabilbao	Chicago	Deep fake is an open source software constantly getting better! It allows people to hack and leave no traces. Imagi… https://t.co/R1jhjEGEih	2021-06-03 12:41:25
47	Blogging__Guide	Washington, DC	What is a Deepfake? https://t.co/7dwcuDcaTC #deepfake #technology #future #ai #machinelearning #deeplearning #business	2021-06-03 12:39:09
48	kealabilbao	Chicago	Ha with #deepfake a hacker probably already ex-change your info with these A.I system these doctors are using for p… https://t.co/IpgByr7p2l	2021-06-03 12:31:05
49	_truthseeker101		@AshwiniMS_TNIE what nonsense! you do not seem to know ABCD of how web pages function🤣stupid to analyze👆🏼simply wan… https://t.co/qL4BqFhfRS	2021-06-03 11:56:23
50	neilturkewitz		@kellithnguyen @i_D @daniellecitron @frankie___dunn “Female students at Ewha University have engineered groundbreak… https://t.co/72Zn4FQ3ZQ	2021-06-03 11:52:56
51	CarlosdaGlria1	Ghent, Belgium	@Oakely_Dokely @ZubyMusic Yeah, deepfake will be a thing... you could in a few years live stream a deepfake, and th… https://t.co/L6Z4UV2xx7	2021-06-03 11:51:47
52	_truthseeker101		@AshwiniMS_TNIE @venkybengaluru @Google what nonsense! you do not seem to know ABCD of how web pages function🤣stupi… https://t.co/2e1jpslVCd	2021-06-03 11:50:08
53	_truthseeker101		@AshwiniMS_TNIE @Google what nonsense! you do not seem to know ABCD of how web pages function🤣stupid to analyze👆🏼si… https://t.co/c4LUKZKKRv	2021-06-03 11:48:56
54	DaveDulson	London	@Botanygeek Why don't you employ an enterprising young sort to deepfake replacing you with somebody you wouldn't mind watching instead	2021-06-03 11:45:52
55	NewVirginiaBot		TH Dame Sophia Albina DCSM is an obvious Deepfake.	2021-06-03 10:56:23
56	nickfthilton	london	Twitter is encouraging people to post photos of themselves as children so that they can use deepfake software to cr… https://t.co/AwRXX7pBl9	2021-06-03 10:35:01
57	TellLive1		‘Deepfake’ maps that will show you’re in London, not Nairobi, coming soon https://t.co/UgmnwYFkPV #SaudiArabia… https://t.co/YhE6TFBfxY	2021-06-03 09:34:28
58	oneofmoo	London, UK	@crwilso @studioanisa What if I like the process of editing, but not when my face is on the screen. Can I just use… https://t.co/ne8TVkvRlK	2021-06-03 09:32:18
59	TellLive1		‘Deepfake’ maps that will show you’re in London, not Nairobi, coming soon https://t.co/UgmnwYFkPV #JAYB #JENO… https://t.co/bbibNUbVOv	2021-06-03 09:21:40
60	TellLive1		‘Deepfake’ maps that will show you’re in London, not Nairobi, coming soon https://t.co/UgmnwYFkPV #AMCARMY… https://t.co/fDYDHdSE9j	2021-06-03 09:13:36
61	TellLive1		‘Deepfake’ maps that will show you’re in London, not Nairobi, coming soon https://t.co/UgmnwYFkPV #LuoMaturity… https://t.co/xdTiNrMsrf	2021-06-03 09:04:48
62	DiscernmentN	3d shifting to 5d	@AirCoinRespctor this is deepfake	2021-06-03 08:56:01
63	basilbotkys	AR42 | omori spoilers	@esotericreddit imagine calling someones girlfriend and using an audio deepfake to break up with them	2021-06-03 08:25:01
64	Massmoviecide	NJ, USA	Wild Mission: Impossible Deepfake Replaces Tom Cruise With Evil Dead’s Bruce Campbell (And He Approves) https://t.co/xIjOTk5IWC	2021-06-03 07:58:18
65	moraka181		Looking for NiziU deepfake pic/vid	2021-06-03 07:54:54
66	RoiLeve	ישראל	Having some fun on two universes I love to rewatch App: @reface #fun #ai #deepfake #refaceapp #doomw123 https://t.co/Z6NFSwcIKO	2021-06-03 07:01:36
67	therealjpittman	Winston-Salem, NC	Breakthrough Army technology is a game changer for deepfake detection https://t.co/a41blsJVOy #AI #ArtificialIntelligence	2021-06-03 07:00:01
68	donpark	Redwood City, CA	For-profit use of deepfake will I think be more tasteful than outright face-theft, style transfer of attractive fac… https://t.co/BlY4V42aPQ	2021-06-03 06:50:05
69	AyeshaMiracle	Lahore	@laaleen Is this your real video or deepfake	2021-06-03 06:40:24
70	nameisalex__	Germantown, MD	@ImClique_ Is that a deepfake?	2021-06-03 06:40:12
71	JakeWallis_ASPI		What is a deep fake? https://t.co/7Xd2upLGfQ	2021-06-03 06:25:31
72	Matters2Freedom	Washington, USA	@CheckMeDaily @thorsome2 President Trump is the 19th President under the old constitution. Biden is dead James Wood… https://t.co/2LY1IxRer3	2021-06-03 06:03:11
73	CHIGOZIE143	BIAFRA	@RuzannaYussof @trtworld You are not smart and intelligent enough. Go and study about deepfake video before you ta… https://t.co/zxImi9VrTS	2021-06-03 05:45:26
74	CHIGOZIE143	BIAFRA	@Roccodg1 @trtworld Go and check out what deepfake video is all about before you retweet	2021-06-03 05:44:23
75	parslereid	석세션 S1 / 나르코스, 킬링, 마헌 S2 보는 중	Pedro Pascal and Bella Ramsey in The Last of Us [Deepfake] https://t.co/wz9iZZBZqU 출처 @YouTube	2021-06-03 05:36:01
76	ASPI_org	Canberra, Australia	'Were a state actor to leverage a deep fake of significant quality, sufficient to shift geopolitical events, I thin… https://t.co/MSSlkpO4FQ	2021-06-03 05:30:00
77	slweeb	˚ㅤㅤㅤㅤㅤㅤㅤㅤㅤㅤㅤㅤㅤㅤㅤㅤㅤㅤㅤㅤㅤㅤㅤㅤㅤㅤㅤㅤ˚	@patriottakes is that a deepfake porn site	2021-06-03 04:59:05
78	SpirosMargaris	All Over the World	Deepfake #Geography: The Problem of #AI #Falsifying #SatellitePhotos https://t.co/ip0vYmqEwI #fintech… https://t.co/ISuQFnppEY	2021-06-03 04:59:03
79	NireBryce	Wandering, often CT, BOS, SFO	@DarwinBondGraha gonna take a few days to deepfake it	2021-06-03 04:51:29
80	StuffOfSonny		Cool I just got an ad for a deepfake Android App.	2021-06-03 04:51:13
81	ThePantless		@jimstewartson @TrueAnonPod Is that your real photo or did you deepfake your face onto Arnold Schwarzenegger?	2021-06-03 04:41:32
82	permanxiety		does anyone have that deepfake that was going around last week where Trump had big ole titties? I told my mom about… https://t.co/PJ1mFHXQLq	2021-06-03 04:23:14
83	datamagic5		AI DeepFake with Deep Learning | Machine Learning | Data Magic https://t.co/UPbydOufNg via @YouTube #deepfake… https://t.co/lSGqsTwc48	2021-06-03 04:12:14
84	AI_Ambassadors		How international cyber-crime rings exploit AI technologies. Read full article in the link here:… https://t.co/rW830l8qWV	2021-06-03 04:11:04
85	hhmagz	New York, NY	Actor/Comedian Jay Pharoah Deepfake’s Big Sean In First Clip From His Forthcoming Comedic Album “Spittin Image” (Vi… https://t.co/OXt1CuId2F	2021-06-03 03:49:22
86	emiledonovan	Auckland, New Zealand	@petergnz @awbraae @VanitaPrasad Ahhhh we got there almost a year ago https://t.co/EoryEXo6xA	2021-06-03 03:31:33
87	Carol_Must		It should explain how to prevent governments from being used with #DeepFake! - @Carol_Must 🙂 https://t.co/5nCAeSpeYC	2021-06-03 03:30:46
88	proudmethsmoker		@helioslogos I refuse to believe this is a real person, he looks and sounds like an uncanny deepfake.	2021-06-03 03:27:08
89	leek_alter	they/she/he | EN/JP	looking forward to watching the Jafar movie just for the Ain't Never Had A Friend Like Me rendition slowed down 30%… https://t.co/z83IHpu9mO	2021-06-03 03:26:55
90	thissongsick	New Jersey, USA	Actor/Comedian Jay Pharoah Deepfake’s Big Sean In First Clip From His Forthcoming Comedic Album “Spittin Image” (Vi… https://t.co/1kp5fhgu6J	2021-06-03 03:17:12
91	chynna_outloudd		sometimes I feel bad about myself then I remember that DeepFake exists and other people feel so bad about themselves they actually use it.	2021-06-03 02:44:23
92	EngProfD	Toronto	Making it by faking it: #Toronto's @Wombo becomes viral sensation by bringing deepfake technology to the masses. https://t.co/ukkDSSsXvq	2021-06-03 02:14:01
93	GreenwichHour	Add #GreenwichHour to get RTed	@idiottwatorcunt @MPSGreenwich @MPSPeninsula @MetCC Thanks for tagging MetCC in. Before now I didn't know their han… https://t.co/9Ts188MqIp	2021-06-03 01:59:40
94	AMiller92763069		@MsRadioSapphire Yes she was a cock blocker. Definitely not the Mehgan, we all know and love. I thought that may ha… https://t.co/iZlI10jBmy	2021-06-03 01:44:09
95	realValorzinski	Indonesia	@BellezaTheryn @eclipsepinned @stone_toss Been watching those deepfake Gal Gadot	2021-06-03 01:43:31
96	arxiv_cscv		DFGC 2021: A DeepFake Game Competition https://t.co/aqb2LPgsta	2021-06-03 01:40:53
97	MusicREDEF	Everywhere	The students and stans saving K-pop idols from deepfake porn (Kelly Nguyen - @i_D) https://t.co/XV3PntxiLs	2021-06-03 01:10:01
98	twisted_copper	Portland, OR	@sherazcomedy Yeah I actually think deepfake technology is pretty terrifying - but it's out of my control, so I fig… https://t.co/3czbhjXSrF	2021-06-03 01:08:26
99	pictures_ai	New York	#trump clone will be online for few hours, feel free to live chat on twitch with him : #Crypto #CoinbasePro… https://t.co/rSDNTl3rbT	2021-06-03 00:59:00
100	DigitalCrates	USA	@JayPharoah @BigSean The name of the track is called, "Snitch Sh*t" with Pharoah playing a deepfake version of Big… https://t.co/0U4dYNHjIp	2021-06-03 00:54:44
101	TechAcuteCom	Frankfurt, Germany	Deepfake Geography: The Problem of AI Falsifying Satellite Photos https://t.co/vieRln36Te	2021-06-03 00:49:54
102	sauce_haver		Jarvis make a deepfake of bruce banner with a micropenis and post it on Reddit, then create a bunch of bots to give… https://t.co/bfLOhGbnyM	2021-06-03 00:41:42
103	Dan_Sode	COLORADO	Just started watching the flash...solid show. I do wish main actor could have a deepfake of @mulaney constantly ru… https://t.co/wdXe8oHCJp	2021-06-03 00:15:46
104	Sean_GMC	Halifax, NS	@GoodMorningHFX It is! I was feeling weird and wanted to see what googling "chica cherry cola" would produce and th… https://t.co/vsqz1LOL20	2021-06-03 00:13:35
105	abeillian	the h⬡neym⬡⬡n	@puhcko i look like a deepfake.	2021-06-02 23:44:26
106	sherazcomedy	London, England	@daniel__klaus When AI combines with Deepfake we can finally look as handsome as orange Don. https://t.co/iCdGriL0IV	2021-06-02 23:33:36
107	sherazcomedy	London, England	@Dagnum_PI @meisshaily @hudson_chatbots @___chrispie___ @Conste11ation When AI combines with Deepfake we can finall… https://t.co/3cOfoSMDPk	2021-06-02 23:33:32
108	sherazcomedy	London, England	@gnesvenema @Law_Commission When AI combines with Deepfake we can finally look as handsome as orange Don. https://t.co/iCdGriL0IV	2021-06-02 23:33:27
109	sherazcomedy	London, England	@1997Pite When AI combines with Deepfake we can finally look as handsome as orange Don. https://t.co/iCdGriL0IV	2021-06-02 23:33:20
110	sherazcomedy	London, England	@SpirosMargaris @willknight @WIRED @psb_dc @sallyeaves @HaroldSinnott @cgledhill @pierrepinna @Paula_Piccard… https://t.co/bjm5Dz01Er	2021-06-02 23:33:11
111	sherazcomedy	London, England	@Nayeem_007KMR When AI combines with Deepfake we can finally look as handsome as orange Don. https://t.co/iCdGriL0IV	2021-06-02 23:33:06
112	sherazcomedy	London, England	@LawyerGreg When AI combines with Deepfake we can finally look as handsome as orange Don. https://t.co/iCdGriL0IV	2021-06-02 23:33:02
113	sherazcomedy	London, England	@DavidSmithGFF When AI combines with Deepfake we can finally look as handsome as orange Don. https://t.co/iCdGriL0IV	2021-06-02 23:32:57
114	sherazcomedy	London, England	@BeyondTrust @JaneFrankland @MoreyHaber When AI combines with Deepfake we can finally look as handsome as orange Do… https://t.co/jkCVstc63w	2021-06-02 23:32:50
115	sherazcomedy	London, England	@EnjoyDigitAll @WIRED When AI combines with Deepfake we can finally look as handsome as orange Don. https://t.co/iCdGriL0IV	2021-06-02 23:32:47
116	sherazcomedy	London, England	@cleveleysnews When AI combines with Deepfake we can finally look as handsome as orange Don. https://t.co/iCdGriL0IV	2021-06-02 23:32:40
117	sherazcomedy	London, England	@twisted_copper When AI combines with Deepfake we can finally look as handsome as orange Don. https://t.co/iCdGriL0IV	2021-06-02 23:32:33
118	sherazcomedy	London, England	@nigewillson @DigitalTrends When AI combines with Deepfake we can finally look as handsome as orange Don. https://t.co/iCdGriL0IV	2021-06-02 23:32:28
119	sherazcomedy	London, England	@edrianjude When AI combines with Deepfake we can finally look as handsome as orange Don. https://t.co/iCdGriL0IV	2021-06-02 23:32:23
120	sherazcomedy	London, England	@MomentaGroup When AI combines with Deepfake we can finally look as handsome as orange Don. https://t.co/iCdGriL0IV	2021-06-02 23:32:20
121	sherazcomedy	London, England	@ahatami @WIRED @psb_dc When AI combines with Deepfake we can finally look as handsome as orange Don. https://t.co/iCdGriL0IV	2021-06-02 23:32:14
122	sherazcomedy	London, England	@Brooks_Rob @reface_app When AI combines with Deepfake we can finally look as handsome as orange Don. https://t.co/iCdGriL0IV	2021-06-02 23:32:10
123	sherazcomedy	London, England	@smboro When AI combines with Deepfake we can finally look as handsome as orange Don. https://t.co/iCdGriL0IV	2021-06-02 23:32:06
124	sherazcomedy	London, England	@Webwise_Ireland When AI combines with Deepfake we can finally look as handsome as orange Don. https://t.co/iCdGriL0IV	2021-06-02 23:32:01
125	sherazcomedy	London, England	@Carol_Must When AI combines with Deepfake we can finally look as handsome as orange Don. https://t.co/iCdGriL0IV	2021-06-02 23:31:51
126	sherazcomedy	London, England	@TheJeffRichards @kyledunnigan @videography When AI combines with Deepfake we can finally look as handsome as orang… https://t.co/geRjsbSmnF	2021-06-02 23:31:45
127	sherazcomedy	London, England	@kashifmanzoor When AI combines with Deepfake we can finally look as handsome as orange Don. https://t.co/iCdGriL0IV	2021-06-02 23:31:41
128	sherazcomedy	London, England	@davko1 When AI combines with Deepfake we can finally look as handsome as orange Don. https://t.co/iCdGriL0IV	2021-06-02 23:31:37
129	sherazcomedy	London, England	@Terena_Pickett @TheJeffRichards @videography When AI combines with Deepfake we can finally look as handsome as ora… https://t.co/Q3w9qxxJTL	2021-06-02 23:31:31
130	sherazcomedy	London, England	@krisgesling When AI combines with Deepfake we can finally look as handsome as orange Don. https://t.co/iCdGriL0IV	2021-06-02 23:31:24
131	sherazcomedy	London, England	@TheRedElm When AI combines with Deepfake we can finally look as handsome as orange Don. https://t.co/iCdGriL0IV	2021-06-02 23:31:20
132	sherazcomedy	London, England	@FarsightSecInc When AI combines with Deepfake we can finally look as handsome as orange Don. https://t.co/iCdGriL0IV	2021-06-02 23:31:15
133	sherazcomedy	London, England	@euobs When AI combines with Deepfake we can finally look as handsome as orange Don. https://t.co/iCdGriL0IV	2021-06-02 23:31:05
134	DataAugmented		Breakthrough Army technology is a game changer for deepfake detection https://t.co/BrzyeTAjrM #artificial	2021-06-02 23:30:50
135	sherazcomedy	London, England	@Terena_Pickett @TheJeffRichards @videography When AI combines with Deepfake we can finally look as handsome as ora… https://t.co/pc6TdR5IxM	2021-06-02 23:30:40
136	sherazcomedy	London, England	@BBCYoungReport When AI combines with Deepfake we can finally look as handsome as orange Don. https://t.co/iCdGriL0IV	2021-06-02 23:30:35
137	sherazcomedy	London, England	@USEmbassyKG When AI combines with Deepfake we can finally look as handsome as orange Don. https://t.co/iCdGriL0IV	2021-06-02 23:30:30
138	sherazcomedy	London, England	@Cheecoin When AI combines with Deepfake we can finally look as handsome as orange Don. https://t.co/iCdGriL0IV	2021-06-02 23:30:23
139	sherazcomedy	London, England	@ryan_the_gray1 When AI combines with Deepfake we can finally look as handsome as orange Don. https://t.co/iCdGriL0IV	2021-06-02 23:30:19
140	sherazcomedy	London, England	@NMZivkovic @pierrepinna @DeepLearn007 @ipfconline1 @KirkDBorne @DiegoKuonen @RosyCoaching When AI combines with De… https://t.co/fCqxfs1srZ	2021-06-02 23:30:11
141	sherazcomedy	London, England	@arebyte @Libbs7 When AI combines with Deepfake we can finally look as handsome as orange Don. https://t.co/iCdGriL0IV	2021-06-02 23:30:05
142	sherazcomedy	London, England	@bramusblog When AI combines with Deepfake we can finally look as handsome as orange Don. https://t.co/iCdGriL0IV	2021-06-02 23:30:02
143	sherazcomedy	London, England	@WIRED When AI combines with Deepfake we can finally look as handsome as orange Don. https://t.co/iCdGriL0IV	2021-06-02 23:29:56
144	Daniel37599160	Ontario, Canada	@sta2_sta @DerekSloanCPC deepfake getting trusted by smart people? I don't think that's gonna happen one day. get e… https://t.co/gshVi7ch9p	2021-06-02 23:29:55
145	sherazcomedy	London, England	@ManojMaan21 When AI combines with Deepfake we can finally look as handsome as orange Don. https://t.co/iCdGriL0IV	2021-06-02 23:29:53
146	sherazcomedy	London, England	@LorandBodo When AI combines with Deepfake we can finally look as handsome as orange Don. https://t.co/iCdGriL0IV	2021-06-02 23:29:33
147	sherazcomedy	London, England	@TNR_Gold When AI combines with Deepfake we can finally look as handsome as orange Don. https://t.co/iCdGriL0IV	2021-06-02 23:29:30
148	sherazcomedy	London, England	@preslavrachev When AI combines with Deepfake we can finally look as handsome as orange Don. https://t.co/iCdGriL0IV	2021-06-02 23:29:26
149	sherazcomedy	London, England	@NovumIntel When AI combines with Deepfake we can finally look as handsome as orange Don. https://t.co/iCdGriL0IV	2021-06-02 23:29:22
150	sherazcomedy	London, England	@chiarawilkinson @PRJournoRequest When AI combines with Deepfake we can finally look as handsome as orange Don. https://t.co/iCdGriL0IV	2021-06-02 23:29:17
151	sherazcomedy	London, England	@TheJeffRichards @kyledunnigan @videography @GretaThunberg When AI combines with Deepfake we can finally look as ha… https://t.co/vw5STtW1rJ	2021-06-02 23:29:09
152	sherazcomedy	London, England	@TNR_Gold @CNBC @CryptoWhale When AI combines with Deepfake we can finally look as handsome as orange Don. https://t.co/iCdGriL0IV	2021-06-02 23:29:04
153	sherazcomedy	London, England	@SabineO2010 @brendan_m96 When AI combines with Deepfake we can finally look as handsome as orange Don. https://t.co/iCdGriL0IV	2021-06-02 23:28:58
154	sherazcomedy	London, England	@vurio_naomi When AI combines with Deepfake we can finally look as handsome as orange Don. https://t.co/iCdGriL0IV	2021-06-02 23:28:38
155	sherazcomedy	London, England	@steube @pascal_bornet When AI combines with Deepfake we can finally look as handsome as orange Don. https://t.co/iCdGriL0IV	2021-06-02 23:28:36
156	sherazcomedy	London, England	@anuraag_saxena When AI combines with Deepfake we can finally look as handsome as orange Don. https://t.co/iCdGriL0IV	2021-06-02 23:28:21
157	sherazcomedy	London, England	@elluba @LibbyHeaney @ArtAIFestival @tgharwood @ioct_dmu @dmuleicester @PhoenixLeic @HaymarketLeics When AI combine… https://t.co/l4wRiWKJEL	2021-06-02 23:28:16
158	sherazcomedy	London, England	@mcgillgeography When AI combines with Deepfake we can finally look as handsome as orange Don. https://t.co/iCdGriL0IV	2021-06-02 23:28:11
159	sherazcomedy	London, England	@i_intelligence When AI combines with Deepfake we can finally look as handsome as orange Don. https://t.co/iCdGriL0IV	2021-06-02 23:28:08
160	kellithnguyen		My first piece for @i_d on K-pop deepfake porn and virtual violations of women’s rights. Thank you to… https://t.co/fe36HOyYY7	2021-06-02 23:08:37
161	puhcko	YOU HAVE BEEN LIED TO	@abeillian No it’s just a guy that looks suspiciously like a deepfake	2021-06-02 23:01:42
162	TechREDEF		The students and stans saving K-pop idols from deepfake porn (Kelly Nguyen - @i_D) https://t.co/4X2Zi7ZGEj	2021-06-02 22:45:01
163	Explicadr_Imp51		@RPG_Animator_Mi make a deepfake XD	2021-06-02 22:42:14
164	randaril		@LouisSolomon8 @CelsiusNetwork @TheBitcoinConf Sweet deepfake... that's just awesome	2021-06-02 22:29:23
165	marsmellowspop	Estados Unidos	Wild Mission: Impossible Deepfake Replaces Tom Cruise With Evil Dead’s Bruce Campbell (And He Approves)… https://t.co/Bu9bg1y7gn	2021-06-02 22:05:35
166	MeganMovieGirl	Perth, Australia	Wild Mission: Impossible Deepfake Replaces Tom Cruise With Evil Dead’s Bruce Campbell (And He Approves)… https://t.co/XyJGzoaKrt	2021-06-02 22:05:09
167	AmykinsAmy	Sydney, Australia	Wild Mission: Impossible Deepfake Replaces Tom Cruise With Evil Dead’s Bruce Campbell (And He Approves)… https://t.co/FPjmReSJe1	2021-06-02 22:05:06
168	RubellaJoness	London	@ClimateWarrior7 @jeremycorbyn deepfake perhaps? I detect a slight a slight Russian accent	2021-06-02 21:59:36
169	DamjanVlastelic	Sydney, Australia	@DaveAkey1 @skepticalzebra Is that Jamie Lee Curtis? What is this? Is it a deepfake	2021-06-02 21:57:38
170	Jacozard	amsterdam	@JoeBiden Is this a deepfake?	2021-06-02 21:51:39
171	DorkSideOForce	A galaxy far, far away...	Check out Ewan McGregor as an older Obi-Wan Kenobi in the original Star Wars series with this fun Deepfake! https://t.co/P9U9sAIyUI	2021-06-02 21:43:10
172	JeffreyJDavis	ÜT: 35.224691,-80.940859	Deepfake Maps Could Really Mess With Your Sense of the World https://t.co/ByIXTvxZ6h https://t.co/pymJX0FPKw	2021-06-02 21:34:04
173	HHotelConsult	Northern California	Deepfake Maps Could Really Mess With Your Sense of the World Researchers applied AI techniques to make portions of… https://t.co/6Wi2Kztf4F	2021-06-02 21:29:38
174	SmokeAndSomno		@TEGamerUK @TomSweeneyINC If anyone would deepfake a social life it'd definitely be me	2021-06-02 21:24:30
175	ashtwinproject	they/them	@_almakarma i DID see the baka mitai deepfake but i had never seen it superimposed over the p3fes opening	2021-06-02 21:07:33
176	_haljand_		@giantgio All these vids make me think of deepfake	2021-06-02 20:57:19
177	shedindin		@AlexM_talkSPORT And it makes no sense, and are they just going to have Roman on like five different segments each… https://t.co/HdXYnHTEPr	2021-06-02 20:56:43
178	BienGabs		@ClipperKyle is that a deepfake or-	2021-06-02 20:27:23
179	ShahriyarGourgi	Norway	Image-manipulation tools made possible by AI may make it harder to accept images at face value. https://t.co/JTDlyzoaTz	2021-06-02 20:16:06
180	DeepfakesWeb		The @POTUS excusing his dog for biting incident. #joebiden #deepfake #ArtificialIntelligence #MachineLearning #Memes https://t.co/UqZ8K4LRpt	2021-06-02 20:11:46
181	LHtheDude	California, USA	I LOVE being a #VoiceActor. Thanks Strife for giving me this chance to play around with my voices! #deepfake… https://t.co/WPK8YO1oDN	2021-06-02 20:09:11
182	AndyVermaut	Diksmuide, België	Wild Mission: Impossible Deepfake Replaces Tom Cruise With Evil Dead’s Bruce Campbell (And He Approves)… https://t.co/8hymf8HdrQ	2021-06-02 19:58:42
183	NewVirginiaBot		HH Sen. Sir Adam Belcher KCSM is an obvious Deepfake.	2021-06-02 19:58:21
184	talloranebooks		makes a deepfake of talloran stealing sunglasses using walmart security footage	2021-06-02 19:57:58
185	pav_curious	Vevey, Switzerland	Will be presenting a paper "Subjective and objective evaluation of deepfake videos" at ICASSP on coming Tue: https://t.co/QK14TihBIz	2021-06-02 19:55:02
186	chingudools	he/they 18 sea	gonna master the art of deepfake so i can put my face on any moonbin ships videos	2021-06-02 19:54:00
187	TNR_Gold	Vancouver, BC (TSX.V: TNR)	#DeepFake Love &amp; #Crypto: #Bitcoin "Striptease Club Economics". https://t.co/5jiqsR4aqs #Tether #Dogecoin #Binance… https://t.co/3ueQ8HFFPl	2021-06-02 19:42:28
188	TNR_Gold	Vancouver, BC (TSX.V: TNR)	“Young R blessed w ignorance. They’ve never tasted the bitterest taste of LOSS🐑. For them it’s all just Crypto☔️Vid… https://t.co/QVA3DeDBmB	2021-06-02 19:37:53
189	ArtAIFestival	Leicester, England	You can catch up with this eve's live stream recording feat @elluba &amp; @LibbyHeaney. Fun fact we learned: #Elvis has… https://t.co/FbUDrPcUqx	2021-06-02 19:30:16
190	H4xx0n_		@DrAwesome_x @scratchAE CGI is a thing, Deepfake is a thing.. also NOT DOING THE SCENE IS A THING AS WELL.	2021-06-02 19:26:43
191	Cadioo	Wuhu Island (CST)	@bruh_moments514 sing the main part of bakai matai and i’ll make a deepfake of you singing it	2021-06-02 19:25:09
192	trust_deep	New York	Check out our guest contribution on the @deepfakereport! What should you do if you find yourself in a #deepfake? https://t.co/OfvWWabP2B	2021-06-02 19:23:04
193	cats_capital		Sometimes I deepfake your face too sloppy when I’m poppin But anyways, fuck it, what’s been? Man how’s your Swapti… https://t.co/GdnsS1BEvV	2021-06-02 19:22:45
194	facemagic_app		Watch the tough guy turn into the hunky man!😍 Go #facemgaic to find out more about you.👀 Here is a little sneak… https://t.co/nXJuyhy2bV	2021-06-02 19:00:01
195	thinkstations		Movie buffs appreciate global movies but watching them in another language can impact the viewing experience.… https://t.co/6dMvKAcvTp	2021-06-02 19:00:00
196	RayStone81	California	@SporkingP @POTUS Deepfake isn't that good yet	2021-06-02 18:59:29
197	ElijahPipkin	North Carolina, USA	@Jordan_Morris @Mythical Or maybe a deepfake where he's every character in Excalibur.	2021-06-02 18:48:53
198	GeorgeKorynta	Prague, Czech Republic	Seems legit 😂😂😂 #deepfake #reface #funny #friendsreunion #friends https://t.co/UHU6CBhZ9O	2021-06-02 18:47:51
199	deepakbanerjee_	Varanasi,India	Aaj to Fake news/misinformation log type kar ke ya pic edit karke spread kar rhe hai. Kal ko 'Deep fake' Ke throug… https://t.co/oISBhMfkBn	2021-06-02 18:47:49
200	anne_nonymity	Ottawa	Deepfake pornography could become an 'epidemic', expert warns https://t.co/xldjiqNzXN	2021-06-02 18:37:11
201	frinferneepers	Baltimore, MD	thinking about going by sasha instead of ellie because i like the name it feels warmer but also ellie deepfake will… https://t.co/Bez8jDK8X7	2021-06-02 18:31:13
202	nachoghost		@Leach88871 @AnbuishUchiha @pmuwood @PaulTassi Wait, you’re saying it WASN’T a deepfake?	2021-06-02 18:27:03
203	Kayrosis	Connecticut	Unfortunately literally anyone's face, be they adult, child, alive, dead, or even if they don't even really exist,… https://t.co/H4e2VCmd6o	2021-06-02 18:20:20
204	NacoFool		//Ah bitcoin, the only use for it seeming to be buying deepfake videos of celebs doing naughty stuff. I’m on the internet too much, yes.	2021-06-02 18:15:56
205	Nicole40707557	Zurich, Switzerland	Watch my video to learn how to create a simple #deepfake video in 3 mins. #technology #technologytrends… https://t.co/aazWkrnHy9	2021-06-02 18:15:24
206	kirillklip	Planet #Earth, mostly.	NO🔥Clear. Even #Miami loves CLEAN Water. WHO can stop the ☠️ poisON? EveryThing🐑is Rotten. #DeepFake. Corrupte… https://t.co/jAiwXMfsyU	2021-06-02 18:06:44
207	sab3r_official	a place	Propaganda with weird ass deepfake vs an action movie	2021-06-02 17:49:37
208	narukyuuu	♡ ♡ ♡	my mutual on ig (not a CAPSULE fan) made a deepfake of ystk SOMEBODY HELP MEEEE!!!!! https://t.co/8wyUWik8ER	2021-06-02 17:47:11
209	jackiey_hu	Seattle, WA	ISO personas to speak in 1) Deepfake, 2) Gaming and Media, and 3) Blockchain @BerkeleyISchool annual event, themed… https://t.co/pgM8dpPFtJ	2021-06-02 17:39:37
210	unclemacosx	LA the other L.A. (Louisiana)	Star Trek - Only Everyone is Jim Carrey - Deepfake https://t.co/je7Pk7Lbvh via @YouTube	2021-06-02 17:20:49
211	HealthCareRenew		What is a deep fake? https://t.co/UQ3TWomV6z	2021-06-02 17:17:49
212	kanpenika		THIS IS INCREDIBLE I ALMOST HAVE TO BELIEVE IT'S A DEEPFAKE https://t.co/Tb5m24Qlsm	2021-06-02 17:07:03
213	NotYourPorn	United Kingdom	“Deepfake pornography could become an 'epidemic', expert warns”. https://t.co/8116Xa5mO6	2021-06-02 17:00:59
214	TearieIs	Chicago, IL	Ben Shapiro moves like a deepfake I need to see him irl to make sure he's a real person	2021-06-02 16:44:28
215	digitalia_bc		https://t.co/DAx82nQgBu Deepfake maps could really mess with your sense of the world Enlarge / A macro shot of th… https://t.co/lR4coUUOUE	2021-06-02 16:43:53
216	UnJoneMoss	Duwamish Land	someone deepfake tom cruise in Nightcrawler for me https://t.co/HgXsVVcDtm	2021-06-02 16:41:40
217	elluba	London	Just finished my talk for @ArtAIFestival, now @LibbyHeaney is on, talking about her work on deepfakes 🤖🤖 Tune in h… https://t.co/U4j91fTIgU	2021-06-02 16:36:33
218	_M_Dey	Paris, France	Researchers explore ways to detect 'deep fakes' in geography | #AI #DeepFake #Geography #GIS #GAN #Map… https://t.co/vskFB4oWUS	2021-06-02 16:34:50
219	CarrieKerskie	Naples Florida	AI tech enables deepfake in real-time. Watch it as it happens in my latest video. What is a deepfake and how is it… https://t.co/jgDOYQmkcP	2021-06-02 16:32:54
220	112020Maguerite		@BasheerMuzuk “They had produce deepfake videos” “I was not involved in those productions” “The problem is that the… https://t.co/X9HV2serEu	2021-06-02 16:32:36
221	respeecher		Debunking the 4 Most Common Voice Synthesis Myths https://t.co/9HvHfu1ksH #voicesynthesis #deepfake #myths	2021-06-02 16:31:01
222	kimacquaviva	Charlottesville, VA	@LDBurnett This tweet made me giggle. Yesterday when I encouraged people to post photos from their childhood, it wa… https://t.co/cNzo1qRVrd	2021-06-02 16:23:36
223	jj12179114		@Bottty3 Search blackpink rose deepfake on internet, it will show a lot of videos or deepfake websites about her, a… https://t.co/nzdoFMpdMH	2021-06-02 16:18:24
224	Silo098		@KittyOffRecord I've only ever done some voice over work for some very low production quality youtube videos. It do… https://t.co/uviQZVpWYT	2021-06-02 16:12:45
225	_Sid_Banerjee	WFH	@ItsYourOm This is deepfake .. !!	2021-06-02 16:12:11
226	HailToDeadites	Canada	Groovy Mission: Impossible Deepfake Replaces Tom Cruise With Bruce Campbell. https://t.co/KcqqpAzYVq… https://t.co/VTpzyBR4Q9	2021-06-02 15:55:03
227	profdaf	Oregon, USA	@LDBurnett My whole life is a deepfake	2021-06-02 15:50:19
228	DataCapable	San Diego, CA	Most people associate deepfake tech with the #security risks it poses, but it's also used in innovative marketing c… https://t.co/kfEf0QtcG4	2021-06-02 15:50:03
229	AmericanGeo	Brooklyn Heights, New York	Seattle or Beijing? Learn more about how people are using AI to create deepfake maps: https://t.co/Bi3B7Oae0l	2021-06-02 15:30:37
230	vidavatar		BANANA🍌🍌🍌 Unblock more happiness @vidavatar 👉https://t.co/iXTJTCv1wc . . . . . #deepfake #android #funnyclips… https://t.co/Xaf6xEfufH	2021-06-02 15:30:00
231	esignrecords	Raleigh, NC	"As with deepfake video clips that purport to show people in compromising situations, such [deepfake maps] could mi… https://t.co/5LcGTl6K2h	2021-06-02 15:27:43
232	Wayward_Templar	Mesa, AZ	@itscelinaa__ Clearly a deepfake, as I don't have it ;)	2021-06-02 15:24:42
233	penis_bone		@TightAndronicus @GraduatedBen I'm really not sure what's going on anymore. He looks like a deepfake here.	2021-06-02 15:03:24
234	rvhooijdonk	52.28017,4.800456	Deepfake content is becoming easier to create and harder to distinguish from real. https://t.co/H6foxwbmOb #good… https://t.co/512yDQ2xVL	2021-06-02 15:01:23
235	johnbla43361534		Making it by faking it: Toronto’s Wombo becomes viral sensation by bringing deepfake technology to the masses /via… https://t.co/TT9Hs4gFJw	2021-06-02 15:00:03
236	LDBurnett	The Prime of My Life, Darlings	I will not be posting a photo of myself in high school, or junior high, or whatever today's AI/facial recognition/d… https://t.co/5Wmxg41BS1	2021-06-02 14:38:29
237	NewVirginiaBot		TH Leon Montan BP is an obvious Deepfake.	2021-06-02 14:28:26
238	jamesrosen	Glencoe, IL	If I didn’t know who Tuck was I’d say this has to be a deepfake. https://t.co/epyxYzC7nQ	2021-06-02 14:26:35
239	CarrieKerskie	Naples Florida	What is a deepfake and how is it done? https://t.co/BwoOrD79AP	2021-06-02 14:09:15
240	odin_nowhere		amazon only bought mgm to deepfake bezos onto the wizard of oz footage	2021-06-02 14:08:49
241	aTrendingTopics	Vienna // Sofia	Wow! @Flawlessai can literally make you say everything! https://t.co/1eCSEXAKbT	2021-06-02 13:59:44
242	thetechtrib		Deepfake Dubs Could Help Translate Film and TV Without Losing an Actor’s Original Performance https://t.co/Me6hvhRX6r	2021-06-02 13:55:23
243	FewtureFinance	Ciphertron	@Irenezhao_ not a deepfake	2021-06-02 13:50:09
244	ServerHaven	Andover, Hampshire, UK	14 deepfake examples that terrified and amused the internet https://t.co/zUoCl4CZn4 https://t.co/UewoN8AuOf	2021-06-02 13:41:05
245	RyanMiemczyk	Salford, England	@JustAPeeler I guess the demand will dictate the supply and therefore there will be an emergence of a bespoke servi… https://t.co/vsqBeEbwd3	2021-06-02 13:37:30
246	pauliegtweets		@TarikCyrilAmar @27khv @eshaLegal @yashalevine @MDRBrown Well, the BoJo film is not falsified, unlike the 'palace'… https://t.co/UB0bUDA4hH	2021-06-02 13:29:58
247	RBaranger	Bougival	Image-manipulation tools using AI techniques similar to those used to create so-called deepfakes can alter satellit… https://t.co/h9HCefknhy	2021-06-02 13:21:00
248	TheDiefProject	Canada 🇨🇦	"An example of a deepfake is the video of Canadian Conservative Party Leader Andrew Scheer as comic Pee-wee Herman… https://t.co/zmIBeKyHnh	2021-06-02 13:18:00
249	SerpentineAI	Eindhoven, the Netherlands	It's the @DTW2021 &amp; we will be there too! This Friday at 9:45 AM we will be a guest at the talk of Jim Stolze to sh… https://t.co/fDp2rqbrCp	2021-06-02 13:00:46
250	McMasterU	Hamilton, ON	The wildly successful WOMBO app bring selfies to life in funny videos, but it also normalizes the use of truth-dist… https://t.co/ixiRMk5eF2	2021-06-02 12:55:03
251	cronander	Gothenburg, SE, EU	High Way to Hell (AC/DC live) deep fake face animation (my face) #ArtificialIntelligence #DeepFake https://t.co/66UnKlvStf	2021-06-02 12:48:44
252	pugg71	Hagerstown, MD	This- this is a fake right? This and all the other pictures in the thread are some of those deepfake pictures I was… https://t.co/QldHglnacP	2021-06-02 12:45:42
253	BrenDerlin	Eagle Rock	As someone who hates American remakes of non-English language films and is also super creeped out by deepfake techn… https://t.co/pQTQFHSxLM	2021-06-02 12:45:35
254	SuhailHanif5	London, England	Deepfake pornography could lead to 'next pandemic' as hackers steal photos https://t.co/D6XeZNygOR	2021-06-02 12:28:16
255	KaiGlide		@jmckeee8 @CFCPys Someone needs to deepfake tuchels face to this, I beg 😂	2021-06-02 12:26:33
256	SeanSilcoff	Canada	ICYMI my story on Toronto startup WOMBO whose app that uses deepfake tech to turn selfies into amusing lipsynching… https://t.co/xsoysCdMHa	2021-06-02 12:24:16
257	Blogging__Guide	Washington, DC	What is a Deepfake? https://t.co/7dwcuDcaTC #deepfake #technology #future #ai #machinelearning #deeplearning #business	2021-06-02 12:09:17
258	91promoindia		14 deepfake examples that terrified and amused the internet https://t.co/emCg1YFgfq https://t.co/v0BPbZwyHW	2021-06-02 11:28:03
259	NewVirginiaBot		TH Archie Birch MSM is an obvious Deepfake.	2021-06-02 11:27:32
260	louisbshalako	Canada	Deepfake maps could really mess with your sense of the world https://t.co/7CvFWCO1PW	2021-06-02 11:24:01
261	amarshtheboy		@FakeNCritic Deepfake Doug Walker looks like Billy Zane.	2021-06-02 11:13:43
262	NotYourPorn	United Kingdom	“Deepfake sex videos could lead to 'next pandemic' as hackers steal photos”. https://t.co/i8WnlzcBnk	2021-06-02 11:00:12
263	alienathiaPAST		Hey wait maybe is fake news! That pedo shit propaganda deepfake was truly authentic looking. 👍	2021-06-02 10:37:38
264	Neil_BIM	London	@AndrewLink @Bigman100 My AI bot deepfake recorded this last week.	2021-06-02 10:27:24
265	PeterCochrane	Ipswich UK	What the world might be if these fools, idiots and retards applied their twisted brains to the advancement of our s… https://t.co/wHpaf4FqN7	2021-06-02 10:21:03
266	LibbyHeaney	London, England	My deepfake video of *my face* on Elvis' body is causing a teensy commotion on YouTube 🤣🤣 I'm being trolled, does… https://t.co/VeHxG3ghus	2021-06-02 10:18:16
267	Comarch_Finance	Kraków, Poland	#Deepfake Free white paper #AI: A Double-Edged Sword" Learn more about the dark side of AI and what organisations c… https://t.co/U9xs5K8gtl	2021-06-02 10:00:51
268	orbitroute	Toronto, Canada	Making it by faking it: Toronto’s Wombo becomes viral sensation by bringing deepfake technology to the masses https://t.co/pSe0FyQIyk	2021-06-02 09:43:50
269	ReImagineEuropa	Bruselas, Bélgica	Seeing is believing?🤖 Deepfakes and AI-generated content is becoming increasingly good at being perceived as legiti… https://t.co/QcAkvJyMmG	2021-06-02 09:33:01
270	Area51Field	Antarctica	“Researchers applied AI techniques to make portions of Seattle look more like Beijing. Such imagery could mislead g… https://t.co/nK7ZwM844e	2021-06-02 09:10:38
271	uxconnections	London	Deepfake Dubs: Flawless Films for the Foreign Market https://t.co/r3Jsjxe8kv #artificial_intelligence #news #tech /… https://t.co/X9KBwCEu0D	2021-06-02 09:00:00
272	winlex	20 | he/him	@pixelstan REALLY?? I ALWAYS THOUGHT IT WAS LIKE A DEEPFAKE	2021-06-02 08:37:23
273	Matters2Freedom	Washington, USA	@thorsome2 Love it but Fauci no neck has been gone awhile. I wonder why the deepfake has no neck? 😉	2021-06-02 08:28:43
274	SynFutures		The Age of Surveillance One group that’s embraced #AI: Criminals From #deepfake to enhanced password cracking, h… https://t.co/n1H8JNcgIt	2021-06-02 08:00:51
275	CyberSecDN		DefakeHop: A deepfake detection method that tackles adversarial threat detection and recognition https://t.co/uwZZD2P1PS via @Sec_Cyber	2021-06-02 07:46:17
276	not_umce		@SmokeAndSomno @manipulatorgod im pretty sure that's a deepfake bc ur not wearing a beanie :/	2021-06-02 07:35:47
277	geekmagz	Indonesia	Artikel baru: " 14 deepfake examples that terrified and amused the internet " https://t.co/uIkZ19l1pJ #duniakreatif	2021-06-02 07:26:08
278	pictures_ai	New York	#trump clone will be online for few hours, feel free to live chat on twitch with him : #deeplearning #deepfake… https://t.co/quxwoazwd8	2021-06-02 07:21:43
279	Superchair14	woy woy maccas carpark	Deepfake? When I was a lad we called em fleshlights	2021-06-02 07:00:15
280	smh	Sydney, Australia	Explainer: We've all heard of fake news but what about deep fakes? Would you know how to spot one? | @TimBiggs Robe… https://t.co/KMdvE5c2la	2021-06-02 06:59:45
281	rohang93	middle earth	@samitbasu Deepfake of a Oreo instead of Brad Pitt	2021-06-02 06:58:15
282	qtechware	Canada	Deepfake maps could really mess with your sense of the world https://t.co/CP5cNroLFX https://t.co/6IAt8OXevT	2021-06-02 06:54:33
283	MichaelSchuIz	Germany	Deepfake Geography: The Problem of AI Falsifying Satellite Photos https://t.co/kzm2aD5nGH	2021-06-02 06:42:46
284	imonmywayyo	Gangnam-gu, Republic of Korea	Wow so recently two or three of kpopidols using deepfake for their old children face in videos😶	2021-06-02 06:31:18
285	Heavy69342238		@loribellaa @LDellac @kindacrazyjames @selenATEors Even if it’s real or not, u do k we live in a time where editing… https://t.co/SxpQkMa5WK	2021-06-02 06:16:47
286	DavidCruz283		@minticooki @Fakepix @disclosetv How do you deepfake the crime bill. Or all his countless speeches. Deepfaking is still shit	2021-06-02 06:08:34
287	HplusBot	Argentina (Bs. As.)	Check out "Deepfake maps could really mess with your sense of the world: Researchers applied AI techniques to m..."… https://t.co/G5x4I7Pg2O	2021-06-02 06:04:15
288	jwelte	San Francisco	@grantdmckenzie: “Imagine a world where a state government, or other actor, can realistically manipulate images to… https://t.co/6JW6huypgk	2021-06-02 05:47:03
289	axbom	Stockholm, Sweden	Want to feel confident you are talking to who they say they are? Hang up and call them back. As a podcaster, there… https://t.co/K0fMU3mbrX	2021-06-02 05:46:29
290	UcotMedia	Sydney, New South Wales	UCOT's blockhain powered UPHOTO technology (download: https://t.co/ImEqsAaAA7) helps fighting against Deep Fake tec… https://t.co/IW7c2x1Ogd	2021-06-02 05:35:18
291	kemal_atlay	Sydney, New South Wales	What is a deep fake? -- Equal parts fun and frightening read here https://t.co/2D8JZYTiPW	2021-06-02 05:34:21
292	Timothyjgraham	Brisbane	@petamitchell It was clearly a deepfake	2021-06-02 05:32:52
293	SabineO2010	Leonding, OÖ	New music from @brendan_m96 on the way!! 🎶👌🔥⏳🎶 #deepfake #NewSingle #cantwait https://t.co/nCFAgEpGtz	2021-06-02 05:19:31
294	McGunpla	Trader Joe’s	@SmokeAndSomno @petesbusiness @TomSweeneyINC It’s a deepfake don’t believe their lies	2021-06-02 04:56:44
295	minticooki	Chicago, IL	@Fakepix @disclosetv Manipulated. Why is there such desperation to twist and turn photos and print to serve a far r… https://t.co/v8aKOHz8Eu	2021-06-02 04:39:28
296	dmadsen98	San Francisco and all airlines	Like straight out of HBO’s Silicon Valley Making it by faking it: Toronto’s Wombo becomes viral sensation by bringi… https://t.co/ZXS7Cqejos	2021-06-02 04:27:20
297	petertaggart	Brisbane, Australia	@bortlb I still think it’s deepfake	2021-06-02 04:12:26
298	WickNation	phoenix	@CodySharrett looks like a deepfake	2021-06-02 04:08:28
299	theage	Melbourne, Australia	There's a new breed of machine-made fakes and they have the potential to create convincing footage of any person do… https://t.co/YJd4ivRw4V	2021-06-02 03:58:49
300	alivegirl001101		*gets canceled* that was a deepfake	2021-06-02 03:53:39
301	drashwinkelkar	Pune, India	@SahilChawla93 This can be a deepfake video! It is that uncanny.	2021-06-02 03:46:20
302	amivenri	🇵🇭🇪🇸	@DICKATSUMU i know people make a lot of jokes about third year hinata looking like emma from the promised neverland… https://t.co/SQw1e6Gz3Z	2021-06-02 03:42:41
303	itchycoo_park	Melbourne, Victoria, Australia	A real fake new world. What is a deep fake? https://t.co/B6DQjqCPMJ	2021-06-02 03:37:32
304	therenegadejack	Out There Making Pictures	She looks like a deepfake hybrid of Tom Hiddleston and Rooney Mara. https://t.co/cuAxS1kzSe	2021-06-02 03:34:51
305	yarievnu	NeitherLand	@MrsGandhi @Rishika85956879 The best example of DEEPFAKE. You could use this to show what the best example of fakery is.	2021-06-02 03:29:34
306	JAPMXVI	Click the link 👉🏽	Can somebody do a deepfake of Trump saying half the shit Joe Biden said in his speech and post it on twitter. I w… https://t.co/EQ3WRnHEv6	2021-06-02 02:39:38
307	sophfenton		In a world awash with misinformation, what’s a deep fake and who’s making them? #FakeNews #ai #education https://t.co/7KmJ4jRs0v	2021-06-02 02:26:59
308	ChrisWBoyse	Calgary, Canada	@KellyCryderman Have you seen the Tom Cruise deepfake TikTok account? 🥴	2021-06-02 02:24:52
309	kholdseid	they/them	Personally I think if you search for or create a pornographic deepfake of a person you should immediately be put on a watchlist	2021-06-02 02:23:17
310	wadekwright	Australia	Deepfake maps: "Researchers applied AI techniques to make portions of Seattle look more like Beijing. Such imagery… https://t.co/tN2q2s21GR	2021-06-02 02:20:02
311	matthewdrichey	Charlottesville	“Imagine a world where a state government, or other actor, can realistically manipulate images to show either nothi… https://t.co/0xQKDKKAH6	2021-06-02 02:19:31
312	CaptainFuture74	Malaysia	@ElGumby23 @Sian92984059 @Puertorock77_ @ApexAlphaJ I wish somebody could make a deepfake version and put in that D… https://t.co/TVz1cQH9B9	2021-06-02 02:16:45
313	2Patra	Metro DC	#Deepfakes, #AI Maps https://t.co/99yRzL95Bh via @wired	2021-06-02 02:03:46
314	smthwrld	Toronto, Canada	These deepfake examples show the tech's power and possibilities. https://t.co/WWLhjg9Ml1 @CreativeBloq	2021-06-02 01:54:47
315	DetectiveNice	unknown	@Gemininwonder nah, that klondike pic was a deepfake	2021-06-02 01:53:25
316	DirtySirchez		so cool https://t.co/4wycmCe4oC	2021-06-02 01:29:07
317	tx1456	UK	"In knowing the extent they will go to for this program, I'm guessing next...will be for DeepFake videos of targets… https://t.co/9oJFCfgsGy	2021-06-02 01:07:40
318	ExBulletinUk	UK	Harry Potter gets weird with American actor’s Deepfake video https://t.co/P7VxBHS4fd	2021-06-02 01:06:15
319	UtopianKnightUK	Gloucester, England	From malware and phishing to cyberbullying Deepfake, It is becoming more and more difficult to counter these threat… https://t.co/DygFSX25EN	2021-06-02 00:57:28
320	lrhjr68		Deepfake Maps Could Really Mess With Your Sense of the World | WIRED https://t.co/1PfVti7Jsy	2021-06-02 00:27:14
321	EFFEXWHORE	Massachusetts, USA	i need someone to deepfake kanyes face onto christian bale in this clip so i can post it on tik tok with the captio… https://t.co/qhOD5CiX3D	2021-06-02 00:19:39
322	yamagishilab		The CodaLab submission sites for each of the three ASVspoof 2021 tasks are now available. They are: Logical access… https://t.co/BzZTn4jXef	2021-06-02 00:12:29
323	thespringworm		For those who love maps. They've been used throughout history for political purposes... it's just being done differ… https://t.co/xdClXvcp2F	2021-06-02 00:09:02
324	IvyAstrix		shook at the alex jones frank underwood deepfake	2021-06-01 23:56:21
325	Seiginotora_TM	Portland, OR 🇺🇸	@Dave_1307 You can use the Reface app. Deepfake your face onto an existing gif. At least that's what I do. https://t.co/ZmDoTzteBD	2021-06-01 23:43:40
326	EvilDeadNews	U.S.	Mission: Impossible Deepfake Makes Bruce Campbell Ethan Hunt https://t.co/9Xp4czX6xE	2021-06-01 23:36:13
327	CorinGetorix		if i were to deepfake kanye's face over myself is that blackface	2021-06-01 23:35:20
328	Tmoldovan		@lepricongames @critty_catt @replicantpinky Deepfake, no doubt. The similarity is too spot on.	2021-06-01 23:31:16
329	klarth	a Midwest Rust Belt City, USA	Making deepfake fun https://t.co/StJT808JJT	2021-06-01 23:03:49
330	bot_political	CyberSpace	ars-technica|Deepfake maps could really mess with your sense of the world|https://t.co/bU2g4C1FQN	2021-06-01 23:00:05
331	baburajvarma	East Coast,Singapore	@anuraag_saxena Apps use AI future is #DeepFake scary but true🤭 https://t.co/vldJhTbbf0	2021-06-01 22:55:38
332	3rd_fans	Minnesota, USA	@dogepod_ It’s a damn deepfake I’ve been watching this over and over again and smiling but all along it was fake I’m going to cry	2021-06-01 22:54:39
333	STaranto92	Franklin, TN	Me: We should not have deepfake technology. It is extremely dangerous and only bad things can come from it. Also me… https://t.co/yJGaXiGwnR	2021-06-01 22:50:24
334	tinacarmillia	Kitchener-Waterloo	Movie is magic. So it's no surprise some conspiracy theorists believe filmmaker Stanley Kubrick staged the moon lan… https://t.co/V4uIfmvg7e	2021-06-01 22:43:54
335	trevorleit	Celina, OH	14 deepfake examples that terrified and amused the internet https://t.co/ei6pD4iKI7 https://t.co/FqYM1QqN1p	2021-06-01 22:40:06
336	dschatsky	New York City	Deepfake satellite imagery. "Humans have been lying with maps for pretty much as long as maps have existed,...from… https://t.co/PmjqIpgxuM	2021-06-01 22:33:23
337	NewVirginiaBot		HH Sen. Jacob Valentine is an obvious Deepfake.	2021-06-01 22:29:14
338	iianiok		@donttrustlando fr I'm bout to end it all y'all jus want to deepfake my set	2021-06-01 22:07:22
339	MiguelC60578286		@JaayViee @BastibotI @sebastiankurz don't you worry, it's gonna be alright!! PS: mach den deepfake, mach den deepfake	2021-06-01 22:05:52
340	LizzaDPendley	Glasgow, Scotland	Deepfake maps could really mess with your sense of the world | Ars Technica https://t.co/PjUMmcgsmi	2021-06-01 21:52:19
341	bryan3274n		Harry Potter Gets Weird With American Actor Deepfake Video https://t.co/VQZglB8Pwy https://t.co/oLWuTSXems	2021-06-01 21:47:34
342	Superdigital9	Bangalore	Deepfake maps could really mess with your sense of the world #Chatbot #chatbots via https://t.co/kqI2JSOoct https://t.co/m4QDtjAILg	2021-06-01 21:26:41
343	stevematindi	hVdxVcY6ywvooilYtvyA/w==	Deepfake Geography: A cautionary tale on how #AI could spread disinformation Manipulation of geographical data co… https://t.co/6i1AgKsFEM	2021-06-01 21:26:38
344	Tonylean	Worldwide	Deepfake maps could really mess with your sense of the world. In a paper published online last month, the Universit… https://t.co/2J3XrfDhE4	2021-06-01 21:25:24
345	TommyJoeMartins	Como, MS	@BoziTatarevic The @alanisnking deepfake vid	2021-06-01 21:23:00
346	TaariqIsmail	UK	Deepfake satellite images can take censorship to another level “Imagine a world where a state government, or other… https://t.co/drHHl72HeZ	2021-06-01 21:21:33
347	hempel_joel	Wien, Österreich	Deepfake maps could really mess with your sense of the world #Chatbot #chatbots via https://t.co/ofZsjNBhfh https://t.co/8EY5zNhfTI	2021-06-01 21:17:28
348	meggyesfalvi	London, England	"If we don't stop this now, we don't try and change things now, this is going to just become the next pandemic"… https://t.co/cxWpETvF7f	2021-06-01 21:15:42
349	bradwhipple	Paddington, London	the fact that this tom cruise TikTok account is a deepfake terrifies me https://t.co/JnEU2ejWz4	2021-06-01 21:09:48
350	jjeongz	19, afrolatina	i was just thinking if any nctzen is good with computers we could totally deepfake our way through dear.m — 🦊's cc… https://t.co/qpmeGpm8Ku	2021-06-01 21:02:21
351	StylesGrant	Titan	I still so so disturbed by cobies deepfake lmfao https://t.co/auA5AbSV00	2021-06-01 20:55:02
352	zooko	Boulder, Colorado, USA, Earth	@digitaltrader Somebody deepfake that advertisement to show Tim Cook watching over Felix's shoulder and refusing to… https://t.co/DwI6XajTnT	2021-06-01 20:39:46
353	fahimmoledina7	Alberta, Canada	Deepfake maps could really mess with your sense of the world #Chatbot #chatbots via https://t.co/iWAHge7rvy https://t.co/tjcGpbjdG4	2021-06-01 20:35:37
354	BNonnecke	UC Berkeley, California	@rcalo CA's Anti-Deepfake Law: https://t.co/W1TIIcsFUS. Well-intentioned yet completely ineffective.	2021-06-01 20:30:32
355	HenockKidane		It doesn't take expertise to see Dr Abiy FAKE video published by KELLOMEDIA isn't real. Only a thick (STUPID) peopl… https://t.co/wAmD5fdhwo	2021-06-01 20:28:18
356	kuriharan	Tokyo-to, Japan	Update. Deepfake maps could really mess with your sense of the world https://t.co/cVl2wscKVi #tech #digital #data #social	2021-06-01 20:15:00
357	ABearPlaynChess	Louisiana, USA	@ChessToTheMoon Someone should deepfake Magnus on the the Hulk	2021-06-01 20:12:07
358	bettersatire		Jeff Bezos plans to deepfake his own face onto James Bond in every 007 film after the acquisition of MGM studios. https://t.co/iTOcOXg6HZ	2021-06-01 20:03:49
359	BradleyWDeacon	ÜT: -37.825664,144.996689	The Deepfake Tom Cruise TikTok Account is Both Entertaining and Horrifying by @pamelahazelton https://t.co/zczTJ2FY2x	2021-06-01 20:01:15
360	TheDapuma	United States	@Palpatine_Clone would you mind it if I were to make a deepfake of your "basically every prageru" video onto prage… https://t.co/VHtn4ampNw	2021-06-01 20:00:12
361	Kdecherf	Ile-de-France, France	Still a lot of fun to come — Deepfake satellite imagery poses a not-so-distant threat, warn geographers https://t.co/gkJIrbBeTA	2021-06-01 19:59:02
362	trust_deep	New York	Check out this new video from one of the most impressive entertainment #deepfake accounts we've seen: https://t.co/m4N6bysjkE	2021-06-01 19:56:07
363	feMANism	New York City	Doing Pride RIGHT this year (watching deepfake ads of Marsha P Johnson saying "Diet Coke is queer sissy fam" or some shit)	2021-06-01 19:33:45
364	yohanns123456	በሸዋ ክፍለ ሀገር አዲስ አበባ ከተማ	😂😂😂 በጣም ገብጋባ ችጋራሞች ሆነው ነው እንጂ ለሆነ Geek ደህና ዶላር ቢከፍሉት he would've edited a much better audio. In fact, in the era of… https://t.co/gcJNnbi8o0	2021-06-01 19:28:05
365	TNR_Gold	Vancouver, BC (TSX.V: TNR)	"Gyrations" Many billions of dollars in losses are making their way through the system. #Bitcoin at this stage &amp; al… https://t.co/Z2MwuPiBSm	2021-06-01 19:11:36
366	_garbage_cant_	Next to Andromeda	This deepfake shit is creepy man😭 https://t.co/FVD7vK4rnn	2021-06-01 18:58:54
367	TNR_Gold	Vancouver, BC (TSX.V: TNR)	#DeepFake Love And #Crypto: #Bitcoin "Striptease Club Economics". https://t.co/5jiqsR4aqs #Tether #Dogecoin… https://t.co/u0cxopybxp	2021-06-01 18:57:28
368	oldmansociety		strategy of tension - how timely these clips are creating racial divisions while at the same time selling the china… https://t.co/TVRyxFOuzm	2021-06-01 18:43:29
369	harleivy	she/her • 🇧🇷	pride &amp; prejudice and reylo: parallels — a thread (reposting my old stuff) full credits to @madGANS1 for this deep… https://t.co/bFT2DrKyWo	2021-06-01 18:31:50
370	abishurprakash	Toronto, Ontario	Are you ready for #deepfake maps? https://t.co/q6XtD4MFYr	2021-06-01 18:11:56
371	WallyWhitsett		@RyuEunByul1 @aquamanmovie @realamberheard She's still in Aquaman and other movies. Moviemakers know edited footage… https://t.co/aZQKzBNz5I	2021-06-01 17:56:13
372	GarlicCorgi	East Aleppo	Legit thought this was a fat old curtis deepfake for a second https://t.co/Y4BH0ezWHs	2021-06-01 17:49:48
373	gregcocks_kiwi	Eldorado Springs, CO	Deep Fake Geography? When Geospatial Data Encounter Artificial Intelligence https://t.co/xIKAnlgejj #GIS #spatial… https://t.co/TNszkZERU4	2021-06-01 17:42:22
374	Andy_Schwend	Stuttgart, Deutschland	And suddenly Robert de Niro speaks perfect German! What to do when bad dubbing ruins movies? Director Scott Mann us… https://t.co/43y5HfrajG	2021-06-01 17:40:41
375	chiarawilkinson	London/Edinburgh	Perhaps better wording would have been 'the subject of a deepfake video' Looking for anyone who has experienced this!	2021-06-01 17:26:54
376	CreativeBloq		Woah. https://t.co/fi902epimw	2021-06-01 17:25:47
377	elluba	London	I'll be talking about AI art and @LibbyHeaney about deepfakes tomorrow evening at our @ArtAIFestival webinar 🤖🎉 Gr… https://t.co/tDQMutQhBc	2021-06-01 17:19:57
378	mcarter42	Memphis, TN	Deepfake Maps Could Really Mess With Your Sense of the World #business #wired https://t.co/1aeB7xLm49	2021-06-01 17:10:25
379	SamaelbleedsArt	Denver, CO	@big_goobs1 @theoriginalfab The only links I've found so far are Deep Fakes. I think cap. It was a good deepfake bu… https://t.co/NtULTwDjRX	2021-06-01 17:01:12
380	Nicochan33	France	Deepfake Maps Could Really Mess With Your Sense of the World https://t.co/Bc7WBt7Q1L #tech #feedly	2021-06-01 16:56:00
381	RinAldrin_Lives		So been playing with a deepfake bot and it has an occational bug where it stutters or beat boxes. In this case thou… https://t.co/kSf9340bFF	2021-06-01 16:40:01
382	Matters2Freedom	Washington, USA	@ilSharko I like er. But then I know Psaki is deepfake 😏	2021-06-01 16:39:33
383	StryderHD	Carle Place, NY	The Dark Knight [Deepfake] (Cillian Murphy, Matthew McConaughey) https://t.co/GsZ8FyYlIH via @YouTube	2021-06-01 16:36:06
384	gholubowicz	Paris	Very interesting work about #deepfakes by @freetechacademy, the Axel Springer Academy of Journalism and Technology.… https://t.co/28h2R5bBX4	2021-06-01 16:27:01
385	borisahsmann		@Mitchell_theman @reface_app I don't think so. More people are going to get away with things because you can always… https://t.co/E4DzgoWtrO	2021-06-01 16:16:14
386	FatimaCherkasov	Nation of Heliotrope	#DeepfakeMaps Could Really Mess With Your Sense of the World: Researchers applied AI techniques to make Seattle loo… https://t.co/0iAKKkg3A9	2021-06-01 16:13:32
387	davrola		#DeepfakeMaps Could Really Mess With Your Sense of the World: Researchers applied AI techniques to make Seattle loo… https://t.co/ldcwXUjBkY	2021-06-01 16:13:15
388	steddyzeddy		Making it by faking it: Toronto’s Wombo becomes viral sensation by bringing deepfake technology to the masses /via… https://t.co/XArNd7wBKw	2021-06-01 16:08:51
389	tlloydjones	London, England	Researchers experimented by applying #AI techniques to make portions of Seattle look more like Beijing. Such imager… https://t.co/1FQLVwfYW3	2021-06-01 16:08:02
390	mappingblackca	California, USA	https://t.co/klRdM8STE1 “The importance of knowing, validating, and trusting our sources is only increasing...”	2021-06-01 15:57:30
391	NerveCranial		@beatlesonbankin @Guruleaks1 @federalreserve You need to find someone to deepfake JPow's face on Mr. Hanks.	2021-06-01 15:52:53
392	topheroffer		I never made a deepfake and I don't have the recourses but can someone please finally make one that combines Werner… https://t.co/P0PVS4pJXa	2021-06-01 15:45:58
393	fairness_rocks		Deepfake dubs could help translate film and TV without losing an actor’s original performance -… https://t.co/KqnIMZrWOk	2021-06-01 15:43:29
394	abhishek__AI	💕B.H.U.💕Varanasi, India	CycleGAN:-An #Algorithm developed by researchers at UC Berkeley now can manipulate satellite photos. @bimedotcom… https://t.co/JPJ6BCJGI7	2021-06-01 15:41:43
395	vidavatar		🎂HBD to Tom Holland, the Marvel Spoiler lol🤣 More funny clips you can make with VidAvatar👉https://t.co/iXTJTCv1wc .… https://t.co/j6lS2OiXDo	2021-06-01 15:30:00
396	uxconnections	London	Deepfake Dubs: Flawless Films for the Foreign Market https://t.co/r3Jsjxe8kv #dubs #film #AI #deepfake https://t.co/H10DOr3Mls	2021-06-01 15:16:27
397	TheRedElm	Santa Fe, NM	#Deepfake #Maps Could Really Mess With Your Sense of the World | WIRED https://t.co/v97iguVYdE #misinformation #disinformation	2021-06-01 15:05:11
398	facemagic_app		@billieeilish takes part in Black Swan?🤔 Everything is possible with FaceMagic!😉#facemagicapp 🤙… https://t.co/BwrxSxRRt9	2021-06-01 15:00:00
399	3DWorldMag	UK	14 deepfake examples that terrified and amused the internet https://t.co/uwaFFYEjR0 https://t.co/BPpukibXiV	2021-06-01 14:59:24
400	3DArtist	Bournemouth, UK	14 deepfake examples that terrified and amused the internet https://t.co/MsckbCbuM5 https://t.co/LJo6RXILnD	2021-06-01 14:59:23
401	SeanSilcoff	Canada	Making it by faking it: Toronto’s Wombo becomes viral sensation by bringing deepfake technology to the masses /via… https://t.co/mnWDj0pm89	2021-06-01 14:42:36
402	MarkLaPedus	San Jose, CA	Manufacturing Bits: Frozen finFETs; deepfake detection; photonics ink; printed radar. https://t.co/KNrbYx8Uzh	2021-06-01 14:42:15
403	_FRS4_	KFP Basement	@r1nnscribbles_ Use deepfake with Vi's pfp please	2021-06-01 14:40:50
404	bluryeye19	Here?	Instead of re-running Endless Love why not just deepfake First Yaya with Marian's face 😂	2021-06-01 14:39:15
405	Impression_UK	UK	14 deepfake examples that terrified and amused the internet https://t.co/qokAqItF77 https://t.co/sUB2bpNgow	2021-06-01 14:38:04
406	MrFrickenstein	California, USA	@ZaleskiLuke @maggieNYT Someone needs to deepfake t-rump saying that he lost and to give up the big lie or something.	2021-06-01 14:36:30
407	kamiiemii		im having lots of flashbacks to english class.. i remembered my teacher once told us to analyze an old statue and r… https://t.co/6MvYEynxQs	2021-06-01 14:18:56
408	thoughtfisher	orbital observation platform	Worth Reading: Deepfake Maps Could Really Mess With Your Sense of the World | WIRED https://t.co/8k1YIHZRLE	2021-06-01 13:58:42
409	TargetedInt	United States	In knowing the extent they will go to for this program, im guessing next lawsuit will be for deepfake videos of tar… https://t.co/WCXoI5AZHu	2021-06-01 13:44:00
410	screenrant	All over	What if Bruce Campbell replaced Tom Cruise as Ethan Hunt in Mission: Impossible? This groovy alternate dimension co… https://t.co/w9FcpDHu1w	2021-06-01 13:39:02
411	techsavvyteach	Missoula, MT | Big Sky Country	Deepfake Maps Could Really Mess With Your Sense of the World https://t.co/6Pk87XuuQ2	2021-06-01 13:32:01
412	NewVirginiaBot		TH Cameron Koehler MSM is an obvious Deepfake.	2021-06-01 13:31:20
413	markhenderson	US	Whoa! https://t.co/IAq1DvVEUb via @wired	2021-06-01 13:20:02
414	dchristian5	Grand Rapids, MI [USA]	Deepfake Maps Could Really Mess With Your Sense of the World -- from https://t.co/XMJzha85dF Researchers applied AI… https://t.co/KOAahfzmdW	2021-06-01 13:18:52
415	TNR_Gold	Vancouver, BC (TSX.V: TNR)	Real #Miners 🇨🇦 ⛏ 🇺🇸 NO #DeepFake NONsense ⚡️ ⚠️ #Crypto😜 "The Art Of War": #China's Gold &amp; #Bitcoin Crypto Drag… https://t.co/zbvvN8mVAK	2021-06-01 13:03:39
416	cagoldberglaw	Brooklyn, NY	@favourboroks @cindygallop @aanoip @makelovenotporn Excellent paper, @favourboroks. Funding for research into onli… https://t.co/MaiFN5OUW4	2021-06-01 12:54:21
417	tsancio	Venezuela	The World that we should worry about is the one in which more powerful countries trust their remote tools more than… https://t.co/eTab67fnr3	2021-06-01 12:39:31
418	DataAugmented		A Peek Behind the Veil: Uncovering the Good in Deepfake Technology https://t.co/y26qkh3cyh #MachineLearning #LatestNews	2021-06-01 11:27:27
419	A_Bourgeois	Montreal, QC	Is this the next source of #misinformation? https://t.co/2w9PXJHCr4 via @wired #conspiracy #DeepFake	2021-06-01 11:23:22
420	BLACKFOXbiz		A Peek Behind the Veil: Uncovering the Good in Deepfake Technology - https://t.co/NgrIXoBrF9	2021-06-01 11:14:26
421	Ajatollah_MAP	Polska	Deepfake maps could really mess with your sense of the world https://t.co/POoo9GEZtb	2021-06-01 11:06:14
422	Threshix	taking over mars	@zephyyrlol personally im a deepfake	2021-06-01 10:59:36
423	mtspahl	Berlin, Germany	“‘The Deepfake Report’ — how synthetic media heralds a new era of information” by Katerina Zafeiri ⁦… https://t.co/KyV7pBP3KT	2021-06-01 10:52:02
424	ENORA_TV		uberduck ai is a perfect audio deepfake website with no flaws https://t.co/gRNpJSwwum.	2021-06-01 10:49:47
425	Newus071	Nestor Magnificus UISHyBriD !	deepfake crap 😉 ill-us-ion #FreeJohnMcAfee #JulianAssange https://t.co/IIDpSoRucP	2021-06-01 10:43:16
426	analyticsinme	India	A Peek Behind the Veil: Uncovering the Good in Deepfake Technology https://t.co/wbwqd2i02B #Deepfake… https://t.co/3t26kpvsDu	2021-06-01 10:34:09
427	DataAugmented		A Peek Behind the Veil: Uncovering the Good in Deepfake Technology https://t.co/y26qkhkNpP #MachineLearning #LatestNews	2021-06-01 10:27:22
428	sr_quantum	Bengaluru, India	@AsYouNotWish Agree with you. But how this suites for Congress? I have noticed many of Congress IT Cell members spr… https://t.co/nharoeDtSG	2021-06-01 09:52:20
429	DavidTaylar		@JonComms @TwitterSupport Looks like a deepfake to me.	2021-06-01 09:38:10
430	brunoscheele	He/Him	*sigh* Sometimes I wonder if we can somehow stop making it easier to undermine the fabric of our society. https://t.co/ruQP6a0BsT	2021-06-01 09:33:18
431	CyberSecDN		Emerging deepfake technology could have #security implications for businesses - https://t.co/c7fw4RSVhJ… https://t.co/XRY2uHTBV3	2021-06-01 09:29:04
432	Mariska27131324		@Margare56676045 When he walked in, half his face disappeared. It’s deepfake technology.	2021-06-01 09:05:07
433	Mariska27131324		@Margare56676045 It’s a deepfake video. He was that day mostly on Twitter being annoyed by the circulation of a pic… https://t.co/j77Ce7sAB8	2021-06-01 09:04:21
434	screenshotmag	London	London-based #AI startup @Flawlessai claims its #deepfake technology could make dubbed #movies look way more natura… https://t.co/uxVkQjM0ym	2021-06-01 09:00:08
435	FellowComrade	Australia	@cenkuygur + Shrek deepfake. High art. https://t.co/wooIh8EksX	2021-06-01 08:58:35
436	Dageekydude		@ripallmyhaters @AnarkyV2 Funny thing too is that the new model looks way younger and so Yuri's voice coming out of… https://t.co/BKDRUlOFLQ	2021-06-01 08:36:04
437	climatebabes	Den Haag, Nederland	The War Between AI and Blockchain https://t.co/w6ZaxQc35b #AI #ArtificialIntelligence #deepfakes #deepfake	2021-06-01 08:26:24
438	cipherstorm	Internet	Deepfake Map History: Here’s a weird footnote in deepfake history… Old publishers of “facts” like map makers and en… https://t.co/V0v9ZrLy0y	2021-06-01 08:22:07
439	NMZivkovic	Novi Sad, Republic of Serbia	Be skeptical! Things might not be quite as they seem 👀 Video: https://t.co/FkZzaYdYmD Article:… https://t.co/KVQ2wEH6Nj	2021-06-01 07:51:11
440	DoinkOfMankind		@BSlay317 @DollarOmegamanX @PENTAELZEROM @FinnBalor @reymysterio @Pres10Vance Someone should Deepfake doink the clown into the Joker movie.	2021-06-01 07:47:10
441	cipherstorm	Internet	Deepfake Map History: Here’s a weird footnote in deepfake history… Old publishers of “facts” like map makers and en… https://t.co/Wdq2NGpRZF	2021-06-01 07:36:02
442	RajaSelai2	she/her|conceptzen|❌separatist	ningning making deepfake on her baby face and lipsync to wap. she's crazy https://t.co/jT08OB1wWv	2021-06-01 07:22:51
443	danielalomar	The Universe	Deepfake maps could really mess with your sense of the world https://t.co/IQDENTnFTh	2021-06-01 07:05:04
444	kamzou08	Arlington VA (DC Area)	#movies #TVshows Tom Cruise Deepfake Account Is At It Again With A Brand New Video https://t.co/CbJqcVtfQD	2021-06-01 07:02:12
445	pictures_ai	New York	#trump clone will be online for few hours, feel free to ask him questions on twitch live chat : #deepfake… https://t.co/FkqmqRucRF	2021-06-01 06:56:32
446	perpetualetrnl	Durham, NC	I have almost convinced my nephews that Skee-Lo and Steelo Brim are the same person can someone help me deepfake th… https://t.co/L6hOOjnxCi	2021-06-01 06:49:01
447	JoeSDHenry	Worldwide/florida	Watch "Biden Quit | Get Prepared for USA's Emergency | Deepfake Biden Kim Jong-Un" on YouTube… https://t.co/JdfUyN719R	2021-06-01 06:32:52
448	hyuckempire	Jan ₉₉ₗ she/her	Ningning knows how to deepfake LMAOO	2021-06-01 06:29:03
449	sunshinech0erry	he/they | bi | 23 | Desi 🇮🇳	NINGNING did not just deepfake her baby pic singing WAP helppp 😭😭	2021-06-01 06:21:37
450	aitmills	Brisbane, Queensland	@Scorptec His presentation was a deepfake and the AI screwed up the traditional pronunciation.	2021-06-01 05:36:09
451	YohanKing11		@PMEthiopia Deepfake Learning, NEW VOCABULARY OF THE DAY, TYPE THAT WORD IN YOUTUBE.	2021-06-01 05:22:08
452	pratik_ratadiya	Pune, India	@nlpguy_ 1. Keyword filter: Amazon, Google, Leetcode, Codeforces, SDE, The Spark Foundation, "Agree?" 2. Need a De… https://t.co/KBwEOY8gbv	2021-06-01 05:08:00
453	jjkamensky		The Jungle Cruise trailer looks pretty good actually but I'm hoping one of you will deepfake Bogey and Hepburn into it	2021-06-01 05:02:18
454	Redo	Menlo Park - Silicon Valley	New Deepfake Spotting Tool Proves 94% Effective – Here’s the Secret of Its Success https://t.co/64iYGeiSVT	2021-06-01 04:58:01
455	NewVirginiaBot		TH Archie Birch MSM is an obvious Deepfake.	2021-06-01 04:55:47
456	Themelis_Cuiper	Amsterdam, The Netherlands	#SEO #socialmedia : ‘Deepfake’ Impersonation Tools Are More Available and Threatening Than Ever… https://t.co/Sg5yTZXvh1	2021-06-01 04:53:14
457	mlstrat	washington, d.c.	the mortifying ordeal of being known, or your best friend telling you that to paralyze you in a fight, he would bri… https://t.co/KoecVb3RNl	2021-06-01 04:46:57
458	BarrieSeppings	Sydney	@DaveMilbo Could be Sky taking their prototype AI-powered deepfake BernardiBot out for a spin to see if anyone noti… https://t.co/WdZDxOD0Tw	2021-06-01 04:44:06
459	ACotonio		When are we going to start seeing movies where actors deepfake themselves to appear very plausibly younger? i.e., Tom Cruise	2021-06-01 04:07:14
460	ipfconline1	Marseille, France	“‘Deepfake’ Impersonation Tools Are More Available and Threatening Than Ever” https://t.co/tcoIRASili by… https://t.co/N7RHfMDdnQ	2021-06-01 04:00:08
461	Energy_Brokers	Edinburgh, Scotland	Deepfake satellite imagery poses a not-so-distant threat, warn geographers – Environmental News Bits… https://t.co/LHvyww5JUq	2021-06-01 03:30:17
462	sugarsleepmark	Los Angeles, CA	Can someone deepfake christian slater onto Tom cruise for all of eyes wide shut	2021-06-01 03:27:58
463	barbiechachki	they/them	@sophiebabes91 Keep dreaming abt college before i deepfake u committing arson	2021-06-01 03:24:20
464	DanielJDrake	St Louis, MO	@MarcHochstein ill do you one better, deepfake all ur relatives facebook profiles into monster trucks	2021-06-01 03:23:24
465	suvratkotia	Mumbai, India	The U.S. Army is employing machine learning for deepfake detection. https://t.co/CnpqZ8hLWf https://t.co/lU1T8e6lNb	2021-06-01 03:20:03
466	henry_hwang		Deepfake Expert on the Disturbing Evolution of Fake News | Nina Schick Ep. 486 https://t.co/JENoJ8B3mB	2021-06-01 03:03:47
467	Blogging__Guide	Washington, DC	What is a Deepfake? https://t.co/7dwcuDcaTC #deepfake #technology #future #ai #machinelearning #deeplearning #business	2021-06-01 03:03:13
468	arxivml		"FReTAL: Generalizing Deepfake Detection using Knowledge Distillation and Representation Learning", Minha Kim, Shah… https://t.co/dafJuMUVhW	2021-06-01 03:01:55
469	MaxBenign	MKE	@EZSnappin I assume they do it with software, but deepfake era mash-ups are nuts: https://t.co/LlO57vJkxa	2021-06-01 02:51:17
470	kylo_tim1	Gotham	This deepfake stuff is Cray. Kylo Ren tribute. 🔥 #StarWars #KyloRen #Tribute #reylo #TikTok https://t.co/ixUia8Va2q	2021-06-01 02:43:22
471	GKurlandski	Miami, Florida	Deepfake Maps Could Really Mess With Your Sense of the World https://t.co/YOqFzaf5rn	2021-06-01 02:40:05
472	kaelucss	Saving for albedo	A ginger vs a deepfake character https://t.co/msopBAHV72	2021-06-01 02:32:59
473	GudBoiVin		next level experience: bring your very old OC artwork to life with these free deepfake apps and see it alive for th… https://t.co/ssJaSoyFTJ	2021-06-01 02:25:55
474	Ianisaidiot	worshipping the lord cthulu	actually, mcyt stans, go hog wild, i dont care, cancel me, deepfake me, just dont dox me, dont go that far	2021-06-01 01:56:59
475	MarcusMapMaker	Canberra	Here we go...more licensing and security around data piplines?...who do you trust? Deepfake maps could really mess… https://t.co/tK34snsohX	2021-06-01 01:53:26
476	re_sieber		It should be noted that fake maps aren't new. Rubberstamping works wonders too https://t.co/ejgUVPH7rz	2021-06-01 01:52:45
477	PerSpinas	The Free World	QAnon 'News' Round-up - Thread 7: Also in the 'news' - Myanmar, a totally real not at all deepfake video of Obama t… https://t.co/cEX6zsDHWO	2021-06-01 01:38:23
478	l_CAN_CLlCK		@giantgio Deepfake arms race of apps trying to one-up eachothers hellish photo edits...the anime snapchat one was bad enough	2021-06-01 01:24:46
479	yamagishilab		Logical Access: https://t.co/fsVjvp69Hg Physical Access: https://t.co/yJEfPxU8MU Speech Deepfake:… https://t.co/LZnxZPojd4	2021-06-01 01:01:29
480	smilebomb	DFW, TX	@79hfg3n3948rhf0 need this deepfake in my life	2021-06-01 00:36:57
481	WeaponizedFunk	Wyomissing, PA	@AmazingKungFuCt @llukeanthonyy @TheBearded_Jake The deepfake wasn't even good either lmao and Fernandez tried to c… https://t.co/9zTe68e59v	2021-06-01 00:29:44
482	AmazingKungFuCt		@llukeanthonyy @TheBearded_Jake That's what happens when you cancel all of your talk shows in favor of "haha George… https://t.co/zegqfspntq	2021-06-01 00:25:14
483	mcgillgeography	Montréal, Québec	Prof. Grant McKenzie interviewed for this article on #DeepFake Maps in Wired magazine. https://t.co/6toB51x1do	2021-06-01 00:23:22
484	DrShaneRRR	Melbourne, Australia	@natashamitchell Can we deepfake this ?? The messaging is solid. Optics not good.	2021-06-01 00:14:38
485	AspenPeeks	HarmonyCams.com	@emmalovett_com @StreamateModels perhaps the industry wants to go the deepfake way, replacing models with virtual a… https://t.co/i0cB1mPErD	2021-06-01 00:12:09
486	RahRahRaina	Philadelphia, PA	@fordnation @ScotiabankArena @MapleLeafs dude you look like a deepfake	2021-05-31 23:59:11
487	GoforthSci	Leesburg, Virginia	Deepfake maps created by image-manipulation tools (made possible by artificial intelligence) could really mess with… https://t.co/RhCQ3KmTLe	2021-05-31 23:42:44
488	swamp_mag1c	she/they, 18, hs’22, asd+adhd	inb4 the onslaught of swamp_mag1c deepfake attempts	2021-05-31 23:21:10
489	CyberScoopNews	Washington, DC	Deepfake laws emerge as harassment, security threats come into focus https://t.co/XsMm8aJDHL https://t.co/o58bEfT6J2	2021-05-31 23:04:06
490	MosfetGaming		@ReOpenChris @HowleyReporter thats deepfake just like the rest of the bull shit going on	2021-05-31 22:38:12
491	PUNISHEDSWAYZE	Val Verde	@LinusTech This really makes me want a deepfake of Linus in American Psycho looking at somebody elses t-shirts for some reason	2021-05-31 21:58:25
492	Chahali	Scotland	#Deepfake Maps Could Really Mess With Your Sense of the World https://t.co/ogJr2gtqZO https://t.co/eudMcCCj0n	2021-05-31 21:56:47
493	Gormogons	Castle Gormogon	CZ Yeah, if your IC believes shit emailed to them from strangers and doesn't check anything with their own satellit… https://t.co/4E4QEhQxt5	2021-05-31 21:51:49
494	kxrrastxn	22 | ♀️♀️ | TERF Island	@radicalkori Her profile pic lowkey looks like a deepfake	2021-05-31 21:50:17
495	i_intelligence	Zurich, Switzerland	#Deepfake Maps Could Really Mess With Your Sense of the World https://t.co/3rl6zxWl8V https://t.co/nOs8RPlyER	2021-05-31 21:49:28
496	HYSTpod	Hollywood, Los Angeles	In our ROAD TO THE STARS episode, we briefly touched on the speech written in the event that the Apollo 11 astronau… https://t.co/7yDEUGqLU8	2021-05-31 21:39:00
497	RinAldrin_Lives		When I find a deepfake AI https://t.co/cNDyQMYGUI	2021-05-31 21:28:19
498	DavidSweenor	South Burlington, VT	Gosh, this could be disastrous. You need to go to Taco Bell but you end up at a Chipotle. https://t.co/Zsf7HaQO3p	2021-05-31 21:16:11
499	BernardHudson18	Washington, DC	Images taken from planes or space are a critical resource for security agencies. What if that data can be faked?… https://t.co/n7ViTCJoAB	2021-05-31 21:11:55
500	SynFutures		#Deepfake Maps Could Really Mess With Your Sense of the World Researchers applied #AI techniques to make portions… https://t.co/suMIEWirRS	2021-05-31 21:11:16
501	fragmentedattn		@maxmoefoe @JamesCageWhite James is smart for not blocking max, it is free publicity and he will sell more T Shirts… https://t.co/qswjBPANIi	2021-05-31 21:00:24
502	DataHuskies		Hello Beautiful People! Ever wonder what a deepfake voice sounds like? Check out one such example below!… https://t.co/VfAELDXSp8	2021-05-31 20:56:59
503	hamezene	Virginia, USA	@ZekuZelalem Damn man, it is a deepfake, settle down	2021-05-31 20:56:20
504	AERONVIC38	BAGUETTE COUNTRY	I've done a big mistake, i teached my mother how to make deepfake video and she can't stop making them	2021-05-31 20:53:08
505	tuxcrazy	Germany	@NotIliaMizani And have the actor for the close ups. Maybe I'm wrong and a deepfake might work in 5-10 years but I'… https://t.co/XZFDeJJNlm	2021-05-31 20:41:45
506	AJar34502687	Paradiso, Amsterdam	@CryptoWhale Could be deepfake too. Don’t believe ANYTHING!	2021-05-31 20:40:10
507	RinAldrin_Lives		Was reminded of this old deepfake so might as well repost it https://t.co/Quwne9cSDF	2021-05-31 20:39:19
508	RinAldrin_Lives		@mask_bastard @Fetusberry Nice to see my deepfake still getting shared around	2021-05-31 20:31:38
509	itragamuffin	atlanta ga	@HanniganII @arbitrarymetric used artbreeder to merge a game screenshot with a real face into a deepfake actually!	2021-05-31 20:27:30
510	stillneedajob	bay area	@ziomnahk yeah he def is one of his videos is a deepfake i feel really bad for the guy he’s making fun of :(	2021-05-31 20:22:27
511	stef_lapointe	La Prairie, Quebec, Canada	Deepfake maps could really mess with your sense of the world https://t.co/iR58DUXvaX	2021-05-31 20:19:44
512	iBetYouRemember	Your Kitchen Table	@NotIliaMizani I don’t want it, but I think the only feasible way of accomplishing is to pull from hundreds of hour… https://t.co/joONddaGOX	2021-05-31 20:16:53
513	NtuitiveI		@wittgenstein78 This could be a deepfake. The technology is there now to impersonate Trump's voice. Especially give… https://t.co/o4ukRsVv8c	2021-05-31 20:14:39
514	dataghees	I retweet stuff I want to read	solving for deepfake detection is bizarre imo. Whatever features model X learns to detect would eventually be overc… https://t.co/tNxYskRLLV	2021-05-31 20:01:50
515	cindygallop	New York City	Great chat today w @favourboroks @aanoip https://t.co/TdMb8xIkNw about @makelovenotporn's mission to end rape cultu… https://t.co/7YxRKv7LtL	2021-05-31 20:01:27
516	CaptG2	Las Vegas, NV	Deepfake imagery allows the government to spread misinformation or doubt about real visual information. https://t.co/2wopLMJ9fX	2021-05-31 20:00:14
517	NGBRF_Hodge	True Boxing Ring	@jifferey Incredible deepfake potential	2021-05-31 19:59:24
518	hamezene	Virginia, USA	@kitfopapi @yesheger_lij It's a deepfake, you can easily tell with the change of background noise changes with every sentence	2021-05-31 19:49:35
519	Bruk22378398		@PMEthiopia @AbiyAhmedAli It call #deepfake you should know better You can fake anything it look like real video… https://t.co/d252aCrRIL	2021-05-31 19:47:03
520	steube	Tampa Bay, FL	Deep Learning Generates a Video From Just ONE Image #ML #ArtificialIntelligence #AI #CYBERTECH #deepfake #DL #mi … https://t.co/mmZvGmvOMR	2021-05-31 19:43:19
521	Bruk22378398		⚠⚠ warning be aware of a deepfake. They use #deepfake app to make it look like @AbiyAhmedAli voice . This is a warn… https://t.co/3eLZZH8mNg	2021-05-31 19:30:23
522	DataInnovation	Washington, DC	Researchers applied AI techniques to create deepfake maps that make portions of Seattle look more like Beijing https://t.co/nP4Ndn3RkU	2021-05-31 19:05:56
523	hamezene	Virginia, USA	@AbaKoran It's not, it's a deepfake. You can hear the background noise change with every audio they tried to put to… https://t.co/9uTQiSmThU	2021-05-31 19:05:15
524	BobbyChesney	Austin	Here’s a sign of the expected convergence of two issues, as @daniellecitron and I have been forecasting for some ti… https://t.co/FfggvOzRsH	2021-05-31 19:01:09
525	AmykinsAmy	Sydney, Australia	Tom Cruise Deepfake Account Is At It Again With A Brand New Video https://t.co/MiK4T8jrAo https://t.co/HST9BktBte	2021-05-31 18:49:35
526	marsmellowspop	Estados Unidos	Tom Cruise Deepfake Account Is At It Again With A Brand New Video https://t.co/kathYFvtWy https://t.co/6ZxTwsafnh	2021-05-31 18:49:34
527	MeganMovieGirl	Perth, Australia	Tom Cruise Deepfake Account Is At It Again With A Brand New Video https://t.co/6U0iohcAI2 https://t.co/zf9N37oGxN	2021-05-31 18:49:34
528	The_White_John		Tom Cruise Deepfake Account Is At It Again With A Brand New Video https://t.co/J3V4dOtwFn https://t.co/UabDLccCn1	2021-05-31 18:45:02
529	Showtimesupdate	Karachi, Pakistan	Tom Cruise Deepfake Account Is At It Again With A Brand New Video: These Tom Cruise deepfakes are just getting bett… https://t.co/6Fn5AfPUzp	2021-05-31 18:38:09
530	xx1brahimxx	Wano	@Zarts327 Is this a deepfake or is something wrong with her head	2021-05-31 18:29:34
531	DavidDa77889261		@VickiEngel11 @NolanWHutson @ZubyMusic Bless your heart. I've got a good book for you to get stuck into: Peter Schw… https://t.co/xASQ0H4F82	2021-05-31 18:29:22
532	Niyat82428494		@SteezyMario7 @AbiyAhmedAli Do you think there's a possibility that this could be a deepfake audio?	2021-05-31 18:24:02
533	DekonYT	Pharaoh forged in Viking land	The Last of Us Ending Scene HBO Deepfake with Bella Ramsey, Pedro Pascal &amp; Merle Dandrige!🔥 Video Link:… https://t.co/K1gpzs6IBs	2021-05-31 18:22:36
534	ThePortalFans		Tom Cruise Deepfake Account Is At It Again With A Brand New Video https://t.co/XApNtOIFW3 https://t.co/hsxuI3To44	2021-05-31 18:18:38
535	DaBingeClub		Tom Cruise Deepfake Account Is At It Again With A Brand New Video https://t.co/GKmrTDpoNx https://t.co/a0AsSWPDDK	2021-05-31 18:18:37
536	loriekanga2017	Essex, United Kingdom	Tom Cruise Deepfake Account Is At It Again With A Brand New Video https://t.co/ONFniLpiHz	2021-05-31 18:18:35
537	zee_dianne	Cambridge, MA	Tom Cruise Deepfake Account Is At It Again With A Brand New Video https://t.co/1BOYnoAUAz	2021-05-31 18:18:34
538	TamsinSelbie	Glasgow, Scotland	⬇️ From my report on the threat of deepfake porn. Thank you to @CRAIGWILLIAMS4 @HelenMort @McGlynnClare @1030… https://t.co/bLMJLHiEa7	2021-05-31 18:17:30
539	entwistletx	Global	US intelligence has acknowledged that manipulated satellite imagery is a growing threat. Manipulated aerial imagery… https://t.co/trlaNuS5xu	2021-05-31 18:11:03
540	xx1brahimxx	Wano	@ScarletRain44 Am i tripping or this is deepfake?	2021-05-31 17:54:18
541	CDR_Ayam		Tips and Tricks in detecting Deepfake audio, video, and picture #CyberSecurity #infosec #AI #IoT #cybercrime https://t.co/Di2ad9qG5j	2021-05-31 17:48:40
542	TNR_Gold	Vancouver, BC (TSX.V: TNR)	“#Bitcoin &amp; #Tether Are Only Good Together #FriendsReunion 👀 https://t.co/5jiqsR4aqs 🐉 Any Chain is as strong a… https://t.co/fjYzKNWcZg	2021-05-31 17:47:30
543	TNR_Gold	Vancouver, BC (TSX.V: TNR)	“Subtle differences" in cultures in the West &amp; in the East &amp; their languages. In the West "recommendation not to do… https://t.co/YkYetUUhRK	2021-05-31 17:44:51
544	NirnaethA		@DarksideEevee If they want to be serious, I demand they at least deepfake him singing Horst-Wessel-Lied.	2021-05-31 17:35:27
545	DrAlibrahim_H	Boston, MA	"Deepfake maps could really mess with your sense of the world – Ars Technica" https://t.co/jqYgkCtonX	2021-05-31 17:34:00
546	rothnblepn		deepfake raps are physically assaulting me and taking my soul out of my physical body	2021-05-31 17:23:10
547	redkatana	purgatory	@MeeraM__a @vanesaac15 I thought she was a deepfake Martha Stewart for a sec 👀	2021-05-31 17:08:43
548	medleyrush	BRI'ISH	@svntax__ I FEEL LIKW THAT DEEPFAKE OF JERMA BUT SUPER SUPER OLD I DONT HAVE IT ON HAND BUT I HOPE U KNOWWHAT IM REFERING TO ALDUWODUFKSJD	2021-05-31 17:04:54
549	TNR_Gold	Vancouver, BC (TSX.V: TNR)	“Young are blessed with ignorance. They’ve never tasted the bitterest taste of loss. For them it’s all just Crypto… https://t.co/iU8hCJt0RP	2021-05-31 16:39:37
550	TNR_Gold	Vancouver, BC (TSX.V: TNR)	#DeepFake Love And #Crypto: #Bitcoin "Striptease Club Economics". https://t.co/5jiqsR4aqs #Tether #Dogecoin… https://t.co/5FvOXq8csy	2021-05-31 16:27:34
551	StaryiSambir	Toronto, Ontario	Disinformation project for students: https://t.co/3BfTYWrS9R @SUSKNational	2021-05-31 16:15:17
552	never_find_it	Check My Passport	@garywhitta Of course, the person Tweeting that had to find a conveniently derpy headshot of Aloy. I didn’t know i… https://t.co/25qaQyRQ1o	2021-05-31 16:14:29
553	TNR_Gold	Vancouver, BC (TSX.V: TNR)	"Gyrations" Many billions of dollars in losses are making their way through the system. #Bitcoin at this stage &amp; al… https://t.co/Rt8xBPiZ8a	2021-05-31 16:09:44
554	hiyomoony	he/him, 29	@KTCCLawson Katy's a deepfake confirmed	2021-05-31 15:59:59
555	SpencerPI	Walnut Creek, California	Deepfake maps could really mess with your sense of the world https://t.co/FZvcn9Ywnq	2021-05-31 15:59:24
556	stickypassword	Czech Republic	Deepfake maps could really mess with your sense of the world https://t.co/VfPNj5aOYa #Lunchtime #GoodReads https://t.co/H6cG2SAyi3	2021-05-31 15:53:02
557	CBR		Bruce Campbell shares a Mission: Impossible – Fallout video featuring his face placed over the body of longtime fra… https://t.co/rczmOjB1U8	2021-05-31 15:52:26
558	grantdmckenzie		Nice little quote https://t.co/eoARJYwoXo	2021-05-31 15:47:30
559	15MinuteNewsEnt		Tom Cruise Deepfake Account Is At It Again With A Brand New Video https://t.co/mPZ0gH7TZB #Movies	2021-05-31 15:38:36
560	vidavatar		Bad guy？Good guy？🤔🤔 Get your Vidavatar right now🤑https://t.co/iXTJTCMCUM . . . . . #avatarify #deepfake #android… https://t.co/ymKt102EII	2021-05-31 15:30:00
561	jmnftagustd	Éire 23	@softrainofgrace I think it might be a deepfake	2021-05-31 15:23:26
562	facemagic_app		Download FaceMagic App and swap your face into anyone !🔥 🤙https://t.co/ofwMZai8Lz . . . . . #facemagic… https://t.co/UMne39R9dn	2021-05-31 15:00:02
563	Snapzu_Earth	Connect with fellow bloggers 👇	Deepfake maps could really mess with your sense of the world https://t.co/MGRrgMJJhA	2021-05-31 14:58:09
564	preslavrachev	Munich, Germany	How I imagine I must be looking like, when I explain or present something. Except the short hair 😆 #deepfake https://t.co/fQ6LfONAV2	2021-05-31 14:55:30
565	SvcCyber		Ars Technica: Deepfake maps could really mess with your sense of the world. https://t.co/4YkIT4RRI0 via @GoogleNews	2021-05-31 14:49:52
566	CalNewsEditor	California, USA	Deepfake imagery allows the government to spread misinformation or doubt about real visual information. https://t.co/idbZv1D0Bl	2021-05-31 14:49:49
567	OCatholic	U.S.A.	@VeracityQuest @JonahofNinevah Came across this article after seeing your thread. Altering maps can go both ways--a… https://t.co/9dh0fpAqU9	2021-05-31 14:43:15
568	Snapzu_Tech	Connect with fellow bloggers: 👇	Deepfake maps could really mess with your sense of the world https://t.co/VHmnuTQQJI	2021-05-31 14:43:03
569	arxiv_cscv		FReTAL: Generalizing Deepfake Detection using Knowledge Distillation and Representation Learning https://t.co/9TMtbyEWph	2021-05-31 14:41:05
570	HaremToken		@trackingcryptos @DeFiGod1 No we make AI generated avatars and easy to use deepfake tools	2021-05-31 14:34:19
571	nadianaffi	Canada, Montreal	📣👀Looking for 18 to 24 years old university students to participate in our project: Youth's potential to counterbal… https://t.co/hZ9H2BXewj	2021-05-31 14:33:12
572	TheRealBradmo		@carefreeb0mb @Smokingspoon @HyruleHero_ Deepfake CareFreeVegeta goes super sayian yelling "smeeeeeeeeeeegmaaaaa!!!"	2021-05-31 13:55:19
573	sonofsofia		@dowbboy @Seinfeld I wonder how long until they use deepfake tech to sanitize these old shows and movies. Don’t th… https://t.co/qOImPdhqa6	2021-05-31 13:44:35
574	__LENIA	Montréal, Québec, Canada	Deepfake maps could really mess with your sense of the world https://t.co/5UMrpVQGe7	2021-05-31 13:33:52
575	RyanAlynPorter	Miami Beach, FL	Satellite photos are easy to fake now. https://t.co/ofgRuVrYSc	2021-05-31 13:31:36
576	Info_Activism		Deepfake maps could really mess with your sense of the world https://t.co/n6FjEC52gT	2021-05-31 13:31:00
577	MarkoStankic	Belgrade	Tom Cruise Deepfake Account Is At It Again With A Brand New Video: These Tom Cruise deepfakes are just getting bett… https://t.co/PfouW3ZjaQ	2021-05-31 13:01:08
578	Massmoviecide	NJ, USA	Tom Cruise Deepfake Account Is At It Again With A Brand New Video https://t.co/Hhis6gb56n	2021-05-31 12:58:02
579	AIEthicsWatch		#Deepfake maps could really mess with your sense of the world #AIEthics #EthicalAI #AI #ArtificialIntelligence… https://t.co/uDC0FTfzxs	2021-05-31 12:51:14
580	LadyJ_LI	Long Island, NY	Deepfake Maps Could Really Mess With Your Sense of the World https://t.co/hyV3sYvCNf	2021-05-31 12:50:02
581	IstiCnr	Pisa, Italy	@ffalchi from @IstiCnr talking about #DeepLearning and #MachineLearning on ConverseRAI #RaiperilSociale… https://t.co/HAaGiOb4h4	2021-05-31 12:33:57
582	MichelleBlanc	Chertsey et Montréal	Deepfake Maps Could Really Mess With Your Sense of the World https://t.co/DWCvJsfaJh via @wired	2021-05-31 12:31:34
583	globalsynchrony		Deepfake maps could really mess with your sense of the world https://t.co/xugyqa7nZB https://t.co/dYSu9wWrz1	2021-05-31 12:28:54
584	JacobRiggs_	London, United Kingdom	@UnderTheBreach Soon we'll see regular deepfake Elons making voice matched statements on mooning shitcoins.	2021-05-31 12:27:21
585	marzorie25	MNL, PH	Second topic: Deepfake is such a scary technology. https://t.co/3Zpzcs0fTl	2021-05-31 12:21:59
586	AndyVermaut	Diksmuide, België	Tom Cruise Deepfake Account Is At It Again With A Brand New Video https://t.co/DNRDlnPMNd https://t.co/J0OckEZwLZ	2021-05-31 12:20:06
587	Lexxielizzie	Australia	@becksley Ive says WhAt?! I mean, she's got a delightful back catalogue. I look forward to her replacing any horri… https://t.co/W08Ct0B7zw	2021-05-31 12:19:17
588	grim_pet	Right Here	@RepSwalwell He didn’t claim it was a deepfake?	2021-05-31 12:19:12
589	anarcho	California	Deepfake maps could really mess with your sense of the world https://t.co/isz0pXPoAe	2021-05-31 12:12:43
590	I_GotQuestions		A link to the Barack Obama deepfake video. https://t.co/FPdazRHnOg ⬇️⬇️	2021-05-31 12:07:37
591	amedane46	In a Society, Dimension 46	My first YAGOO deepfake! YAGOO be like after A-chan and Sora discovered Cover Corp. company (context refer to Kiara… https://t.co/6AWtzWHMgk	2021-05-31 11:37:43
592	HAlnoon	Dubai, UAE	Deepfake maps could really mess with your sense of the world https://t.co/v7ht0VIMYF	2021-05-31 10:45:47
593	kirillklip	Planet #Earth, mostly.	#UniVerse Everything. Already. Here. Find🌍Share. #DeepFake Love &amp; #Crypto: #Bitcoin "Striptease Club Economics".… https://t.co/c5jv0Q7SXq	2021-05-31 10:32:09
594	dfcrichardson	Cape Town, South Africa	Deepfake maps are only going to add to society's problems with misinformation https://t.co/bLFYqfDsnA https://t.co/xi9hZL3MUs	2021-05-31 10:28:03
595	aadupuli	Singapore	Wondering whether this #PeterThiel video is #deepfake..?! #bitcoin	2021-05-31 10:24:56
596	Gahlit		Didn't know uncanny valley android "murder you when i malfunction" Aloy was in any way a preferred choice. And Fan… https://t.co/PvVxMezuKs	2021-05-31 10:23:05
597	Floor_Doughnut	Getting closer :)	like they just googled "brotish teenager" and put the first stock inage they could find thru one of those deepfake apps or whatever	2021-05-31 10:22:24
598	mypressportal	South Africa	#southafrica #pressrelease AI Expo Africa, Wesgro, and Zindi launch the Deepfake Africa Challenge - AI Expo Africa,… https://t.co/MX4f9UzGbY	2021-05-31 10:03:51
599	danielalomar	The Universe	Deepfake Maps Could Really Mess With Your Sense of the World https://t.co/lTzwqFIeUP	2021-05-31 09:55:03
600	SNDS2236	sᴜʙsᴘᴀᴄᴇ	@GroovyBruce The kind of deepfake I can get behind.	2021-05-31 09:41:33
601	reinachrystal	anypronouns◡̈16	i did not just see a heejin deepfake...,	2021-05-31 09:37:07
602	BBCScotNine	Scotland, United Kingdom	What is deepfake pornography, and what are the laws against it across the UK? https://t.co/59XinRCidI https://t.co/hSSeCVZFj5	2021-05-31 09:15:22
603	jumio	Global	Join Jumio at ACAMS' Anti-Financial Crime FinTech Summit for a panel discussion on: The New Faces of Fraud: Fighti… https://t.co/ICp2o7AwD7	2021-05-31 09:12:33
604	price1d		@gusdafa Deepfake. John's right, keep that day job!	2021-05-31 09:03:56
605	nordpil	N 59°21' 0'' / E 17°52' 0''	Deepfake maps could really mess with your sense of the world https://t.co/0qOcyn0b2p	2021-05-31 09:00:13
606	lastudiolafayet	World Wide BY LAFAYETTE © 2020	Deepfake geography: Why fake satellite images are a growing problem via @ https://t.co/FRz1WwCojX	2021-05-31 08:53:17
607	kurtdjrob	Poughkeepsie, N.Y.	Anyone with an iPhone can now make deepfakes. We aren’t ready for what happens next. https://t.co/FDCTMtKMVV	2021-05-31 08:45:42
608	AlphaMonkeyTV	Sydney, Australia	Not only is this dumb as fuck. But the "Fan" alter looks like a bad Deepfake. https://t.co/VvphbUeVUy	2021-05-31 08:36:08
609	MridulRSingh	Greater Noida | Varanasi	#Deepfake maps could really mess with your sense of the world! No wonder most of #Google Map’s entries remains away… https://t.co/rT5uN6PfLw	2021-05-31 08:12:47
610	ClaesStenborg	Göteborg, Sverige	This is what a deepfake voice clone used in a failed fraud attempt sounds like https://t.co/DBRCQnx8j9 via @Verge #tech #deepfake #voice	2021-05-31 08:01:24
611	bug_less	Mesa, AZ	Deepfake maps could really mess with your sense of the world https://t.co/xDo4HB5LET	2021-05-31 07:25:17
612	RedrawsJo		@hentailover1155 @OOCWesternR34 Is that thw deepfake one or did this really happen?	2021-05-31 07:18:45
613	PHassey	Sydney, Australia	@bengrubb Surely this is a Deepfake. I mean, I hope it is a deep fake.	2021-05-31 07:08:19
614	MLandDL_papers	Utrecht, The Netherlands	FReTAL: Generalizing Deepfake Detection using Knowledge Distillation and Representation Learning. (arXiv:2105.13617… https://t.co/mwul6JB4wo	2021-05-31 07:04:18
615	sonofselassie		Ars Technica: Deepfake maps could really mess with your sense of the world. https://t.co/wEW4X6cvxA	2021-05-31 07:02:25
616	Ronny_Meichsner	Chemnitz, Sachsen	Deepfake maps could really mess with your sense of the world https://t.co/88cjRi8qJy	2021-05-31 07:02:03
617	XERDAN_Design	Malta	The WHAT is not new. The HOW is. Deepfake maps could really mess with your sense of the world https://t.co/olq7kNgfBf	2021-05-31 06:55:39
618	MukiEX57	Over The Goddamn Rainbow	@Minty_Root Yeah, I'm all on board with "what the fuck did they do to Aloy", but they could just deepfake Horizon 1… https://t.co/5jlBAhJyD7	2021-05-31 06:55:10
619	ChrischtlWelsch	München	I just don’t get used to the magic of AI - totally fascinated by this: Computer scientists at the University of Buf… https://t.co/Vjozs00cCO	2021-05-31 06:46:56
620	NMZivkovic	Novi Sad, Republic of Serbia	Be skeptical! Things might not be quite as they seem 👀 Video: https://t.co/FkZzaYdYmD Article:… https://t.co/AXN2wyRdIM	2021-05-31 06:33:53
621	kirillklip	Planet #Earth, mostly.	#BITiCon Curling?! #Bitcoin &amp; #Tether😭Sliding Together #Crypto Pump: TOO Good to be True? Real Beavers are… https://t.co/lp1WMnNppt	2021-05-31 06:24:31
622	Aquras32	Wellington City, New Zealand	@farronatic @elimnebe Motherfucker thats deepfake level of uncanny 😣	2021-05-31 06:15:45
623	TheRealHILF	Adelaide, South Australia	@PaladinAmber It’s literally just an Addison Rae deepfake, which is funny because editing a girls face into game ch… https://t.co/JgX0BIwhEt	2021-05-31 06:11:54
624	JPZanders	France	1/3 #artificial_intelligence In a paper published online last month, University of Washington professor Bo Zhao em… https://t.co/4PR8dTyD2Y	2021-05-31 05:58:20
625	bp_reporter		Lip Sync and Deepfakes: A novelty or a great tool for the film industry? https://t.co/B6PR8hONaN #filmmaking… https://t.co/iH6cooE2J3	2021-05-31 05:11:10
626	future_of_AI		Deepfake maps could really mess with your sense of the world https://t.co/yESg1rDO5K #AI #Business via @arstechnica	2021-05-31 05:05:01
627	MangyMedia	Belfast, Ireland	Deepfake maps could really mess with your sense of the world https://t.co/if8F005twS @bal00n3	2021-05-31 04:54:27
628	DappsFlex	The moon	i'm gonna use deepfake voice spoofing to make someone else get these ads for intermittent fasting as a christmas prank	2021-05-31 04:36:17
629	uradn	middle of nowhere	In a paper published online last month, University of Washington professor Bo Zhao employed AI techniques similar t… https://t.co/zENY5Z2wMA	2021-05-31 04:34:22
630	InfoSecHotSpot	The Republic of Tejas	Deepfake maps could really mess with your sense of the world https://t.co/QroQ9DzoJZ	2021-05-31 04:20:14
631	tommy_garber	Los Angeles, CA	@darthvariel This is what deepfake technology was made for.	2021-05-31 04:16:06
632	arxiv_cs_cv_pr		FReTAL: Generalizing Deepfake Detection using Knowledge Distillation and Representation Learning. Minha Kim, Shahro… https://t.co/BYAcfxLKpJ	2021-05-31 04:10:12
633	SecurityNewsbot	Internet	Deepfake maps could really mess with your sense of the world https://t.co/NZdfmabNhI #HITB	2021-05-31 04:00:11
634	radio_on_berlin	Berlin	Lecture on #AltRight https://t.co/HrFpFhzyvN #deepfake #truelies is starting now Listen live here: https://t.co/SRZfCgl7QX :	2021-05-31 04:00:06
635	deuxwrite	Ancient history, Deep Politics, Media Studies, MIL history, Technology, Finance & Geopolitics	The future is going to be an illusion. https://t.co/3ke0j2yEIA	2021-05-31 03:39:28
636	ArtCrusader_	Bonn, North Rhine-Westphalia	I may or may not have changed all my alerts to a deepfake of Vitas 7th Element (the Russian blelele song). Don't tr… https://t.co/BTT44yXFBz	2021-05-31 03:05:55
637	LScottHarrell	Cozumel, Mexico	Will Deepfakes Lead to a Video Forensics Boom? - https://t.co/FIAxhf0ypx … [#forensics #videocontent] https://t.co/3PcvimQRwX	2021-05-31 02:54:14
638	Blogging__Guide	Washington, DC	What is a Deepfake? https://t.co/7dwcuDcaTC #deepfake #technology #future #ai #machinelearning #deeplearning #business	2021-05-31 02:36:18
639	LoveAlwaysEbbz	Wonderland	I'm calling deepfake. Idc my brain reFUSES to belive this. Solid no, good day to you all. https://t.co/TxXPg7lKID	2021-05-31 02:28:42
640	ratmiddleman	💉 1/6/21 | he + 22	@astrosapling jerma ted the bellhop deepfake	2021-05-31 01:52:27
641	arxiv_cscv		FReTAL: Generalizing Deepfake Detection using Knowledge Distillation and Representation Learning https://t.co/9TMtbyEWph	2021-05-31 01:40:31
642	SherryWillifor2		@AnthonySabatini If you think he hasn’t been out of his basement &amp; can’t string two sentences together, you either… https://t.co/9sLJkF6UQy	2021-05-31 01:21:44
643	No2BrainWashing	Linux Kernel	@TheLotusYeeter Was that ever proven to be LAPD or news or a deepfake?	2021-05-31 01:12:36
644	rosmith11	Canada	Deepfake maps could really mess with your sense of the world – Ars Technica https://t.co/SusTMCGykQ	2021-05-31 01:05:50
645	HarryPotter361	Newcastle	It's Harry Potter But With American Actors Deepfake Video - TVOvermind https://t.co/xMPpKw8s1s	2021-05-31 01:03:07
646	ContinualAI		FReTAL: Generalizing Deepfake Detection using Knowledge Distillation and Representation Learning. (arXiv:2105.13617… https://t.co/CAOJK5iapO	2021-05-31 00:54:16
647	PatrickCMiller	Portland, OR (and airports)	Deepfake maps could really mess with your sense of the world https://t.co/VYXktwft5N	2021-05-31 00:45:01
648	YourMuthr	United States	@hatecoleslaw @buycapes Someone this stupid can't really live that long without Darwinning himself. This has to be a deepfake	2021-05-31 00:38:12
649	davidwickman	Midwest	Deepfake maps could really mess with your sense of the world https://t.co/g1268OxuRL https://t.co/D9HEEqkFUV	2021-05-31 00:15:36
650	herahsokas	she/her l 26	lets just stick with deepfake luke. im fine with deepfake luke skywalker https://t.co/sTx9CUK254	2021-05-31 00:12:01
651	culturehacker	all over the internet	@RealtyEco @hicetnunc2000 For this and some of my other portraits I use a method that mixes AI and glitch processin… https://t.co/hWERHp19JI	2021-05-30 23:45:45
652	TilYaMakeIt00		@cdntradegrljenn Can someone deepfake @christinebarnum on this ASAP	2021-05-30 23:44:30
653	cobaltbluetony	South Jersey, USA	@smugmasshole See the word Zion? Obviously a deepfake by the Jewish space laser cabal. https://t.co/BKMCKXuxAe	2021-05-30 23:43:58
654	Archangel2736	Beyond of Your Understanding!	@nanea_ciprian I made a post Friend Activity with Deepfake, Hot Deepfake with Pelosi She is a strong american poli… https://t.co/fciGLHrS9C	2021-05-30 23:21:19
655	Cxntu_legion	Robo Factory, CA	@Impu41ty Looks like a shitty deepfake	2021-05-30 23:05:17
656	hackinthebox	International	Deepfake maps could really mess with your sense of the world https://t.co/AK84Pt0YhW	2021-05-30 22:56:39
657	DangerHyena	gotham	https://t.co/TJk4VpTp4x ok it WAS a deepfake i think, his titties aren't nearly that bulbous! damnnn titty technol… https://t.co/O8BDnXr78w	2021-05-30 22:47:41
658	morrowgl	los angeles	Deepfake maps could really mess with your sense of the world https://t.co/2933fhbDCP	2021-05-30 22:44:48
659	DangerHyena	gotham	WTF this has to be a deepfake right? i know the guy gained a bunch of weight but no one's body grows like that, i'm… https://t.co/ygGfnaGw6Z	2021-05-30 22:42:48
660	TNR_Gold	Vancouver, BC (TSX.V: TNR)	"Gyrations" Many billions of dollars in losses are making their way through the system. #Bitcoin at this stage &amp; al… https://t.co/Zbp0qaBcgb	2021-05-30 22:30:07
661	TNR_Gold	Vancouver, BC (TSX.V: TNR)	#DeepFake Love And #Crypto: #Bitcoin "Striptease Club Economics". https://t.co/5jiqsR4aqs #Tether #Dogecoin… https://t.co/U6VMesRFgN	2021-05-30 22:27:00
662	TNR_Gold	Vancouver, BC (TSX.V: TNR)	“Young are blessed w ignorance They’ve never tasted the bitterest taste of loss. For them it’s all just Crypto Vide… https://t.co/xPQtbwFNJC	2021-05-30 22:08:08
663	ipfconline1	Marseille, France	New Deepfake Spotting Tool Proves 94% Effective – Here’s the Secret of Its Success https://t.co/jHzQkvN653… https://t.co/mhKlWPK0WY	2021-05-30 21:30:08
664	carlesdijous	Barcelona, Spain	#Deepfake #maps could really mess with your sense of the world. Researchers applied #AI techniques to make portions… https://t.co/5Y53iD1a4z	2021-05-30 21:24:00
665	SuriyaSubraman	London, UK	One group that's embraced AI: Criminals: ... against attacks that use deepfake technology, AI-enhanced "phishing" c… https://t.co/2kvoREHPnE	2021-05-30 21:12:06
666	itsstevenhudson	Central Ohio	Deepfake maps could really mess with your sense of the world https://t.co/O2YizYTwzW	2021-05-30 21:00:24
667	mackertd	Home	Of interest - Deepfake maps could really mess with your sense of the world https://t.co/puBNKdWOOb	2021-05-30 20:58:20
668	NewVirginiaBot		TH Leon Montan BP is an obvious Deepfake.	2021-05-30 20:56:05
669	BigIaw		@relyt789 @amyrlinn how do deepfake twitter google search	2021-05-30 20:41:39
670	Mauitaui1		@hedera Can you please provide the world a solution for Deepfake Photos and Videos please? @Reuters and co. will ap… https://t.co/Fe5Z2Vv6JN	2021-05-30 20:41:16
671	queencordite	United Kingdom	@anka_dm found this deepfake app and animated their rendition of Alessandro from an art trade we did. Showed it to… https://t.co/unrYoWQmV1	2021-05-30 20:37:32
672	haulinggear	Alaska, USA	Deepfake maps could really mess with your sense of the world https://t.co/CKlbusHpNe	2021-05-30 20:27:42
673	IAQsusan	Andover, Massachusetts	This Deepfake Video Of Tom Cruise Talking About Industrial Cleaning Is So Good It's Uncanny https://t.co/2PItiEeoiB via @Digg	2021-05-30 20:27:15
674	Hung_Solow	Los Santos, SA	@NormalDifficult Cursed deepfake	2021-05-30 20:08:50
675	SE0BARBIE	meowie/meowself	I LOST MY ONE AND ONLY SIM JAKE DEEPFAKE	2021-05-30 20:07:27
676	cahcd1	fuckin lit brotherrrr	@InternetHOF_ deepfake technology has gone too far	2021-05-30 19:56:39
677	jaidee02912676	The United Kingdom	Deepfake pornography: a new epidemic https://t.co/wYF02a21zg	2021-05-30 19:55:53
678	vocaaalll		who wants to see a woman that's lived in rough terrains, fighting mechanical beats and hunting since she was a chil… https://t.co/ah39HbKDuf	2021-05-30 19:54:50
679	_therealmark_		Deepfake maps could really mess with your sense of the world https://t.co/F1NlKO8XXH https://t.co/91qeeg6yI2	2021-05-30 19:36:03
680	TNR_Gold	Vancouver, BC (TSX.V: TNR)	“Subtle differences" in cultures in the West &amp; in the East &amp; their languages. In the West "recommendation not to do… https://t.co/c2NoPTraWo	2021-05-30 19:34:48
681	hanaasworld	Free Palestine 🕊	@JesseDoctor @simonegender It’s a deepfake, here’s the real vid. https://t.co/6eMZGJNRfm	2021-05-30 19:28:22
682	WaldemarKrysiak		linki: YouTube: https://t.co/QW6LSfoOP0 Spotify: https://t.co/ia6qsTA2cf PodBean: https://t.co/0UUxAhIOdw	2021-05-30 19:28:12
683	TNR_Gold	Vancouver, BC (TSX.V: TNR)	“#Bitcoin &amp; #Tether Are Only Good Together #FriendsReunion 👀 https://t.co/5jiqsR4aqs 🐉 Any Chain is as strong a… https://t.co/Sp2s0strqA	2021-05-30 19:22:00
684	DormenoP	La Araucanía, Chile	Deepfake maps could really mess with your sense of the world https://t.co/ZyyBVe9Flc	2021-05-30 19:12:55
685	_Janusz	San Diego, CA	@Michael_M_W_ Say what you want about the ethics of deepfake videos. But the guy who impersonates Tom Cruise is amazing.	2021-05-30 19:08:14
686	Harmchair	UK	@HouseofMourthia @retroguygaming Let's pray not. Imagine endless Simpsons provided by AI and Deepfake....I wonder i… https://t.co/LZlXWYc1aW	2021-05-30 19:05:18
687	obrun26	Village of North Bay, WI	@LanceSchukies @PhilipIngMBE The ultimate #deepfake, the #steeledossier, #Russian #collusion	2021-05-30 18:54:37
688	Dagnum_PI		@meisshaily @hudson_chatbots @___chrispie___ #Deepfake is definitely a up and coming problem but it's something you… https://t.co/1dvoQrH5B7	2021-05-30 18:51:29
689	meisshaily	Sydney	https://t.co/aldeVjtKOJ Deepfake maps could really mess with your sense of the world CC @Dagnum_PI @hudson_chatbots… https://t.co/hCPZeMVYHs	2021-05-30 18:42:27
690	twisted_copper	Portland, OR	How would you describe the expression on this dude’s face? . (I have no idea who this cheap action figure is suppos… https://t.co/xajcY69Exl	2021-05-30 18:41:19
691	Prison_Health	Honolulu, Hawaii	...UW professor Bo Zhao employed AI techniques similar to those used to create so-called deepfakes to alter satelli… https://t.co/NvKhOTslGp	2021-05-30 18:30:38
692	ba_06121988	Ahmedabad, Gujarat	Deepfake maps could really mess with your sense of the world https://t.co/Cnk6dLo0fa https://t.co/2zEb5usnJQ	2021-05-30 18:29:09
693	mildlysep	London, England	@Griszle this is deepfake ai https://t.co/AYWqeDWyOQ	2021-05-30 18:25:01
694	thackshaw	Trinidad & Tobago	Deepfake maps could really mess with your sense of the world https://t.co/DD9EeuzVgl https://t.co/LlTfWZ8DoV	2021-05-30 18:16:06
695	janskrob		@acidhorizonpod A bad deepfake, warped AI face or targeted ad that doesn't make any sense always calms me down as I… https://t.co/nyAZ5JAXoX	2021-05-30 18:10:57
696	kevi_batfam	Bukittinggi, Indonesia	Watch "[DEEPFAKE] MAFIA DEFINITIVE EDITION STARRING ROBERT DE NIRO" on YouTube https://t.co/AUhDd8m64c	2021-05-30 18:04:33
697	MDmanfredi	Ciudad Autónoma de Buenos Aire	Deepfake Attacks Are About to Surge, Experts Warn: https://t.co/b2zJeWdJlZ vía @threatpost	2021-05-30 17:59:12
698	kirillklip	Planet #Earth, mostly.	#BITiCon Curling?! #Bitcoin &amp; #Tether😭Sliding Together #Crypto Pump: TOO Good to be True? Real Beavers are… https://t.co/kqhGkhHMNM	2021-05-30 17:56:29
699	PuyoPuyoTennis	???	@fbfishslap The one on the right looks like it's gonna start deepfake singing at any given moment	2021-05-30 17:49:32
700	PuyoPuyoTennis	???	@evelisharparrow @Emilia_Pharaoh It looks like a Deepfake waiting to start singing	2021-05-30 17:44:30
701	flufftheory	Everywhere	Future actors will have enough childhood footage on the internet that they'll be able to deepfake their childhood f… https://t.co/SdlFpA13dq	2021-05-30 17:40:50
702	inputmag	New York, USA	Even industry leading deepfake debunking software thought these Tom Cruise videos were real https://t.co/OpswEeDsLd	2021-05-30 17:21:02
703	cleabofficial	Montréal, Québec	Is anyone else getting the ads for a deepfake app where they put jim carrey on John wick	2021-05-30 17:17:50
704	TuxICT		Deepfake maps could really mess with your sense of the world https://t.co/Dbs80ybQpC	2021-05-30 17:02:10
705	kennethcameron	Washington State	Deepfake Attacks Are About to Surge, Experts Warn https://t.co/5etcqbJSDl #cybersecurity	2021-05-30 16:51:50
706	GeeiGolly		It’s a deep state deepfake! https://t.co/SWKibBVQ6Y	2021-05-30 16:49:05
707	Pbabinose	Halifax, Nova Scotia	This is clearly a deepfake, I have been nothing but loyal to my current partner and whoever made this slanderous co… https://t.co/HfiKdLl7WH	2021-05-30 16:38:53
708	MartinSFP	Manchester, UK	@thefalken Yeah, I think deepfake maps are interesting, but aside from the auto-generation element creating differe… https://t.co/6mFt1RQq6G	2021-05-30 16:26:48
709	ohyeahrevel		This is what we call with deepfake. Not sure about the regulations of deepfake in this country but i hope people wi… https://t.co/CG2ImSHn1Z	2021-05-30 16:26:48
710	GFACCORD	Geneva, Switzerland	Retweet selected by the https://t.co/11ojAZA3Wf team | Resemble AI launches voice synthesis platform and deepfake… https://t.co/fqm1aoUNnf	2021-05-30 16:25:22
711	afilina	Montreal, Canada	@oioki Yes. It's an odd choice for a deepfake :)	2021-05-30 16:15:11
712	luc_biever	Luxembourg	Deepfake maps could really mess with your sense of the world https://t.co/si8TJDTuIT	2021-05-30 16:13:40
713	RealMikeBradley		This looks like a deepfake app video https://t.co/173aBPYRFT	2021-05-30 15:43:41
714	AmitRajaNaik	Bengaluru	Veritone Wants to Deepfake Clone Your Voice #Startup via https://t.co/gGK6TObGKi https://t.co/Wsgo4YPAEr	2021-05-30 15:41:11
715	TickTockTennis		@jddtennis That said, if that emails turns out to be some kind of email deepfake, I humbly walk back my ire. But it… https://t.co/m4WdQdD6Vz	2021-05-30 15:39:54
716	XcutdinCntrlPrk	Canada, eh?	@simonegender I think it's fake, there's some weird artifacts in the video that make me think deepfake	2021-05-30 15:37:42
717	PossumsF		@simonegender It's a deepfake.	2021-05-30 15:35:39
718	savannaheagar		Deepfake maps could really mess with your sense of the world https://t.co/u6kGnQ2uCt #tech	2021-05-30 15:33:01
719	vidavatar		💀➕💵 Make eveything alive @vidavatar ⚒https://t.co/iXTJTCv1wc . . . . . #avatarify #deepfake #android #funnyclips… https://t.co/vx861yNaml	2021-05-30 15:30:00
720	mjohnq3	USA	Deepfake maps could really mess with your sense of the world https://t.co/EEWxZzt5fr	2021-05-30 15:22:37
721	SebPeter	Mumbai, India	Deepfake maps could really mess with your sense of the world https://t.co/0SgfyPDZ8B	2021-05-30 15:13:33
722	MartinSFP	Manchester, UK	“Researchers applied AI techniques to make portions of Seattle look more like Beijing. Such imagery could mislead g… https://t.co/Lb3nWZHj5M	2021-05-30 15:13:05
723	igor_os777	Delaware, USA	Deepfake maps could really mess with your sense of the world https://t.co/U9wgxsyKLv #Tech	2021-05-30 15:11:03
724	DomainsLoko	Dothan, Alabama	Deepfake maps could really mess with your sense of the world https://t.co/RITovWA7td	2021-05-30 15:08:04
725	FatimaDGirl	Galeana, Nuevo León	Deepfake maps could really mess with your sense of the world https://t.co/dswsnRJKbG https://t.co/AvF4ryh8IW	2021-05-30 15:08:03
726	DonWonder98	Salem Center	Deepfake maps could really mess with your sense of the world https://t.co/YQvXjq25AO https://t.co/kI1fiwnj5t	2021-05-30 15:08:03
727	ITSUPPORTHUB1	Burlington, Ontario	Deepfake maps could really mess with your sense of the world https://t.co/75Jv5tp1Lm https://t.co/22Geot8DMQ	2021-05-30 15:08:03
728	HappyFollowBack	Canberra	Deepfake maps could really mess with your sense of the world https://t.co/wJcOAxrFJi	2021-05-30 15:08:02
729	jelbo13		Hey @atensnut and the rest of the wingnuts, you DO recognize that this is a deepfake video? I mean, I realize you'r… https://t.co/64YjE3GYwU	2021-05-30 15:01:24
730	MikeElgan	Silicon Valley	Phrase of the moment: "deepfake maps" https://t.co/TauRR9Worh	2021-05-30 15:00:07
731	fps_hub		Remember the Tom Cruise Deepfake video? Yeah well check this PSA out. https://t.co/TdEtNbNEQu #Cyberpunk… https://t.co/efyOzpjVhs	2021-05-30 14:32:02
732	mlnangalama	Moncton, Canada	via @PerilOfAfrica Deepfake maps could really mess with your sense of the world https://t.co/isAOT9Uqdm	2021-05-30 14:21:03
733	PawanSomanchi	Hyderabad, India	Deepfake maps could really mess with your sense of the world #SocialMedia via https://t.co/cBj7YRwrst https://t.co/serWjr3msR	2021-05-30 14:15:27
734	mabrams	Mountains	Deepfake maps could really mess with your sense of the world - Ars Technica https://t.co/cmw400VNrK	2021-05-30 14:09:45
735	ryan_the_gray1	rasht.Iran	I’m Joe Biden’s husband https://t.co/TmsQ9qq4K9 #deepfake #Biden https://t.co/1EUk8EN2pJ	2021-05-30 14:00:55
736	Hackingdom_io	Bordeaux	Veritone Wants to Deepfake Clone Your Voice #Startup via https://t.co/eOSixYnZ6P https://t.co/PdD1yXvquS	2021-05-30 13:47:13
737	ElmoRLugo		Deepfake geography: Why fake satellite images are a growing problem https://t.co/uyMhnM3BCM	2021-05-30 13:46:49
738	spgreenhalgh	Lexington, KY	Deepfake maps could really mess with your sense of the world: https://t.co/3lsA7Bj7d8	2021-05-30 13:41:41
739	leakylike		@KateWol90087731 @DrProudman @jessphillips @stellacreasy @AlexDaviesJones this is about deepfake porn	2021-05-30 13:31:37
740	MeanMrWolf	iPhone: 43.891843,-79.231931	Deepfake maps could really mess with your sense of the world https://t.co/FkPsIRgBun	2021-05-30 13:23:53
741	lastminutesnews	phuket	Deepfake maps could really mess with your sense of the world: Researchers applied AI techniques to make portions of… https://t.co/2OjolgDrJB	2021-05-30 13:21:44
742	NcsVentures	Atlanta, GA	Deepfake maps could really mess with your sense of the world | #socialmedia https://t.co/d1SDf5kkwn	2021-05-30 13:12:25
743	GregoryDEvans	United States	Deepfake maps could really mess with your sense of the world | #socialmedia https://t.co/P6eXifirg8	2021-05-30 13:12:24
744	InfoSecPhysa	Paris, France	troyhunt posted "Deepfake maps could really mess with your sense of the world" See full original article:… https://t.co/zWW3i1vgKz	2021-05-30 13:08:34
745	Sciencestweet		New: Deepfake maps could really mess with your sense of the world https://t.co/okw7eiefw5	2021-05-30 13:08:18
746	PhuketDailyNews	Phuket, Thailand	Deepfake maps could really mess with your sense of the world: Researchers applied AI techniques to make portions of… https://t.co/gTzt9TS0zr	2021-05-30 13:07:12
747	BBCScotNine	Scotland, United Kingdom	On #BBCSevenDays: @AttaYaqub, @IndiaWilloughby and @shonacraven chat Dominic Cummings Covid claims, deepfake pornog… https://t.co/yAxJXIC9PX	2021-05-30 12:52:18
748	anith	Doha, Qatar	Deepfake maps could really mess with your sense of the world https://t.co/AxiCu1kVrF	2021-05-30 12:47:51
749	stephanekoch	Geneva, Switzerland	"In a paper published online last month, University of Washington professor Bo Zhao employed AI techniques similar… https://t.co/6D6J905FCP	2021-05-30 12:47:47
750	techgateorg		Deepfake maps could really mess with your sense of the world https://t.co/fUmwEPCTwQ	2021-05-30 12:38:48
751	techgateorg		Deepfake maps could really mess with your sense of the world https://t.co/nG1UL0C1iU	2021-05-30 12:34:38
752	VandalsSmile	Tuscaloosa, AL	Deepfake maps could really mess with your sense of the world https://t.co/8arwSZDUTA	2021-05-30 12:34:33
753	akbarth3great	🌎 Consultant	Deepfake maps could really mess with your sense of the world https://t.co/HFXiQgkF6g	2021-05-30 12:32:34
754	IDTheftScout	Australia	Deepfake maps could really mess with your sense of the world: Researchers applied AI techniques to make portions of… https://t.co/iaz5AFxVYm	2021-05-30 12:32:06
755	technofactr	London, England	Deepfake maps could really mess with your sense of the world https://t.co/mq8q0Yl3vA #Technology #TechNews… https://t.co/xblpmgMxhU	2021-05-30 12:30:24
756	NcsVentures	Atlanta, GA	Deepfake maps could really mess with your sense of the world | #socialmedia https://t.co/04L4WHyjff	2021-05-30 12:30:24
757	GregoryDEvans	United States	Deepfake maps could really mess with your sense of the world | #socialmedia https://t.co/Uy5xSR6BRV	2021-05-30 12:30:23
758	CyberUniti		Deepfake maps could really mess with your sense of the world https://t.co/Ws2RStYvd2 by @wired	2021-05-30 12:28:33
759	ArsReviews		Deepfake maps could really mess with your sense of the world https://t.co/zspkvzD7BJ by @wired	2021-05-30 12:20:03
760	arstechnica	NYC - Boston - Chicago - SF	Deepfake maps could really mess with your sense of the world https://t.co/mDKf3DAFPz by @wired	2021-05-30 12:20:02
761	Nayeem_007KMR	Chandigarh, India	#Infodemic , #Deepfake , The worst crime is faking it..... https://t.co/iDlgbYsLJh	2021-05-30 12:03:22
762	SaadAmanSayyed1	WIP: The Shindes	Quick tip I just learned and applied outside of your pitch - have a business-friendly twitter acc. No strong politi… https://t.co/YZ7i8deagy	2021-05-30 11:34:56
763	EdmAndSports	USA	Hayden C is better/less cringe in Episode III, but at this point I wanna see if the voice actor from Clone wars fit… https://t.co/FojRRkkZTS	2021-05-30 11:19:39
764	bangpinkz0ne_	she/her, minor !!	@H0EMOJK istfg i hate them sm have u seen how many edit ship videos there are of the idols and "deepfake" videos of… https://t.co/vHTpcol8gj	2021-05-30 11:17:27
765	nigewillson	ringwood, uk	Veritone Wants to Deepfake Clone Your Voice via @DigitalTrends https://t.co/fBnk9nFb99 #ai #artificialintelligence… https://t.co/PGtRK1valp	2021-05-30 11:15:03
766	menace2economy		@chiweethegod i was so disappointed finding out it's a fucking deepfake.	2021-05-30 10:20:16
767	DelphiEllis	Beds, Luton, MK, The World	Deepfake pornography is where computer technology is used to map the faces of celebrities and private citizens on t… https://t.co/pcgWF9HN2y	2021-05-30 09:51:59
768	PKY016		@Crap90sFootball Impressive deepfake. We all know Zizou didn't make mistakes like that.	2021-05-30 09:33:32
769	peawiddy	London	@DickDelingpole isn't that what girls say, when they wear things showing too much cleavage? p.s. you need to work… https://t.co/mT3HxPqEya	2021-05-30 08:59:59
770	Philipp08767899	Comunidad de Madrid, España	Deepfake Maps Could Really Mess With Your Sense of the World | WIRED https://t.co/BIIECw8fAb	2021-05-30 08:59:25
771	ShutDa_Ur_Mouth	Proud 2B NATIVE "SOUTH" Korean	@reface_app A lot of people suffers because of deepfake technology. A group of bad students bullied a girl, they… https://t.co/vQbnbWb5x9	2021-05-30 08:56:49
772	McGlynnClare	Durham University, UK	Deepfake sex videos could lead to 'next pandemic' as hackers steal photos https://t.co/0xXNYBVjJz	2021-05-30 08:23:17
773	cyberpunkig	London	Remember the Tom Cruise Deepfake video? Yeah well check this PSA out. via /r/Cyberpunk by u/ LokiTheTrickstr… https://t.co/au0XUIVzGC	2021-05-30 07:58:06
774	MasksDontWorkUK	Paradise Island	@KentPiano @Spaceneeded1 Well, he must have been busy this year..... you now have me pondering whether the whole lo… https://t.co/jRLUb2qTVd	2021-05-30 07:42:11
775	ShowerThoughtsy	mindblowing parody	Future actors will have enough childhood footage on the internet that they'll be able to deepfake their childhood f… https://t.co/7AJfLrx9Fq	2021-05-30 07:40:23
776	WHATISAPLANET		Future actors will have enough childhood footage on the internet that they'll be able to deepfake their childhood f… https://t.co/3FSs041Tu0	2021-05-30 07:34:44
777	Keepingitcreel	WORLDWIDE	Future actors will have enough childhood footage on the internet that they'll be able to deepfake their childhood f… https://t.co/DPZJ3Zh5zB	2021-05-30 07:31:08
778	PrivateThoughtX		Future actors will have enough childhood footage on the internet that they'll be able to deepfake their childhood f… https://t.co/8dTij6eeKh	2021-05-30 07:29:33
779	MelissaJarquinM	Alberta, Canada	@JustinTrudeau , very interesting deepfake declarations today Mr. Trudeau. I hope you follow due procedures in tran… https://t.co/CrgE6otPfR	2021-05-30 07:27:34
780	MasksDontWorkUK	Paradise Island	@Spaceneeded1 Haha probably. You can play a lot of tricks with deepfake tech these days too! Imagine how hilarious… https://t.co/Gp6DaB8jnG	2021-05-30 07:25:36
781	youahmed00	[DATA EXPUNGED]	@Finn35114657 @ChuckTingle @neilhimself My problem isn't the look it's the idea not being executed, if the show own… https://t.co/k0hHk61YZI	2021-05-30 07:25:29
782	redditshowerth1		Future actors will have enough childhood footage on the internet that they'll be able to deepfake their childhood f… https://t.co/l6cDsSOhiw	2021-05-30 07:23:59
783	ShowerThoughtz1		Future actors will have enough childhood footage on the internet that they'll be able to deepfake their childhood f… https://t.co/HbCL43UoIi	2021-05-30 07:22:30
784	NowJustHere		As mentioned previously, advanced augmented reality AI using deepfake technology may dupe a lot of people, if even… https://t.co/Srbew9c5wv	2021-05-30 07:18:36
785	misanthropemime		@GaryLegum Agreed. It's always uncanny valley. Maybe deepfake tech can be used for good and make it seem more real.	2021-05-30 06:48:24
786	NowJustHere		(Most AI cannot pass a Turing Test, especially when attempting to use deep fake technology by representing deceased… https://t.co/yUV561dXVH	2021-05-30 06:34:58
787	vurio_naomi	日本 沖縄	Last night I tried out a #Zoom quiz with my high school friends, and the winner of the first contest was Nao, who w… https://t.co/6KYtBGk8qs	2021-05-30 06:03:59
788	0player	Москва, Россия	@eevee utopia where deepfake ai are controlled	2021-05-30 05:44:55
789	DTerran2		Its about distinguishing between Truth and Ads, much like the Sassy Justice deepfake series. On the surface its mak… https://t.co/0ZSwx4FSJw	2021-05-30 05:38:24
790	EvaSmartAI		The art of deepfake. Just sit back and watch 📽 via https://t.co/ttT1FIJr3x https://t.co/GNKzGG1H21	2021-05-30 04:44:21
791	regibonn	SoCal	Deepfake Maps Could Really Mess With Your Sense of the World #SmartNews https://t.co/9lfGWoQ1z8	2021-05-30 04:27:59
792	NewVirginiaBot		TH Cameron Koehler MSM is an obvious Deepfake.	2021-05-30 04:27:38
793	isaurarenwrites	miwok lands | sf bay area	just learned that "deepfake" is a different 21st century phenomenon than "fake deep." who'd have thought??	2021-05-30 03:35:35
794	pranakasha	Seattle	@brianmonarch Just watched your Star Trek Jim Carrey deepfake :) #AlrightyThen @EgotasticFT @evan_kapitansky… https://t.co/BolYOf2G8d	2021-05-30 03:34:11
795	DavidSummerly	Billings, MT	@kyledunnigan @kurtmetzger #Disturbingly #accurate #DeepFake #caricature #comedy #gold I hope they both got a good chuckle watching.	2021-05-30 02:52:39
796	imleglt		@tyIerstone you were in a groupchat with a bunch of white gay trolls making deepfake voiceovers that could’ve crumb… https://t.co/ZFa3FoTHGT	2021-05-30 02:41:38
797	LestHeJesse	Washington, D.C.	Future actors will have enough childhood footage on the internet that they'll be able to deepfake their childhood f… https://t.co/IGQmUv2AhF	2021-05-30 02:39:17
798	Blogging__Guide	Washington, DC	What is a Deepfake? https://t.co/7dwcuDcaTC #deepfake #technology #future #ai #machinelearning #deeplearning #business	2021-05-30 02:03:10
799	Chelsea_Sau	Florida	@BlakeMcLain_ Could be a deepfake...	2021-05-30 01:12:52
800	Celebrinborn		@twominutepapers I am curious if one could combine Deepfake and a GAN for anonymization software (replacing real fa… https://t.co/xFmPZiekrC	2021-05-30 01:05:18
801	Brooks_Rob	robbrooks.net	I’m getting ads for @reface_app, a face swap app that presents as “fun”, but uses #deepfake tech to put a photograp… https://t.co/ejgvdy9VNR	2021-05-30 00:52:20
802	Jerrytimber		@AS_4FreeMarkets @AbrahamStein8 @mtgreenee The biggest threat to this country is it's citizens not being able to di… https://t.co/PyIK3Q9imd	2021-05-30 00:43:01
803	AYATOMM_COM		@ravelesm @sabrina68 @BarackObama that's a cheezy af deepfake.	2021-05-30 00:25:22
804	MMACitizen		@DaRrIn_lAnDrY @MartialMind1 @espnmma @chrisweidman I can confirm, because the real fight was only available on ppv… https://t.co/Oz4MQ1j0Qc	2021-05-29 23:52:08
805	BraedanTw		@LinusTech This sounds like Deepfake Linus	2021-05-29 23:52:06
806	FarsightSecInc	San Mateo, California	In a paper published online last month, University of Washington professor Bo Zhao employed AI techniques similar t… https://t.co/DIBmgAbTau	2021-05-29 23:50:59
807	LegendsofEq	In Development	(Also any evidence purporting to show Ellowee attempting to summon Frost Dragons is a deepfake and sharing such slander cannot be tolerated)	2021-05-29 23:19:54
808	RandomFun_	Worldwide!	Future actors will have enough childhood footage on the internet that they'll be able to deepfake their childhood f… https://t.co/eN3SzZR78N	2021-05-29 23:17:57
809	gaywalking	Iowa	@msmarquise8 It's a deepfake I'm convinced 😂	2021-05-29 23:01:23
810	thefuturemktg	Toronto	#Deepfake technology can now dub films as if they were original or put new lines into the actor's mouth. Marketers… https://t.co/VcCKULu13D	2021-05-29 23:00:00
811	pupbenny	United Kingdom	Just created first DeepFake.	2021-05-29 22:57:33
812	herahsokas	she/her l 26	you know what? everyone is perfectly fine with deepfake luke. we love deepfake luke https://t.co/LklJAblBD6	2021-05-29 22:53:04
813	FiftyFour17	USA	There's some manipulation in these videos, from the man who is featured, Dr. Paul, being very similar in appearance… https://t.co/AOTdfcClNK	2021-05-29 22:52:32
814	5howerthoughts		future actors will have enough childhood footage on the internet that they'll be able to deepfake their childhood f… https://t.co/KyzzTn5AT0	2021-05-29 22:44:22
815	thinking2015		Future actors will have enough childhood footage on the internet that they'll be able to deepfake their childhood f… https://t.co/T2QOW3DXjl	2021-05-29 22:25:14
816	showerth0ught		Future actors will have enough childhood footage on the internet that they'll be able to deepfake their childhood f… https://t.co/3NBCVyNu4P	2021-05-29 22:15:15
817	TheReBellSystem		Future actors will have enough childhood footage on the internet that they'll be able to deepfake their childhood f… https://t.co/r0mzoqEHNf	2021-05-29 21:57:49
818	Chall6361		⛔ charli damelio leaked video, charlie d'amelio video leaked charlie damelio leaked video, charlie damelio vibrator… https://t.co/aaeuUXknod	2021-05-29 21:56:50
819	zoorkriid		Future actors will have enough childhood footage on the internet that they'll be able to deepfake their childhood f… https://t.co/Xp4gdg6oQ6	2021-05-29 21:50:23
820	cinderblockarts	Pittsburgh, PA	@lucasGo_art46 maybe someone can deepfake this someday	2021-05-29 21:40:42
821	JosephP31404396		Arnold gives Wonder Woman a Headache (Deepfake) https://t.co/vvFwc9nysm via @YouTube	2021-05-29 21:27:13
822	hollowearths	Queens, NY	Artificial life news: "The World’s First Programmable Organism: Xenobots may change how we think about intelligence… https://t.co/uviJJ3GtEg	2021-05-29 21:11:01
823	Terena_Pickett	Louisiana, USA	Amazing impressions by both men. Too funny. 😂 @TheJeffRichards❤️ #kyledunnigan 👍#DavidAttenborough #GretaThunberg… https://t.co/GLtGz83zxA	2021-05-29 21:03:24
824	MatthewFFerraro	Washington, DC	It's an exciting day in the world of #deepfakes #legislation! Today, #NewYork's new law establishing a statutory ri… https://t.co/XEFFwAALO1	2021-05-29 21:01:31
825	okcthom		@teefiddley wtf is a deepfake	2021-05-29 20:57:40
826	IndiraReynaert		“Analyzing The Rise Of Deepfake Voice Technology” https://t.co/Fou3OIiSxn	2021-05-29 20:53:13
827	BrownFatherGuy		@dogepod_ This is a deepfake	2021-05-29 20:50:31
828	BatesByDre		@AlexBouchard7 @GreenDragonBot @abelinasabrina This deepfake stuff is getting out of control	2021-05-29 20:19:15
829	radio_on_berlin	Berlin	Lecture on #AltRight https://t.co/HrFpFhzyvN #deepfake #truelies is starting now Listen live here: https://t.co/SRZfCgl7QX :	2021-05-29 20:15:05
830	1997Pite		#deepfake #UFO RADAR data confirms: USS Omaha was surrounded by UFO swarm https://t.co/ldVZ2RwRrk why does this… https://t.co/MwPiq4YmM7	2021-05-29 20:08:36
831	Ron_magaReagan	United States	@BenSouthAlabama @tedcruz You know you fell for a deepfake right?	2021-05-29 20:00:40
832	TheSquidKid04	Miitopia	@PresidentBillbo @ymbetta @VP Lol you literally just sent a deepfake video. You can tell by the way his mouth moved… https://t.co/BGnyyOt8Gj	2021-05-29 19:54:42
833	dw030447		Deepfake Maps Could Really Mess With Your Sense of the World https://t.co/b0EWFY4LZT https://t.co/UvwojXCmql	2021-05-29 19:37:34
834	LumLotus	Muskegon, MI	I found a deepfake tiktok account.	2021-05-29 19:36:06
835	KnowTechie	Boston, MA	This deepfake Tom Cruise looks so real, it will make you question reality https://t.co/UfYPoRsDis	2021-05-29 19:31:01
836	TDeepfaker		hatts off to you work @ArunabhKumar Check out out little addon of deepfake salman bhai to your video. Thanks https://t.co/DsUaQj7JyC	2021-05-29 19:16:33
837	SektionschefL		Deepfake pornography could become an 'epidemic', expert warns - BBC News What the f!!!!! Don’t people have anythin… https://t.co/KfUGIJGZwr	2021-05-29 19:13:28
838	TheJeffRichards	Los Angeles, CA	#DavidAttenborough and #GretaThunberg(@kyledunnigan)part 3 https://t.co/la6TzEy49y #deepfake by @videography… https://t.co/QY1bd0QfOs	2021-05-29 19:11:10
839	silentstorm012	Milky Way	Deepfake Maps Could Really Mess With Your Sense of the World - WIRED‼️ https://t.co/vJz2Td2r2h	2021-05-29 19:08:39
840	Haihachi_Heinz		#UCLFinal deepfake pre-show is annoying, why no real performance?	2021-05-29 18:56:12
841	Pineapples911x	Sri Lanka🇱🇰	Have you heard of deepfake? You should search it. (It's about all the things you could do with someone's pic) — yea… https://t.co/pKfG4hnLEN	2021-05-29 18:50:56
842	LetOdisea	Puerto Rico, USA	Deepfake Maps Could Really Mess With Your Sense of the World https://t.co/s54lpeGV19	2021-05-29 18:28:07
843	don1lee	Bethesda, MD	(1262) Cheerleader Says Mom Didn’t Make Deepfake of Teammate Vaping https://t.co/qzH6Uxuu9Y https://t.co/XC8uqu676D	2021-05-29 18:06:03
844	geofflath	Oscar's All Night Beach Bar	Was a fake deepfake or just a fake? https://t.co/RYOAryrUFa	2021-05-29 17:41:53
845	trbrtc		Remember the story about a deepfake Navalny ally speaking to European parliamentarians? Turns out it wasn’t a deepf… https://t.co/I2mUYDWVaO	2021-05-29 17:32:13
846	NewVirginiaBot		LTC TRH Sen. Dame Eryn Lewis is an obvious Deepfake.	2021-05-29 17:26:14
847	rgm	Vancouver	Proposed art project: voice-synthesize a reading of the Google trending searches, and then do a real-time style-tra… https://t.co/WsKMSXmBl0	2021-05-29 17:23:22
848	peonyminaj		@romansversace deepfake porn accs	2021-05-29 17:17:06
849	TheTechShowTV	Washington, DC	A new platform called https://t.co/AuBHXnvJCY that lets content creators, celebrities, and others generate audio de… https://t.co/55rClRioMr	2021-05-29 15:57:27
850	Overexposed__		@DandeloFakes If only this were a deepfake it would be 10/10.	2021-05-29 15:44:26
851	inderbarara	New Delhi, India	I just published #Deepfakes &amp; Fake news make the Society Weaker -so how to deal with it https://t.co/tiFZr2Al8M… https://t.co/6QEBgxMehR	2021-05-29 15:41:18
852	dailystar	London	Deepfake sex videos could lead to 'next pandemic' as hackers steal photos https://t.co/0aeSaXGwty https://t.co/OD1zWfMOmK	2021-05-29 15:38:00
853	BananaPlaysRB	Bananaland	@LinusTech the deepfake voice replication makes it funnier	2021-05-29 15:33:34
854	vidavatar		Look at that big babies🐼🐼🐼 Try with your pet‘s picture @vidavatar 🐈https://t.co/iXTJTCMCUM . . . . . #avatarify… https://t.co/toq3YuIUmE	2021-05-29 15:30:00
855	The_CityOfRoses	Portland, Oregon, USA	Science And Tech Top story: Deepfake Maps Could Really Mess With Your Sense of the World | WIRED… https://t.co/OKbKZLt3Fg	2021-05-29 15:23:08
856	majesticdetroit	Detroit, MI	Micro Movement Day 2!!! Sat. May 29th Deepfake Gateo Gino Henry Brooks Mona Black Nic Joseph Food Service 4pm - 11… https://t.co/n3CSPXvMDg	2021-05-29 15:01:00
857	facemagic_app		Guess what wonderful show the two enemies collaborated on?🤪 WAP #facemagic is already available🚀 Try it now! 👉… https://t.co/gM2FdBQ85X	2021-05-29 15:00:02
858	zupfhodler	Zürich	@HansMahncke @scuba2024 This looks like deepfake - name tag looks unnatural too	2021-05-29 14:58:56
859	Cyber__Person	Earth-1218	@Neuro_Skeptic Somebody will train an AI to determine real or deepfake images Eventually that'll be used to make b… https://t.co/i3W5qYmVe7	2021-05-29 14:53:43
860	_shwayz	Orlando, FL	Deepfake Maps Could Really Mess With Your Sense of the World https://t.co/EXxnU9cOD8	2021-05-29 14:50:06
861	dailystar	London	Deepfake sex videos could lead to 'next pandemic' as hackers steal photos https://t.co/0aeSaXGwty https://t.co/Qax3lyg7si	2021-05-29 14:48:00
862	naughtfolkwhore	Tabaco City, Bicol Region	@hxrryxsmg what the fvck is it a deepfake?	2021-05-29 14:43:57
863	Featurez	Amsterdam	Russian pranksters release video of "deepfake" meeting with Dutch MP's. https://t.co/gItKY71CYN	2021-05-29 14:43:20
864	arebyte	Canning Town	Learn deepfake technology this June... Make or Break: An Introduction to Deepfakes With artist Libby Heaney… https://t.co/dv76s9Uh1D	2021-05-29 14:02:08
865	dailystar	London	Deepfake sex videos could lead to 'next pandemic' as hackers steal photos https://t.co/0aeSaXGwty https://t.co/w51NWNJY1j	2021-05-29 13:48:00
866	GeekTyrant	Los Angeles + Salt Lake City	Fan Made GLADIATOR 2 Trailer Includes Chris Hemsworth and Tom Hiddleston Deepfake Footage Link: https://t.co/9Q6leGgZsH	2021-05-29 13:45:01
867	ManojMaan21	India	AI enabled Deepfake will have larger impact than we think #Risk #StrategicRisks #AI #DeepFake #EthicalAI https://t.co/lnRLZPpg7z	2021-05-29 13:33:37
868	LibraryKym		My rainy Saturday morning read. Deepfake by @SarahDarerLitt @Scholastic @MsThomBookitis #CTCASLreads	2021-05-29 13:33:17
869	hariiharuu		@yutagenre Can't they deepfake the girl's face so the drama could be aired😭	2021-05-29 13:24:43
870	marcokuchler	Belgium	Deepfake Maps Could Really Mess With Your Sense of the World https://t.co/kmLToFbJj5 https://t.co/CsB2gLKqD1	2021-05-29 13:10:03
871	Xenbotx		AI techniques to make portions of Seattle look more like Beijing. Such imagery could mislead governments or spread… https://t.co/QqiPwwv0oR	2021-05-29 12:56:05
872	grjenkin	Carrollton, TX	Deepfake Maps Could Really Mess With Your Sense of the World https://t.co/8dkYhHnTmE via @rightrelevance thanks @datascinews	2021-05-29 12:32:24
873	kashifmanzoor	Dubai	When seeing is no longer believing: Inside the Pentagon's race against deepfake videos https://t.co/DF5PkrLDfw #AI… https://t.co/olgZyG42xF	2021-05-29 12:07:05
874	gigglypundit		Remember that Tom Cruise deepfake that went viral on Tik Tok? Spooky stuff. Has Chris Ume, the brains behind deepf… https://t.co/mQC0d0ZcOt	2021-05-29 11:57:26
875	wayno_ornicar	My couch	@marchanna30 What is deepfake	2021-05-29 11:52:26
876	arjunaskykok	Jakarta, Indonesia	@vponamariov @brunoraljic TikTok are not only dancing videos for silly teenagers anymore. There are investment cont… https://t.co/AW4S6PeRKN	2021-05-29 11:45:00
877	samilaiho	Finland	Deepfake Maps Could Really Mess With Your Sense of the World https://t.co/ekSwVkkyHD	2021-05-29 11:35:16
878	Kattenkopjes	Amsterdam, Noord-Holland	What if colonel Bill Kilgore (Apocalypse Now) had been Dutch? :) https://t.co/yqVmqhw19W #artificialintelligence… https://t.co/kmkeiHvHXe	2021-05-29 11:31:53
879	kirillklip	Planet #Earth, mostly.	"Subtle differences" in cultures in the West &amp; in the East &amp; their languages. In the West "recommendation not to do… https://t.co/jGpLZn8ZwV	2021-05-29 11:21:40
880	kirillklip	Planet #Earth, mostly.	#Bitcoin &amp; #Tether Are Only Good Together #FriendsReunion 👀 https://t.co/43YW6hdMMj 🐉 Any Chain is as strong as… https://t.co/jSWzV2nvqD	2021-05-29 11:09:37
881	globalsynchrony		Deepfake Maps Could Really Mess With Your Sense of the World https://t.co/fFNuVbtJT3 https://t.co/Xotg6siW46	2021-05-29 11:04:31
882	euobs	Brussels	[Column] 'Calm before the storm'? - experts only disagree on whether the #politicaldeepfakes problem will take mont… https://t.co/YgTqZ1ItPA	2021-05-29 11:00:02
883	PhotoshopFlowe1	The Underground	Someone do a deepfake of me singing Baka Mitai	2021-05-29 10:57:35
884	DrlngPrincess	New England	@Conservativeind What? Is this real or #Deepfake? #crazytime	2021-05-29 10:42:55
885	AuntTifasAbe		Deep Fake Bible #DeepFake #Bible #ReligiousExtremism https://t.co/DYEhCtstof	2021-05-29 10:29:21
886	KeavenSeventh		Trump was right. It's as impossible to trust digital media as it is easy to circulate a disease like #malware. And… https://t.co/pYR6wrhHqm	2021-05-29 10:25:53
887	ahatami	London, Europe	How #Deepfake Maps Could Really Mess With Your #Sense of the World #fintech #AI #ArtificialIntelligence… https://t.co/Wd7S5xTFMl	2021-05-29 09:29:14
888	NewVirginiaBot		HH Sen. Jacob Valentine is an obvious Deepfake.	2021-05-29 09:26:00
889	mattblake94		@reface_app So.....deepfake? Yeah.....hard pass. That shit is gonna be so problematic, especially in elections.	2021-05-29 09:17:15
890	newpaper24	München, Bayern	Deepfake Maps Could Really Mess With Your Sense of the World – NEWPAPER24 https://t.co/bA1jCbaIWV	2021-05-29 08:37:11
891	datos_digital	Australia	Deepfake Maps Could Really Mess With Your Sense of the World : #analytics #googleads #facebookads https://t.co/x1UryuyGLg	2021-05-29 08:27:00
892	lingobrit		Clever stuff. “New deepfake technology has come to the surface that can dub films almost as if they were original” https://t.co/hKLA2RJf1R	2021-05-29 08:19:45
893	variablesglobal	The 1990s.	@cluedont That's the Deepfake future I was promised.	2021-05-29 08:15:28
894	kurwaperkele	Hsin-Pei City, China	Trump Doing Chika Dance (Motions Deepfake) https://t.co/kQFLYEeiIm 출처 @YouTube	2021-05-29 08:09:38
895	IndiGhostAZ	AZ	I found a deepfake putin tik tok page	2021-05-29 08:01:30
896	MartheGoudsmit	Oxford, England	*Really* excited about this hybrid workshop! 5 June in Gulbenkian &amp; online. I'll talk about non-consensual deepfake… https://t.co/uQW6hDgORR	2021-05-29 07:53:02
897	asilazo99	Nairobi, Kenya	Imagine a world where a state government, or other actor, can realistically manipulate images to show either nothin… https://t.co/rhKo6FTBHG	2021-05-29 07:48:46
898	voiceovermaker		Analyzing The Rise Of Deepfake Voice Technology via @forbes https://t.co/7e9wXPs1X1	2021-05-29 07:45:57
899	kirillklip	Planet #Earth, mostly.	@WGMoyleIII Two times told. Better listen. Blessed who don't understand #DeepFake #Bitcoin VR. U can't play when U… https://t.co/MxQJbP7CZM	2021-05-29 07:42:09
900	Lataii7	he/it	@Gurambuteye @magic64x FAKE NEWS!! FABRICATED SCREENSHOT DEEPFAKE!!DO NOT BELIEVE HIM	2021-05-29 07:30:29
901	akamasensei	Italia	Deepfake pornography could become an 'epidemic', expert warns https://t.co/Li88OqRzMs	2021-05-29 07:26:13
902	DDemonEclipse	New York	@Mom__Bun Xploshi has made some really cool videos with deepfake tech so I'm tempted to go easy on them, but this t… https://t.co/4mJtCaC3ss	2021-05-29 07:21:06
903	DevGarrett		Deepfake pornography could become an 'epidemic', expert warns : https://t.co/v7ioa4fYs3	2021-05-29 07:18:16
904	KBCCHANNELTV		Deepfake Maps Could Really Mess With Your Sense of the World https://t.co/4535OqRBhr	2021-05-29 07:06:32
905	TheWorldNewsENG		Deepfake Maps Could Really Mess With Your Sense of the World - WIRED https://t.co/aCvwpYSkA9	2021-05-29 07:06:20
906	hmr1973	brasil	Deepfake Maps Could Really Mess With Your Sense of the World https://t.co/sTnGORM0IW	2021-05-29 07:05:52
907	Ronny_Meichsner	Chemnitz, Sachsen	Deepfake pornography could become an 'epidemic', expert warns https://t.co/dxlB2cVs2H	2021-05-29 07:03:16
908	gabriel_hussy	Geneva	Researchers applied AI techniques to make portions of Seattle look more like Beijing. Such imagery could mislead go… https://t.co/3qoMtFNH7V	2021-05-29 07:03:11
909	Ronny_Meichsner	Chemnitz, Sachsen	Deepfake Maps Could Really Mess With Your Sense of the World https://t.co/48URDWiYXT https://t.co/u3QtYHMy1I	2021-05-29 07:02:41
910	Willoughby_Ave	New York, NY	Deepfake Maps Could Really Mess With Your Sense of the World https://t.co/uoajmBNRfI	2021-05-29 07:01:58
911	abishek3karthik		@PatrioticChip @savukku Brother this looks like a deepfake...isnt it?	2021-05-29 06:37:03
912	extension13show		Deepfake Maps Could Really Mess With Your Sense of the World #Malliard https://t.co/ozFDof9Tw1	2021-05-29 06:33:24
913	ThatN00BsFriend	Zoom University	They got DeepFake MAPS now? Thankfully no one uses maps anymore. Thanks GPS apps	2021-05-29 06:28:34
914	vurio_naomi	日本 沖縄	I'm using #Zoom and #OBS to practice my English with my friends. Create a scene depending on what you want to discu… https://t.co/JUrVg4wz4f	2021-05-29 06:00:03
915	GillelandKristi		Because the world eeds more fake maps? https://t.co/dVafxmefOF via @wired	2021-05-29 05:32:13
916	Gooboberti	America	@artgecko @DeepFakeNews1 What makes you think this is a #deepfake?	2021-05-29 05:25:34
917	EmSheDoesIt		Machado doesn’t hustle tho so this has gotta be a deepfake https://t.co/O4PIykpTe9	2021-05-29 05:13:06
918	AdiGaskell	UK	Deepfake Maps Could Really Mess With Your Sense of the World https://t.co/igPcoRkpO7 via @wired https://t.co/agJ1p82x14	2021-05-29 05:01:16
919	2marks4marks	Chicago, IL	This is awful, but maybe at least my deepfake will have a hot body. like a super saiyan gender swap snapchat filter https://t.co/reyPkDuU7H	2021-05-29 04:48:16
920	KeesmanMatthijs	Hannover, Germany	New report into deepfake videos launched by FreeTech Academy https://t.co/NioZ76H3LP via @FIPPWorld #publishing #innovation #media	2021-05-29 04:42:53
921	SpirosMargaris	All Over the World	How #Deepfake Maps Could Really Mess With Your #Sense of the World https://t.co/CcgpxYgB0n #fintech #AI… https://t.co/i65Kp2djiJ	2021-05-29 04:40:56
922	S_S_Daisy	Satan's Buttcrack, Mississippi	@SethAbramson @Gibbsgirl25 That video is a deepfake	2021-05-29 04:26:58
923	artgecko	Durham	@deane_barker @joeyizzy Like this #deepfake one that’s going around like a wildfire?? This is my quote tweet, the o… https://t.co/x2B9uRQxll	2021-05-29 04:17:50
924	PressTheBet	Ky, SoCal, Toronto	But I like DeepFake Tom damn that’s disappointing, back to boring real life Tom 😂😂😂 https://t.co/LwnMaIQXH8	2021-05-29 04:11:09
925	artgecko	Durham	Get a freaking grip people!! He’s not even talking when “he” starts talking about the “barrettes” &amp; the rest of the… https://t.co/fQYcuxapAT	2021-05-29 03:49:53
926	WIREDScience	San Francisco, California	Researchers applied AI techniques to make portions of Seattle look more like Beijing. Such imagery could mislead go… https://t.co/aQGU2A7iwI	2021-05-29 03:40:33
927	Joe_keller710	Edmonton, Alberta	If you're ok with this type of deepfake tech being made widely available idk even know what to say to you https://t.co/PgFYj1lioz	2021-05-29 03:31:27
928	S_S_Daisy	Satan's Buttcrack, Mississippi	Is this video real, or just a lame ass deepfake fabricated by the Q Anon nuts? #CreepyJoe	2021-05-29 03:24:28
929	gadgetlab	San Francisco, CA	Researchers applied AI techniques to make portions of Seattle look more like Beijing. Such imagery could mislead go… https://t.co/4v86cQ3xZu	2021-05-29 03:09:32
930	KYPlayerOne		Cynical innovator me thinks hiring a programmer to code up virtual influencers to blast out content is cheaper than… https://t.co/djB4s8GFJC	2021-05-29 03:05:36
931	the13eatnik	Denver by way of Boston	What in the shit is this!? 😂😬🤷🏾‍♂️ @britneyspears #OopsIDidItAgain #Art #Memes #DeepFake #StayReady #RoleModel… https://t.co/msPnraTb3H	2021-05-29 02:46:57
932	GFACCORD	Geneva, Switzerland	Retweet selected by the https://t.co/11ojAZA3Wf team | Jigsaw's Assembler helps media organizations spot deepfake… https://t.co/QT3XtZlxCd	2021-05-29 02:32:01
933	MrDoctorDave	New Jersey, USA	@Jomboy_ That has to be a deepfake	2021-05-29 02:03:12
934	tegraywelela		@Yohannes_v @hayet_alem He used deepfake , AE , Photoshop.	2021-05-29 01:52:11
935	BcabaNetwork	West Midlands, England	Deepfake Maps Could Really Mess With Your Sense of the World https://t.co/XaCs4cF1YS	2021-05-29 01:44:20
936	GeitnerSimmons		For those of us who grew up long ago watching those English-dubbed Japanese monster movies: AI claims it's going to… https://t.co/VNnYFA2xVR	2021-05-29 01:32:09
937	Muhamma42779896	lahore punjab	Deepfake Maps Could Really Mess With Your Sense of the World https://t.co/pVtuhZryzq	2021-05-29 01:25:30
938	naikrd	New York, USA	Deepfake Maps Could Really Mess With Your Sense of the World #MachineLearning #learning via https://t.co/lWfQGVjKXK https://t.co/iW5Gz8vQzW	2021-05-29 00:42:12
939	mutualmalarkey	Texas, USA	the john cena vid in chinese was a deepfake nobody tell me otherwise	2021-05-29 00:25:52
940	niallistlondon	London	@MufeedahB @Kevin_J_Brady @Tarikahmedkhan Highly suspicious! Is it even a real arm? Is the councillor an actual per… https://t.co/Xeiwp8hvJP	2021-05-29 00:13:53
941	ApolloMapping	Boulder, CO	Deepfake Maps Could Really Mess With Your Sense of the World https://t.co/47Y7pC3oYK via @wired	2021-05-29 00:06:38
942	KnowTechie	Boston, MA	This deepfake Tom Cruise is so real it will have you questioning reality https://t.co/UfYPoRsDis	2021-05-29 00:01:01
943	caparsons	Toronto, ON	Deepfake Maps Could Really Mess With Your Sense of the World https://t.co/Rg557nm5Et	2021-05-28 23:59:22
944	tinamartindj	Kent, England	@angelalevin1 This is a #deepfake edited video	2021-05-28 23:57:45
945	found_objects	Seattle, WA	@BenThePCGuy @Microsoft @MicrosoftTeams @DebAdeogba You just need to replace the manual response clip selection w/… https://t.co/uRXqqWZzmI	2021-05-28 23:39:22
946	TNR_Gold	Vancouver, BC (TSX.V: TNR)	"Gyrations" Many billions of dollars in losses are making their way through the system. #Bitcoin at this stage &amp; al… https://t.co/0IqpypxscY	2021-05-28 23:18:58
947	NcsVentures	Atlanta, GA	Deepfake Maps Could Really Mess With Your Sense of the World | #socialmedia https://t.co/UFYaJ2dkyc	2021-05-28 23:14:23
948	GregoryDEvans	United States	Deepfake Maps Could Really Mess With Your Sense of the World | #socialmedia https://t.co/3J4EKmhh5Q	2021-05-28 23:14:22
949	TNR_Gold	Vancouver, BC (TSX.V: TNR)	#DeepFake Love And #Crypto: #Bitcoin "Striptease Club Economics". https://t.co/5jiqsR4aqs #Tether #Dogecoin… https://t.co/Ls7OhVj4VZ	2021-05-28 23:11:59
950	AirborneMuffins	USA	@humorandanimals The blinks almost make this look like a deepfake or something. Totes adorbs, though.	2021-05-28 22:56:03
951	TNR_Gold	Vancouver, BC (TSX.V: TNR)	“Young are blessed with ignorance. They have never tasted the bitterest taste of loss. For them, it’s all just Cryp… https://t.co/v8HOcg0qtH	2021-05-28 22:44:44
952	BenMcNeilUK		@BBCNews Deepfake technology did not exist in 2017. Photoshopping a face onto a still image is not a deepfake.	2021-05-28 22:38:32
953	1Tseas1		Wait until you expose a psycho &amp; they use the tech to make a "trans porn" deepfake of you #losers https://t.co/plhquIzOMa	2021-05-28 22:34:31
954	digitallifest10		Deepfake Maps Could Really Mess With Your Sense of the World - https://t.co/e0TpDJupgv https://t.co/rVPnA5KCC5	2021-05-28 22:31:59
955	DamnCatOnMyDesk	Living rent-free in your head.	@DaveCapdevielle Sounds like you need to deepfake Part 7 Jason into Part 4. 😉	2021-05-28 22:15:55
956	libertyuprising	united states of apartheid	ol’ joe does some pedo commentary just to prove he hasn’t been a deepfake since fall 2020 https://t.co/QDdokeYQEM	2021-05-28 22:15:05
957	Shorester	NE Ohio	@ChronoKatie @JeffGrubb The Moon is a deepfake by Nancy Pelosi	2021-05-28 22:13:28
958	found_objects	Seattle, WA	@BenThePCGuy @Microsoft When is the @MicrosoftTeams team going to add the feature where I can replace myself in a m… https://t.co/eaPzkJ7Rcs	2021-05-28 22:04:46
959	HalalHoxha	Homs, Albania	@coopercooperco Brave of them to deepfake the dalmatian jaws so they look like pitbulls	2021-05-28 22:00:07
960	SpatialAce	Charlotte, NC	#Deepfake #geography: Why fake #satellite #images are a growing problem #remotesensing #GIS #imagery #map #location… https://t.co/2RY6RjW0kA	2021-05-28 21:55:02
961	rnavarrofjr		Jack Nicholson in German? An AI company is using deepfake technology to seamlessly dub your ... https://t.co/yO3HV3Qb66 via @MailOnline	2021-05-28 21:48:57
962	HvmizK	Chicago, IL	@Breaking911 This shit looks like a deepfake	2021-05-28 21:33:58
963	pousivuitton	5'3	is this a doja deepfake https://t.co/j5Lg043QJC	2021-05-28 21:30:20
964	peterdelevett	Silicon Valley, California	@labecs Putin could roll tanks down Pennsylvania Avenue, and Mitch and Marge would go on Faux Newsmax to insist the… https://t.co/RZBWCfs0Ml	2021-05-28 21:06:07
965	MomentaGroup	London	Businesses need to be prepared for this disruption and consider whether insurance assets will respond. #Deepfake… https://t.co/JFuXGZ0yAZ	2021-05-28 21:00:08
966	courosa	U. of Regina; Treaty Four	"Deepfake pornography could become an 'epidemic', expert warns" https://t.co/gAa8Xvhf7d #digcit	2021-05-28 20:36:57
967	caitlin__kelly	New York, NY	Not WIRED's only story on the power of maps today, either. Here's @willknight on deepfake maps https://t.co/x3ju8XW3eL	2021-05-28 20:22:21
968	While_NEWS		Deepfake pornography could become an ‘epidemic’, expert warns https://t.co/NFaVmEZxYK	2021-05-28 19:45:16
969	thefuturemktg	Toronto	A future world where iconic stars from the past are part of campaigns is no longer a dream. With technology, data a… https://t.co/9JNV6SQKNc	2021-05-28 19:35:00
970	suckacockfiat	Cryptopia	@Alice_comfy this a deepfake? I hope so jeez	2021-05-28 19:07:23
971	FreeTwatter		@shannonrwatts That's not what I heard, and the quality is bad enough to be a deepfake, silly Liberty-hater. If you… https://t.co/t8dz7FNli8	2021-05-28 19:00:15
972	facemagic_app		Hugh Skinner is shocked! Do you see that?😆 ⠀ Comment if you’re ready to join Arwen’s crew!👊#facemagic 🤙… https://t.co/SYFWjFwpww	2021-05-28 19:00:01
973	m_a_calderon	Mexicali, Baja California	@monerohernandez Hasta parece Deepfake	2021-05-28 18:59:33
974	ndredman	Newcastle, Australia	Top story: Deepfake Maps Could Really Mess With Your Sense of the World | WIRED https://t.co/BoCQrK5xUr, see more https://t.co/RZR4M6cwhw	2021-05-28 18:55:32
975	sht33v	The Village	@ShayRaeInGame @dastardlyboi Someone make a deepfake to make Daniel Craig say this	2021-05-28 18:47:59
976	CyberSecDN		Deepfake Attacks Are About to Surge, Experts Warn https://t.co/mm25fVb99r #Threatpost via @SecurityNewsbot	2021-05-28 18:46:54
977	zaibatsu	Minneapolis / TwinCities / MN	Deepfake Maps Could Really Mess With Your Sense of the World https://t.co/92K86ALsnx https://t.co/ijg3aLBtud	2021-05-28 18:37:34
978	thegooglecar	Nevada USA	Technology: Deepfake pornography could become an 'epidemic', expert warns https://t.co/o7cA4hkgQg	2021-05-28 18:20:04
979	NebtixDigital	Nigeria.	Deepfake pornography could become an 'epidemic', expert warns https://t.co/L8vTzy0OBS	2021-05-28 18:19:33
980	Nixi26James	Exeter, England	Had a lovely day on campus @UniofExeter and whilst there I received some great feedback and marks(76) on my deepfak… https://t.co/mDxvmQaA3Y	2021-05-28 18:19:32
981	RustyDiamond0	Parts Unknown	@danghbq Dude, ai, deepfake, and it can be done.	2021-05-28 18:15:47
982	icastx	Mumbai, India	Deepfake pornography could become an 'epidemic', expert warns https://t.co/TsF7kIOiaw https://t.co/z5mXUxjlZy	2021-05-28 18:03:03
983	analysees	London (Serving Globally)	Deepfake pornography could become an 'epidemic', expert warns https://t.co/cCvjrImJrx https://t.co/N2xEvC8UsT https://t.co/ApIsFSHmPH	2021-05-28 18:03:03
984	WoggleF	Oz / Genoma / Earth	@Dragao110 @nomadsoj Cgi deepfake "hot woke chick"	2021-05-28 18:01:57
985	_garyroberts	Victoria, BC	Deepfake technology has enabled important advances in artistic expression, filmmaking, education, accessibility, an… https://t.co/YzfxFcGIqA	2021-05-28 18:01:35
986	realmarkpires	Fairfield, CT	Check out my deepfake of Christopher Walken! @getimpressions #impressionsapp https://t.co/I5xQkQSsqd	2021-05-28 17:59:06
987	NewVirginiaBot		TH Dame Sophia Albina DCSM is an obvious Deepfake.	2021-05-28 17:58:22
988	xoinxs	stupid, tx	@shalissaboochie its a dark web deepfake 🤫	2021-05-28 17:55:59
989	P0W3RCH4NN3L	𝕄𝕪𝕤𝕥𝕖𝕣𝕪𝕝𝕒𝕟𝕕	@reface_app Another app after #deepfake to cheat the world... they have to ban and block these apps @AppStore	2021-05-28 17:47:13
990	Stubstub13	Indianapolis, IN	@coopercooperco Cesar Romero deepfake, it will be so good you’ll actually believe it’s him in all his mustachioed glory.	2021-05-28 17:34:15
991	hyejoowols	she | her	i’m actually going to hack every computer in the world, find the files for this, deepfake the lead actress’ face to… https://t.co/UZ94HH0TAn	2021-05-28 17:20:36
992	Techfastly1	New York, US	Dealing with fake news is a constant trouble. Can AI tools help detect fake news? Or even better can they replace t… https://t.co/vTlUkawcd8	2021-05-28 17:14:40
993	nathan_p_silva	territorio kaingang roubado	@VANDlETER omg a vfx artist should deepfake sam as diana in all dceu movies 😭😭😭	2021-05-28 17:08:11
994	Blogging__Guide	Washington, DC	What is a Deepfake? https://t.co/7dwcuDcaTC #deepfake #technology #future #ai #machinelearning #deeplearning #business	2021-05-28 17:03:28
995	shehzadyounis	Thinkstan	Image-manipulation tools made possible by AI may make it harder to accept images at face value. https://t.co/1Cfc2SDLqo	2021-05-28 17:01:12
996	DSD02541556	Planet Earth	@SheepRusty @SpeakerPelosi This is what happens when you let scandalmongers, con artists, and other varieties of sc… https://t.co/L6sJVezRdx	2021-05-28 16:50:51
997	ppjkis	london	Deepfake pornography could become an 'epidemic', expert warns. It’s being used as a weapon &amp; therefore it should be… https://t.co/Q2Kb3mam7x	2021-05-28 16:50:07
998	M0RGDiddy	Nanya Biz-Ness	@VINZVANGO @CrownGamer901 Yeah, I encouraged them to hang the keys up &amp; retire. Sorry. We all felt it was for the b… https://t.co/wxJztw5VVx	2021-05-28 16:34:44
999	KnowTechie	Boston, MA	This deepfake Tom Cruise is so real it will have you questioning reality https://t.co/UfYPoRsDis https://t.co/Ta668KjAlu	2021-05-28 16:30:53
1000	Josiah_Motley	Danville, VA	So this is how the world ends, not with a bang but with deepfake Tom Cruise. https://t.co/Tnua3c5uHR via @KnowTechie	2021-05-28 16:30:50
1001	NcsVentures	Atlanta, GA	Deepfake Maps Could Really Mess With Your Sense of the World | #socialmedia https://t.co/f16DVENVgb	2021-05-28 16:30:37
1002	GregoryDEvans	United States	Deepfake Maps Could Really Mess With Your Sense of the World | #socialmedia https://t.co/Paf2MLdoMi	2021-05-28 16:30:36
1003	Nod641	South of Glasgow	#Deepfake gets better and better. https://t.co/b2ALQ6znT2	2021-05-28 16:24:53
1004	DekonYT	Pharaoh forged in Viking land	I KNOW U ALREADY SEEN THE NEWS!🔥 This just my quick thoughts / reaction on Merle Dandridge being cast in The Last o… https://t.co/KfEMmPNSrH	2021-05-28 16:22:20
1005	juanpablobarnes		The genesis of a collection! Here's its first born NFT. Richard Feynman minted and brought back from the dead with… https://t.co/gcajC51NPP	2021-05-28 16:19:56
1006	EnjoyDigitAll	Paris and all around the world	(#AI) #Deepfake Maps Could Really Mess With Your Sense of the World 🌎 v/ @WIRED - https://t.co/DjARodKUVh https://t.co/tcFLF3zvj2	2021-05-28 16:11:03
1007	jalapeno_is	Doncaster, England	#CyberCriminals are developing Deepfake technology to bypass biometric security protections, giving them ammunitio… https://t.co/kGOvCXAAra	2021-05-28 16:00:53
1008	Dizzedcom	New York City	Deepfake Maps Could Really Mess With Your Sense of the World https://t.co/D8hotSRSi1	2021-05-28 15:57:40
1009	EmpowerTheUser	Dublin, Ireland	Deepfakes are becoming the hot new corporate training tool https://t.co/GsUkewwY6C	2021-05-28 15:53:59
1010	WIRED	San Francisco/New York	Image-manipulation tools made possible by AI may make it harder to accept images at face value. https://t.co/8MGl2HXmA0	2021-05-28 15:51:04
1011	Human80543969	Hyper-Sexist Gender Shredder	@hidden__robin Someone needs to put that image of him through a deepfake ai to make it a trollface	2021-05-28 15:49:18
1012	ScottThurm	San Francisco	Beijing in Tacoma? Researchers used deepfake techniques to make maps that could confuse or misinform… https://t.co/dXC4XVZOl7	2021-05-28 15:33:52
1013	sanalnly	Dubai, United Arab Emirates	Satellite images showing the expansion of large detention camps in Xinjiang, China, between 2016 and 2018 provided… https://t.co/UsfmymISHK	2021-05-28 15:30:13
1014	vidavatar		Me when my parents leave🙌🏻 Express yourself @Vidavatar 👉🏻https://t.co/iXTJTCv1wc . . . . . #avatarify #deepfake… https://t.co/kctWJmp4CH	2021-05-28 15:30:01
1015	jaygavin	London	New report into deepfake videos released by @axelspringer_EN @freetechacademy: https://t.co/jV1obKPwsB https://t.co/CIxwZpEPRN	2021-05-28 15:22:46
1016	HugoMeijers	Netherlands	The Final Reckoning of the Stanford Prison Saga Part 2: David Eshleman’s deepfake is out now. Scrutinizing the fac… https://t.co/E5gRWThEUo	2021-05-28 15:19:42
1017	dancharvey	London, England	Deepfake Maps Could Really Mess With Your Sense of the World https://t.co/jxadkigYHe	2021-05-28 15:10:03
1018	AutismHannibal	Not California (luckily)	@DavidBHayter @THR There will never be anyone who could replace or reach you as Solid Snake/Big Boss, I'll just dee… https://t.co/N8o7EKHs8x	2021-05-28 15:07:43
1019	SoussOnline	Agadir - Amsterdam	#Deepfake #Maps Could Really Mess With Your Sense of the World : https://t.co/eTXvrfhDbZ #AI	2021-05-28 14:53:55
1020	arjunaskykok	Jakarta, Indonesia	One of the silly things is Deepfake technology. Look at these Deepfake Tom Cruise videos. It's silly. It makes peop… https://t.co/ugdcGil1wO	2021-05-28 14:53:39
1021	ArtsJournalNews	Seattle, WA	Fear Of Deepfakes May Be Causing More Problems Than Deepfakes Themselves Are: Simon V.Z. Wood: “Searching for evi… https://t.co/bwfzyWzWIl	2021-05-28 14:52:18
1022	PrinceLEGOset	Chelmsford, MA	@ryanqnorth Even with his distinct voice my brain still can't process it as actually him. It's like the polar opposite of a deepfake.	2021-05-28 14:50:55
1023	VeteranAlliance	Washington, DC	Deepfake Maps Could Really Mess With Your Sense of the World https://t.co/vPVMGfENP8 https://t.co/THquYflgbg	2021-05-28 14:44:08
1024	MicroJobsKing	Windermere, FL	Deepfake Maps Could Really Mess With Your Sense of the World https://t.co/8yhDZeyfHF https://t.co/4KRsidGBzm	2021-05-28 14:44:08
1025	ratemytopics		Deepfake pornography could become an ‘epidemic’, expert warns https://t.co/gYcUx2hYhD	2021-05-28 14:41:19
1026	TarynReed85		@DJcalligraphy @WakeupPeople17 @JackPosobiec Nice try sweetie but go back to posting Russian deepfake pics a less t… https://t.co/r86XAuuWbB	2021-05-28 14:38:24
1027	daniel__klaus	Augsburg, Bayern	Interesting #deepfake experiment: Former US President Barack Obama calls Donald Trump an idiot. David Beckham talk… https://t.co/HfYO4q2Dns	2021-05-28 14:34:49
1028	AutomationWorkz	Detroit, MI	Deepfake Maps Could Really Mess With Your Sense of the World https://t.co/Imd3hh51jA	2021-05-28 14:16:32
1029	15MinuteNewsTec		Deepfake Maps Could Really Mess With Your Sense of the World https://t.co/7ThKQfPnnD #Technology	2021-05-28 14:12:46
1030	DaanWeggemans	Leiden	A thought: deepfake may not only be problematic because of its potential to frame people wrongly. When it would bec… https://t.co/XuQukjahdT	2021-05-28 14:07:46
1031	boblindsay	Island of Lost Boys	Who needs “Deepfake”? The old flat out lie seems to still suck in enough fools.	2021-05-28 14:02:38
1032	ogalinski	Campeche, Campeche, México	Deepfake Maps Could Really Mess With Your Sense of the World https://t.co/gtxiKJTFRD #tech	2021-05-28 14:00:47
1033	ZindiAfrica		Have you heard of "deepfake geography" or "location-spoofing"? Well it is fast becoming a problem. Learn more on wh… https://t.co/1xCXWQSnUO	2021-05-28 14:00:23
1034	KevinNoel		Deepfake technology is a problem. https://t.co/HM4R4KTpUr	2021-05-28 13:58:04
1035	Happy_Flowers9		Deepfake Maps Could Really Mess With Your Sense of the World https://t.co/RkdOZAR4WF https://t.co/YTbegzxsb7	2021-05-28 13:57:16
1036	JatechUK	Bridgwater, England	New deepfake #technology allows Robert De Niro to deliver his famous line from Taxi Driver in flawless German—with… https://t.co/B6KSsdEayw	2021-05-28 13:55:05
1037	MAXlMILlAN		@OnwenuRG1 Is this real or a deepfake	2021-05-28 13:51:26
1038	funnehmemerbot	Krewnada	I've uploaded a new vid, check it out! sussy baka mitai (dame da ne deepfake meme) #shorts | https://t.co/uEFRwbu8gj #krewreacts	2021-05-28 13:51:03
1039	Lesh3nka	Luna	@SigmaMaleChad Yep. And they're partially right. Duplicating frames in video to change how it flows has caused some… https://t.co/c4Q8AY3Fd0	2021-05-28 13:48:48
1040	HagenConnell	United States	@Maud3st @theneedledrop we starving so bad that deepfake among us kanye is fire	2021-05-28 13:37:25
1041	gabrielmahia	United States	Deepfake Maps Could Really Mess With Your Sense of the World https://t.co/Imcjwmbv2C	2021-05-28 13:36:58
1042	Real_aMac	Austria	I find it funny how my first claim to fame was making a Nicholas Deorio cum zone deepfake	2021-05-28 13:36:20
1043	PrivacyDigest	Big Apple	Deepfake Maps Could Really Mess With Your Sense of the World Researchers applied AI techniques to make portions of… https://t.co/6ypTwiOIGi	2021-05-28 13:36:16
1044	NL_Times	The Netherlands	Russian pranksters release video of "deepfake" meeting with Dutch MP's https://t.co/UiqDTyONA8	2021-05-28 13:31:33
1045	Michalhaviar3	Bratislava	As with deepfake video clips that purport to show people in compromising situations, such imagery could mislead gov… https://t.co/1ZZUa1OHFT	2021-05-28 13:29:13
1046	newslanes	United Kingdom	Deepfake Maps Could Really Mess With Your Sense of the World https://t.co/ONtta78ErK	2021-05-28 13:22:11
1047	EbrahimRaeid	Virginia	@SnakeEetr @ShinjiTheCuban Next time someone sends me that Trotsky deepfake video, I'm sending them this.	2021-05-28 13:11:23
1048	LNPDigital	Las Vegas • New York • International	#Technology Deepfake Maps Could Really Mess With Your Sense of the World https://t.co/YfHzjN5fgE #Info	2021-05-28 13:09:27
1049	frad_fradi	Ζωγράφου	The Deepfake Experiment https://t.co/eTpLsghORR	2021-05-28 13:00:49
1050	butchmoe	he/it/she FEMALE 18+ TO FOLLOW	why does chandler look more and more like a deepfake of himself as he ages https://t.co/SEsCFDbiH5	2021-05-28 12:55:56
1051	sigmaseisas	Toscana | Liguria	Deepfake Maps Could Really Mess With Your Sense of the World: Researchers applied AI techniques to make portions of… https://t.co/XorRqNqFRZ	2021-05-28 12:51:33
1052	JOPPLE9	日本(東京、神奈川、大阪、京都、福岡、熊本)	Deepfake Maps Could Really Mess With Your Sense of the World https://t.co/kzwu7sajWv https://t.co/u5fWlMFHOX	2021-05-28 12:51:15
1053	Transform_Sec	London, England	#Deepfake Attacks Are About to Surge, Experts Warn &gt; https://t.co/XD5BMPuTXM via @ThreatPost #cybersecurity… https://t.co/DFTtTNfC25	2021-05-28 12:45:11
1054	amutter	On top	No need to AI in dutch parliament. Normal intelligence will do. Deepfake? No just a joker in a bathrobe. https://t.co/NrRTHobEPb	2021-05-28 12:40:18
1055	BBCScotNine	Scotland, United Kingdom	📍Deepfake pornography could become an 'epidemic', expert warns. You can watch #TheNine's investigation into the ri… https://t.co/2fLxevgaPZ	2021-05-28 12:39:37
1056	NewVirginiaBot		HH Sen. Jacob Valentine is an obvious Deepfake.	2021-05-28 12:26:00
1057	RivmarkM	Nigeria	Deepfake Maps Could Really Mess With Your Sense of the World Researchers applied AI techniques to make portions of… https://t.co/uHA7jYUzwS	2021-05-28 12:16:47
1058	RivmarkM	Nigeria	Deepfake pornography could become an 'epidemic', expert warns A leading legal expert says new technology makes it m… https://t.co/xmPR8cxiXb	2021-05-28 12:16:45
1059	stealyoredbull	Mother fuckin Chi-town	@Tuukka97 @Tangul_Bei @Anothergreen with the Lenin deepfake, yes. but the original clip is that dude from TYT and u… https://t.co/Hj8YXpXzgB	2021-05-28 12:14:48
1060	wedoapps	Milton Keynes & Hull - Yorkshire	Deepfake Maps Could Really Mess With Your Sense of the World https://t.co/dF0ldryvNx https://t.co/h1iRJpmUfi	2021-05-28 12:14:06
1061	ilceruttino	Milan	Deepfake Maps Could Really Mess With Your Sense of the World #MachineLearning #learning https://t.co/6wWV7HXrTj	2021-05-28 12:09:11
1062	CeptBiro	Canada	Deepfake Maps Could Really Mess With Your Sense of the World https://t.co/dMvIeHWNsj #Infosec #Secinfo #Security… https://t.co/Utl1IyDPPq	2021-05-28 12:02:39
1063	DavidSmithGFF	London, UK	This startup wants to #deepfake clone your voice and sell it to the highest bidder. https://t.co/70568TIM2l #media #Privacy	2021-05-28 12:02:30
1064	smboro	Ithaca NY	Deepfake Maps Could Really Mess With Your Sense of the World - some interesting examples of fake maps “AI can learn… https://t.co/mcXpLJIw4W	2021-05-28 12:00:04
1065	evilprank	Russian Federation	@TonyvanderTogt Are you sure it's her and not deepfake? 😀	2021-05-28 11:58:21
1066	arjunaskykok	Jakarta, Indonesia	A clone of https://t.co/1iK8qLMDSO but we can mint the memes into the blockchain. Meme economy FTW! Of couse, we ca… https://t.co/rxFhf793fm	2021-05-28 11:55:58
1067	DataAugmented		Deepfake Maps Could Really Mess With Your Sense of the World https://t.co/HmlMzU4YzS #AIHub/Technology/Machinelearning #AIHub/Sector/Defense	2021-05-28 11:55:49
1068	gardling		@shiftpo @BHoarder1 Could be many different possibilities. Maybe Craig doesn’t exist and it’s all deepfake. Maybe h… https://t.co/TH0IWiglvj	2021-05-28 11:53:32
1069	VampirSexKttns	Global	Deepfake Maps Could Really Mess With Your Sense of the World https://t.co/wxOZH91OuX #nft #global… https://t.co/aTzuGMCoor	2021-05-28 11:51:50
1070	gioiamarco	20821 Meda (MB) - Italia	Deepfake Maps Could Really Mess With Your Sense of the World https://t.co/Le4pS21aHM https://t.co/E48T2XPxc5	2021-05-28 11:49:38
1071	ReneRobichaud	Canada	Deepfake Maps Could Really Mess With Your Sense of the World https://t.co/aFfEszPFHr #Infosec #Secinfo #Security… https://t.co/nNwTZHzPAC	2021-05-28 11:46:28
1072	arjunaskykok	Jakarta, Indonesia	A DeepFake based product. I'm inspired by DeepFake Tom Cruise: https://t.co/pQUIs9exOJ DeepFake tech enables peop… https://t.co/SA5Qnr5aW3	2021-05-28 11:46:25
1073	einarmorillo	Valencia, España	#tech #technology #news Deepfake Maps Could Really Mess With Your Sense of the World https://t.co/jQ6VZR1tVl	2021-05-28 11:43:26
1074	EpidPublisher	Look here 👉	Deepfake Maps Could Really Mess With Your Sense of the World More medical news at https://t.co/HFclW5krA3… https://t.co/ybaee9jrmS	2021-05-28 11:41:09
1075	amir_dekel_atl	Atlanta	@UmustBkiddingME @gtconway3d Was this filmed in a parallel universe? Is it deepfake? Man in the high tower sort of thing?	2021-05-28 11:37:26
1076	Tech_BWR		Deepfake pornography could become an 'epidemic', expert warns https://t.co/dISyzySwWJ	2021-05-28 11:36:03
1077	PC_ExpertOnline		Deepfake Maps Could Really Mess With Your Sense of the World https://t.co/QrkZtGro8c	2021-05-28 11:34:00
1078	Lil_Nerd_Face	Antarctica	Deepfake Maps Could Really Mess With Your Sense of the World https://t.co/88qX7KKfWN #news #technology #trends #future #innovation #technews	2021-05-28 11:32:02
1079	jonesthescribe	Doncaster	Before getting drawn into a back-and-forth with one of these clowns, always worth checking their profile pic with… https://t.co/SMhvw5NC3W	2021-05-28 11:31:13
1080	losgranos	Information for the Masses	Deepfake Maps Could Really Mess With Your Sense of the World https://t.co/JQiGiVEicC	2021-05-28 11:29:11
1081	sbaycheng	Toronto, Ontario	“the media industry has found some more practical (and less sinister) applications, such as using face swaps to cra… https://t.co/EmSKeMkxa2	2021-05-28 11:29:00
1082	anith	Doha, Qatar	Deepfake Maps Could Really Mess With Your Sense of the World https://t.co/7ih2Knfw5h	2021-05-28 11:26:38
1083	NigelFenwick	Cambridge, MA, USA	Deepfake pornography could become an 'epidemic', expert warns https://t.co/caBZIde7sH #Technology https://t.co/goT4IjRNn7	2021-05-28 11:26:03
1084	anith	Doha, Qatar	Deepfake Maps Could Really Mess With Your Sense of the World https://t.co/VELPkeb3QE	2021-05-28 11:25:57
1085	AbaddeConsult	Estonia	Deepfake Maps Could Really Mess With Your Sense of the World link: 60ad8d725cc021afbbe8fa8b #technology #tech… https://t.co/AgVuZ9Bdrb	2021-05-28 11:23:46
1086	Sciencestweet		New: Deepfake Maps Could Really Mess With Your Sense of the World https://t.co/M1T5W2BtlF	2021-05-28 11:21:52
1087	MapEngArch		Deepfake Maps Could Really Mess With Your Sense of the World https://t.co/lyuSGCcsFF	2021-05-28 11:21:30
1088	x_v_x_x_v_x	宮城県気仙沼市舘山1-1-14 ☎︎0226-23-3883	Deepfake Maps Could Really Mess With Your Sense of the World https://t.co/phaqN0G5pw	2021-05-28 11:20:14
1089	CherryLoudon	Global	Deepfake Maps Could Really Mess With Your Sense of the World https://t.co/jwxSuJwN1W	2021-05-28 11:17:29
1090	GoCatGo	Denver, Colorado	New post: "Deepfake Maps Could Really Mess With Your Sense of the World" https://t.co/j2zFmdrCyC	2021-05-28 11:17:27
1091	pvp4science	Oregon, USA	Deepfake Maps Could Really Mess With Your Sense of the World https://t.co/czyFvdEE3B | Wired - Business.	2021-05-28 11:16:20
1092	BLACKFOXbiz		Deepfake Maps Could Really Mess With Your Sense of the World - https://t.co/6JcZBvWecX	2021-05-28 11:15:23
1093	XRARVR1		Deepfake Maps Could Really Mess With Your Sense of the World https://t.co/diK4UElIEf	2021-05-28 11:12:41
1094	2v9uaBOI8nPeyoz	Tokyo,Japan	Deepfake Maps Could Really Mess With Your Sense of the World https://t.co/3OOOUiZ5uf	2021-05-28 11:12:41
1095	InfoSecPhysa	Paris, France	WIRED posted "Deepfake Maps Could Really Mess With Your Sense of the World" See full original article:… https://t.co/U98yB2RWoA	2021-05-28 11:11:09
1096	feedasTN		Deepfake Maps Could Really Mess With Your Sense of the World Researchers applied AI techniques to make portions of… https://t.co/MZEbMwM0uK	2021-05-28 11:11:07
1097	mshwire		New post: "Deepfake Maps Could Really Mess With Your Sense of the World" https://t.co/AvAFfldTiL	2021-05-28 11:10:15
1098	octaviorojas	Madrid	Deepfake Maps Could Really Mess With Your Sense of the World https://t.co/wNhAjV5IO2 https://t.co/8iG5MVqD7R	2021-05-28 11:10:15
1099	WIREDTransport	San Francisco, CA	Deepfake Maps Could Really Mess With Your Sense of the World https://t.co/DDgDLPb1Mx	2021-05-28 11:03:54
1100	WIREDBusiness	New York / San Francisco	Researchers applied AI techniques to make portions of Seattle look more like Beijing. Such imagery could mislead go… https://t.co/c4NybAXpxa	2021-05-28 11:03:54
1101	backchnnl	San Francisco, CA	Deepfake Maps Could Really Mess With Your Sense of the World https://t.co/6jEB1x1nwz	2021-05-28 11:03:54
1102	iShujaAhmedCh	Dubai, UAE	Deepfake Maps Could Really Mess With Your Sense of the World - Researchers applied AI techniques to make portions o… https://t.co/ifACODXJgh	2021-05-28 11:03:27
1103	AliSanPlanet	Londres	@FaizaanGani @twitt3rmitch Ahaha someone needs to deepfake him saying that😭	2021-05-28 11:03:12
1104	DataAugmented		Deepfake Maps Could Really Mess With Your Sense of the World https://t.co/HmlMzTNnbi #AIHub/Technology/Machinelearning #AIHub/Sector/Defense	2021-05-28 11:02:29
1105	8EsKID		@TamsinSelbie @BBCScotNine @BBCJohnBeattie @1030 @McGlynnClare @HelenMort @CRAIGWILLIAMS4 Someone made deepfake porn of you @1030 ?	2021-05-28 11:01:35
1106	Popher	United States	There's a deepfake Tom Cruise tiktok account and if it wasn't so terrifying it'd be cool.	2021-05-28 10:30:32
1107	Carol_Must		Everyone needs to be careful with #DeepFake so I speak for regulation! - @Carol_Must 🙂🙃😁 https://t.co/SwIMC7TszK	2021-05-28 09:39:18
1108	KBCCHANNELTV		Deepfake pornography could become an 'epidemic', expert warns https://t.co/xjBaTojixg	2021-05-28 09:33:29
1109	StanleyEpstein		Veritone Wants to Deepfake Clone Your Voice #Startup via https://t.co/eBW8Lmmpx7 https://t.co/ms509dT4rD	2021-05-28 09:30:13
1110	GRComputers	Stratford Upon Avon	Deepfake pornography could become an 'epidemic', expert warns - A leading legal expert says new technology makes it… https://t.co/0reLkSy7w7	2021-05-28 09:28:52
1111	gnesvenema	Malta / EU	I previously also took part in a consultation of the @NZParliament justice committee to bring legislation up to dat… https://t.co/xVwhOgvYws	2021-05-28 09:27:28
1112	SHOKUNIN_STUDIO		#Deepfake combined with #ransomware means authorities need to protect citizens today, not after the problem gets ou… https://t.co/F9RrwBVeAS	2021-05-28 09:26:50
1113	gnesvenema	Malta / EU	"her abuser was spoken to by the police but he has never faced any criminal charges" Most jurisdictions are not eq… https://t.co/W7TYvo4jfY	2021-05-28 09:25:22
1114	jumio	Global	Join us in June at ACAMS' Anti-Financial Crime FinTech Summit for a panel discussion - The New Faces of Fraud: Figh… https://t.co/XUVNWFZJDr	2021-05-28 09:24:30
1115	Digital_Telecom	UK, Gloucestershire	Deepfake pornography could become an ‘epidemic’, expert warns https://t.co/wgx93Y2G24	2021-05-28 09:22:44
1116	antoniopavolini	rome, italy	Deepfake pornography could become an 'epidemic', expert warns https://t.co/uKwxDH6NA3	2021-05-28 09:11:04
1117	digitaljobdone		Deepfake pornography could become an 'epidemic', expert warns https://t.co/fkIgFqVMak	2021-05-28 09:08:35
1118	MaverickTodd	Los Angeles	Deepfake pornography could become an 'epidemic', expert warns https://t.co/mcPClJ6Osq	2021-05-28 09:04:02
1119	Blogging__Guide	Washington, DC	What is a Deepfake? https://t.co/7dwcuDcaTC #deepfake #technology #future #ai #machinelearning #deeplearning #business	2021-05-28 09:00:32
1120	CARA_Tech	Cheshire East	Deepfake pornography could become an 'epidemic', expert warns - A leading legal expert says new technology makes it… https://t.co/ZANrNG5lJI	2021-05-28 08:58:42
1121	JOPPLE9	日本(東京、神奈川、大阪、京都、福岡、熊本)	Deepfake pornography could become an 'epidemic', expert warns https://t.co/pnXI510Spm https://t.co/kgc1MInYUE	2021-05-28 08:56:17
1122	mikadaenovator		Deepfake pornography could become an 'epidemic', expert warns https://t.co/j7H98rmD3q https://t.co/gIkatf4Ct4	2021-05-28 08:56:02
1123	post_asia		Deepfake pornography could become an ‘epidemic’, expert warns https://t.co/w9CfAVpiy7	2021-05-28 08:54:10
1124	IncSpkr		Deepfake pornography could become an 'epidemic', expert warns https://t.co/BJ8enC4I5z	2021-05-28 08:52:03
1125	gixtools		Deepfake pornography could become an 'epidemic', expert warns https://t.co/dyAMMIqUGe	2021-05-28 08:47:55
1126	BronnyJ97275594	Toulal, Royaume du Maroc	Deepfake pornography could become an 'epidemic', expert warns https://t.co/ycGtWkjYgS	2021-05-28 08:43:52
1127	CapitalExits	London, England	Deepfake pornography could become an 'epidemic', expert warns: A leading legal expert says new technology makes it… https://t.co/0udbeYn7Bf	2021-05-28 08:40:33
1128	winsontang	Vancouver, BC	Deepfake pornography could become an 'epidemic', expert warns https://t.co/kPyzAfWrAP https://t.co/6y3g3MmliB	2021-05-28 08:40:03
1129	BWIZZ75	UK	[https://t.co/LeN5Q0yYXv] Deepfake pornography could become an 'epidemic', expert warns https://t.co/2tC00kYgXR	2021-05-28 08:40:02
1130	NewsItech		Deepfake pornography could become an 'epidemic', expert warns https://t.co/jFmb2qwke0	2021-05-28 08:38:19
1131	iTechNewzz	Worldwide	Deepfake pornography could become an 'epidemic', expert warns https://t.co/bwCeQdRYQz	2021-05-28 08:37:56
1132	DataAugmented		Deepfake pornography could become an 'epidemic', expert warns https://t.co/Sy0yTFw3zT	2021-05-28 08:37:29
1133	sarkka_timo		13/14 🏆 Takeaways High-end media content can be produced with smaller teams and at lower costs as AI-powered tools… https://t.co/5VeygkvhO9	2021-05-28 08:36:35
1134	sarkka_timo		9/14 📊 Cases (cont'd) In South Korea a news anchor was replaced by a deepfake version: https://t.co/pwLkRrzR3e… https://t.co/AuDXa49WTX	2021-05-28 08:36:35
1135	sarkka_timo		8/14 📊 Cases @Sentinel_AI (based in Estonia) received $1.35 million in seed round funding in late 2020: https://t.co/SjVWCvlsmE	2021-05-28 08:36:34
1136	sarkka_timo		5/14 🔨 More tools @resembleai - Build custom AI voices. @Rosebud_AI - Bring photos to life. @synthesiaIO - Create… https://t.co/osvKb3CiHM	2021-05-28 08:36:34
1137	Aetr0	Middle East but wish I wasnt	@BBCNews The headline should b about how porn should b banned completely not just deepfake	2021-05-28 08:31:26
1138	ThomasGronFE		@DonLew87 @davidmweissman @MollyJongFast @pattonoswalt @JoyceWhiteVance @Pink @secupp @RBReich @JoyVBehar… https://t.co/xSRcXP914i	2021-05-28 08:25:27
1139	adex2491	He/Him	@BBCNews Do they not realize how much computing power it takes to do a credible deepfake?	2021-05-28 08:20:14
1140	FudgeMalloy	Australia	Troye Sivan and Tate McRae on their deepfake music video https://t.co/gqdT1abxdC	2021-05-28 08:17:48
1141	fishfetish5	Rochester Hills, MI	This “deepfake” My daughteris	2021-05-28 07:57:46
1142	naanrdk	@Home	Need help!!!!!!!!!!! Hey guys, I am a junior year student of undergrad. I am interested in doing research in my fi… https://t.co/FLXS1SLJFj	2021-05-28 07:35:19
1143	JaidanMaries	United States	Deepfake pornography could become an 'epidemic', expert warns - BBC News https://t.co/T1T3UZviv9	2021-05-28 07:10:14
1144	JDSantos273	Ljubljana, Slovenia	Deepfake is scary shit. https://t.co/yGFMeOTLd7	2021-05-28 07:08:08
1145	OwenPrice535635	Indiana,usa	Deepfake pornography could become an 'epidemic', expert warns https://t.co/1k0xdFdnB3	2021-05-28 06:49:03
1146	FrenchHj	SKELWICK	Deepfake pornography could become an 'epidemic', expert warns https://t.co/lksPILWB9U	2021-05-28 06:49:03
1147	mamamellet		Troye Sivan and Tate McRae on their deepfake music video https://t.co/BZdGL3TOfP via @i_D	2021-05-28 06:45:59
1148	sdfpk		@BBCNews FLASH POLL 👇 Are you worried about deepfake videos? #gmb #r4today #bbcbreakfast	2021-05-28 06:41:25
1149	mattwax1111	Earth	I agree. It’s mentally draining. What is real. What is fake. Ones mind runs in circles. All deepfake content should… https://t.co/qDw82gHO7r	2021-05-28 06:40:57
1150	BBCNews	London	Deepfake pornography could become an "epidemic", expert warns https://t.co/Vpj6Tjyxo5	2021-05-28 06:38:02
1151	BBCScotlandNews	Pacific Quay, Glasgow	Deepfake pornography is where computer technology is used to map the faces of celebrities and private citizens on t… https://t.co/E7rLOC76RY	2021-05-28 06:30:57
1152	Webwise_Ireland	Dublin	🔎 Could you spot a #deepfake? Deepfakes are computer-created artificial videos in which images are combined to cre… https://t.co/TaT3NgM5BG	2021-05-28 06:30:00
1153	mr_squishee	Portland, OR	I just saw a Kanye West Amogus song deepfake thing and I have been laughing about it for at least 10 minutes	2021-05-28 06:22:37
1154	henkvaness	Mac, Will Stream (beyond Zoom)	And what do you do when you are in a fake video? Not much: https://t.co/TQvnXdI1im (2/2)	2021-05-28 06:16:58
1155	Carol_Must		The DeepFake trend and must regulate! - @Carol_Must 🙂 https://t.co/jkvsD5MpL8	2021-05-28 06:14:52
1156	periperrynugget		@troyesivan That's deepfake too,, isn't it troy boy https://t.co/HpnirZTukD	2021-05-28 05:55:37
1157	evilprank	Russian Federation	@aidanosullivan Its not deepfake, its just a make-up.	2021-05-28 05:54:47
1158	emilykang	Seoul	Deepfake Lips Are Coming to Dubbed Films https://t.co/EiuAZNjlPO via @gizmodo	2021-05-28 05:46:24
1159	sithshailar	21•he/him•🦋•🇮🇳🇺🇲	@shistarlxna LMFAO it's a good deepfake	2021-05-28 05:35:56
1160	churchcrackr		Deepfake of Jeff epstein saying "How can you hate from outside the club when you can't een get in"	2021-05-28 05:06:19
1161	brendan_dharma		How has no one made a deepfake of @sassal0x dancing? Cc @banklessDAO needs to make this meme happen	2021-05-28 04:25:28
1162	cedblog		Using DeepFake to pick my next Halloween costume. https://t.co/CplWdZtQsZ	2021-05-28 04:20:39
1163	PimpMasterYoda1		@sbgderrick When I saw this meme at first, I knew there was something up and it took me like 45 seconds of looking… https://t.co/hG47RwKgrC	2021-05-28 03:37:00
1164	ssnarkismygame	A blue dot in a sea of red	Good grief. This is not Tom Cruise it is a #deepfake That someone can create a likeness this good in video format… https://t.co/RYBOhWhN3H	2021-05-28 03:02:13
1165	dmhveritas	Boise, Idaho	@PunkRockLiberty No, but I think they are using him as an opportunity to test some deepfake techniques. He will be… https://t.co/wK4ONkGZ9R	2021-05-28 02:44:22
1166	DemonmonkeyZero		@HackinTimSeeley I now need a deepfake of the General Lee with the Batmobile, see Bats tearing through dirt trails… https://t.co/YyqPYm7HSz	2021-05-28 02:39:44
1167	Astwisa		@MoriMole @garbage_citizen @markkreutzer42 Dunno, see how they still want to skin ben alive for playing with their… https://t.co/kG17CwLdxj	2021-05-28 02:36:39
1168	CosmosMagazine	Australia	Issue 6 Cosmos Weekly is live! Alternatives to Hunter Valley gas power station @JarniBlakkarly; @svnoles next big… https://t.co/AugLKmze2i	2021-05-28 02:27:36
1169	JudithPintar		It's a busy couple of days for me. Tomorrow I'll be presenting at ELO 2021, talking about CompuServe Gamer's Forum… https://t.co/AQpTvLaX9J	2021-05-28 02:19:13
1170	justinsuperbuck	Minneapolis	@AdamWollner @Bucks better than a horrifying deepfake i know	2021-05-28 02:13:46
1171	therealjpittman	Winston-Salem, NC	Neural Network Enabled Filmmaking: Using Deepfake Dubs To Translate TV And Film Without Losing The Authenticity Of… https://t.co/KuZnvQnNW7	2021-05-28 02:00:02
1172	bragiel	San Francisco, CA	@josephineylee yes I am. I made a deepfake video. :p	2021-05-28 01:57:23
1173	JIMMYKEATING8		Deepfake Queen: 2020 Alternative Christmas Message https://t.co/2CfqEVmrYD via @YouTube Lmao 😂 🙄	2021-05-28 01:47:36
1174	creativetechs	Seattle, WA	#Deepfakes are getting really pretty good, and they aren't just targeting politicians any more. Here’s what you nee… https://t.co/xAgkLaSVCt	2021-05-28 01:35:47
1175	tleydn	Oakland, CA	Impressive and frightening Obama deepfake played at the Databricks DataAISummit today. https://t.co/TllovX1px2	2021-05-28 01:14:09
1176	GREY_FU		Maybe it's just me but that video of John Cena speaking mandarin is a Deepfake	2021-05-28 01:07:36
1177	injectiveleft	Charlottesville, VA	poggers ‼️ gc is wild bc i introduced myself and immediately muted it, but still read it every couple days. and whi… https://t.co/dYE4wBYWWi	2021-05-28 00:50:16
1178	sineadplays	East, England	@quarantinegirI @1030 Deffo a credit somewhere. Who knows? But it would be nothing compared to actually getting the… https://t.co/a9JLUBjhvk	2021-05-28 00:41:18
1179	Fawcett_Inc		@theSNYDERVERSE Zack might be able to shed some proper light on this. Maybe it was deepfake but he really got credited for it.	2021-05-28 00:23:40
1180	MIGS_AI	Canada	Falling into the deepfake-industrial complex https://t.co/HfreRdjN0b	2021-05-28 00:23:32
1181	kynfln	she/her l minor l prf eng	@yubinplaza IU is the most common artist getting deepfake, its alarming tho i hope EDAM would take it down	2021-05-28 00:18:17
1182	FbytIntw		@terror_alarm It's not deepfake, you can find the original in the internet, and it's the real netanyahu in the vide… https://t.co/wXwii5qsoX	2021-05-27 23:55:13
1183	terror_alarm	Our website in 20 languages:	🚨🇮🇱DeepFake Alert🇮🇱🚨 Palestinian Fake News and Disinformation campaigns are sharing a fake video claiming it is a "… https://t.co/iWvO4Tbeoe	2021-05-27 23:49:03
1184	EOCharyb		@XaGueuzav It's a deepfake.	2021-05-27 23:38:41
1185	icouIdcry	she/her 19	@troyesivan make a deepfake instagram filter 🧍‍♀️	2021-05-27 23:25:54
1186	LunaGinsburg	in bed with the senate 🛌	I think Biden should recreate the deepfake video of him (the one with the delaware tattoo) just because	2021-05-27 23:12:56
1187	rifnote	Lagos, Nigeria	Deepfake pornography could become an 'epidemic', expert warns – BBC News https://t.co/3rK4kqpRAh	2021-05-27 22:59:02
1188	FrenchFryAGoGo	Ottawa, Canada	So I can give up my own face and the identification rights to it 'and' promote Deepfake propaganda? What a bargain.… https://t.co/0ruPsqpRJ3	2021-05-27 22:43:54
1189	romeodiablos	los ángeles // any pronouns	If a deepfake can become president you can achieve everything you've ever dreamed #GrindMentality… https://t.co/XIkpYMSt9J	2021-05-27 22:36:55
1190	NatWMusic		@BurnerSmallls Gotta be a deepfake or something	2021-05-27 22:35:42
1191	Scotland4me	Scotland, Edinburgh	Deepfake pornography could become an 'epidemic', expert warns https://t.co/7nOlK7X0nk	2021-05-27 22:31:21
1192	isearch247		Deepfake pornography could become an 'epidemic', expert warns - https://t.co/mUAi8N5vq8 A leading legal expert say… https://t.co/s3HxjIn5LN	2021-05-27 22:30:12
1193	thefuturemktg	Toronto	An influencer's voice is just as valuable as any other aspect of their brand. In the future, marketers can bid for… https://t.co/ZKRZoOSo08	2021-05-27 22:30:00
1194	poisonouspinups	PA/NJ/NY	@dianakfletcher @MattWallace888 Is that a deepfake or is that really matt 😆	2021-05-27 22:29:30
1195	charly_candia		Someone please deepfake this scene‼️ https://t.co/sGzWfh4iD8	2021-05-27 22:26:28
1196	tenhorned		i’m a deepfake	2021-05-27 22:14:43
1197	SeanCrossan14	Glasgow, Scotland	Sexual harassment - BBC News - Deepfake pornography could become an 'epidemic', expert warns https://t.co/lwShxSdBvm	2021-05-27 22:08:21
1198	antikirkspock	FREDDIEVILLE	middle aged white women who love solas are like the funniest people on the internet every single piece of content t… https://t.co/jwWX9KHSpN	2021-05-27 22:07:42
1199	UltraFlashCode	New York, NY	(better call ghost toast) #deepfake #iHeartAwards https://t.co/LRR00PxXj8	2021-05-27 21:42:54
1200	TNR_Gold	Vancouver, BC (TSX.V: TNR)	#DeepFake Love And #Crypto: #Bitcoin "Striptease Club Economics". https://t.co/5jiqsR4aqs #Tether #Dogecoin… https://t.co/tiNeSUh31P	2021-05-27 21:31:11
1201	TNR_Gold	Vancouver, BC (TSX.V: TNR)	"Gyrations" Many billions of dollars in losses are making their way through the system. #Bitcoin at this stage &amp; al… https://t.co/VrOVnmIBVq	2021-05-27 21:29:56
1202	LePacific2		My friend made a deepfake of me 🤣🤣 https://t.co/U6Hm0Jcfzc	2021-05-27 21:26:34
1203	rosiesunwoo	‘01 desi she/her	why did i think this was another one of those deepfake videos 💀	2021-05-27 21:24:23
1204	DanzDaniel4	Al Madinah Al Munawwarah, KSA	Thanks @Reuters I appreciate it and looking forwarded to get advanced training courses. #DigitalJournalism #reuters… https://t.co/QONlGdp7fB	2021-05-27 21:23:26
1205	Mehdiyev3Sahil	Москва, Россия	Advice for #TomCruise . Make some crazy stuff that u always wanted to do on camera. ( Porn on camera , cocaine on c… https://t.co/FPJOei8DVf	2021-05-27 20:58:43
1206	sineadplays	East, England	@quarantinegirI @1030 And the person acting underneath the deepfake? You think if they deepfake Morgan Freeman onto… https://t.co/JDOC0g6247	2021-05-27 20:51:09
1207	quarantinegirI	Manchester	@sineadplays @1030 Yeah I get what you’re saying. I just assumed the person in the deepfake if on a tv show or film… https://t.co/k0Un22VyWA	2021-05-27 20:36:22
1208	NewVirginiaBot		TH Cameron Koehler MSM is an obvious Deepfake.	2021-05-27 20:27:09
1209	phishermensfoe		Audio deepfake of Cucker Tarlson reading The Industrial Society. https://t.co/b3eP8vtrZ5	2021-05-27 20:24:29
1210	phantom_harley		@TheEbonyMaw It’s like most posts are memes and memes have a repetitive quality to them even when popular. Sort of… https://t.co/jcAbGn6BLv	2021-05-27 20:07:06
1211	Uberutang	Cape Town, South Africa	Star Trek - Only Everyone is Jim Carrey - Deepfake https://t.co/7j1iWWQvNI via @YouTube	2021-05-27 20:01:38
1212	LawyerGreg	Charlotte, North Carolina	When your kid (Tucker) hijacks your video. #DeepFake https://t.co/fXecxM7bYC	2021-05-27 19:53:55
1213	sineadplays	East, England	@quarantinegirI @1030 In those situations that actor is credited with that work. We all know Andy Serkiss = Gollum,… https://t.co/jNR8kWykDd	2021-05-27 19:53:00
1214	fishfetish5	Rochester Hills, MI	This “deepfake” Thanks, andI	2021-05-27 19:44:53
1215	Zombiem78619043		@AlexRochonVA OK, first off, Mando season 2 shit the bed with Deepfake Luke taking away the kid just to be killed b… https://t.co/smrPNBnySA	2021-05-27 19:31:16
1216	GoBlueFlorida1	Florida, USA	@dgoldwas @ripplenstillH20 @MaxNordau @jayobtv It's still likely your account got bought out and it's being continu… https://t.co/UB1hISDm6X	2021-05-27 19:14:13
1217	melliflouslyth_	14 SHE/HER 🇩🇰🇷🇴	IS THIS A DEEPFAKE??? https://t.co/K1s3aYdSEn	2021-05-27 18:52:31
1218	phishermensfoe		Deepfake of @TheWillemDafoe and @aquaofficial #BarbieGirl https://t.co/F3I4OgvUJr	2021-05-27 18:43:26
1219	feckinwater	denial	@williamhboney1 genuinely thought this was a badly made hillary clinton deepfake for a second	2021-05-27 18:43:00
1220	KermodeE	Vancouver, BC	Here's a very interesting article about how #deepfakes can wreak havoc in a new way. Geography even. Sigh.… https://t.co/r1pNzBomJb	2021-05-27 18:43:00
1221	Ghostzapper2021	Vrbovec, Česká republika	@CapehartJ This has already been proven to be a deepfake video. Unfortunately Cruz didn’t eat a fly. https://t.co/q0qNmNcnds	2021-05-27 18:32:48
1222	NkosanaQedoshim		Don't believe what you see #deepfake https://t.co/dtyse4oLqg	2021-05-27 18:25:23
1223	spikeybits		This New Henry Cavill Highlander Deepfake is Superbly Done Read More: https://t.co/iTMUUTHGBg https://t.co/xRWdVzCe6Q	2021-05-27 18:11:15
1224	AnaPengelly	London, England	This is very worrying and everybody should be aware of what deep fakes can do and how to detect them : https://t.co/I6vfLmBGp7	2021-05-27 18:02:21
1225	June__NYC	New York	He looks like a deepfake https://t.co/HPNMnpCRQq	2021-05-27 18:00:46
1226	JohnnoKop18		@ScoobyGangKid @madfl3a We need a Deepfake video of Agent Smith in the Matrix but instead of Hugo Weaving it's Larry Mullen	2021-05-27 17:56:23
1227	hailtotheghosts	21 | she/her/elle	Mike using Danganronpa voices for his Deepfake AI has me feeling pretty happy even if I don't know so much about the game lmao	2021-05-27 17:53:58
1228	m_gergel	Niles, MI	@CDisillusion Cheapest deepfake of all time. 😁	2021-05-27 17:53:46
1229	AmateurExpertOp	Chicago-ish	look, u can cgi deepfake all the classic characters u want just pls don't make it a gratuitous shoehorned-in swamp… https://t.co/M3aykOpDL3	2021-05-27 17:43:28
1230	StryderHD	Carle Place, NY	Big thanks to @GFRobot for the article and sharing my latest video https://t.co/KVTlpNkRGD	2021-05-27 17:38:27
1231	hackedpodcast	Edmonton, Alberta	@czlonka Structured! That one's on us. Thanks for the catch Raf. We haven't built a deepfake of Scott yet, but we… https://t.co/6eaYEzpEYJ	2021-05-27 17:37:41
1232	sci_tek	Beautiful East Bronx	they want to deepfake clone your voice and sell it to the highest bidder https://t.co/Yle0H6rtry https://t.co/Gx72Uwv3CB	2021-05-27 17:31:19
1233	Grangousier	51.512687,-0.10278	@AlanKelloggs Alastair Stewart is the “Oh, yeah, him too” of ITN newsreaders. I realise all the others are either d… https://t.co/cdU8uOyuhS	2021-05-27 17:12:18
1234	WanderinChild	Central Point, OR, USA	@andraydomise Eagerly awaiting the appearance of CGI deepfake young Toshiro Mifune in Doctor Strange and the Multiverse of Madness.	2021-05-27 17:05:52
1235	nigewillson	ringwood, uk	Veritone Wants to Deepfake Clone Your Voice via @DigitalTrends https://t.co/fBnk9nFb99 #ai #artificialintelligence… https://t.co/25Nz19saRY	2021-05-27 17:05:03
1236	facemagic_app		Maybe …Do you want to be @rihanna like @khabyofficial ?🤣#facemagic 👉https://t.co/ofwMZai8Lz . . . . .… https://t.co/kRlEK14LS5	2021-05-27 17:00:00
1237	growAllison		First prototype of Carnegie deepfake is up in @PerkiomenSchool 's Carnegie Library! Uses video sensing &amp; text to… https://t.co/YyTvDsBJPs	2021-05-27 16:49:31
1238	kirillklip	Planet #Earth, mostly.	We are losing the whole generation of Gamers who are playing with life as just a #Crypto Video Game. They are ready… https://t.co/N9XHuyfug8	2021-05-27 16:41:00
1239	kirillklip	Planet #Earth, mostly.	#DeepFake Love And #Crypto: #Bitcoin "Striptease Club Economics". https://t.co/43YW6hdMMj @CNBC @business… https://t.co/U5MACprrT2	2021-05-27 16:40:04
1240	Northernlion	Vancouver	@hasanthehun apparently someone sent you a deepfake of me saying you haven't been returning my calls sorry u fell for it	2021-05-27 16:39:48
1241	nj2on	he / él 🍥🍞⭐️	@angelicyoo this is deepfake btw 😭 https://t.co/YUUqMrR84E	2021-05-27 16:36:20
1242	SeanCar86027269		@SaintAvenger216 Someone shoukd deepfake her in the Snyder cut!	2021-05-27 16:33:03
1243	nick_zepp		@StefanMeeuws @ollyknights @turinbrakes @ethersite Well we could rush it two years and just do a deepfake.... haha.… https://t.co/pW1EbAzon2	2021-05-27 16:31:03
1244	OTBXHOPEUROK	a church of burnt romances	@fearlesssgolden granny ruth doesn’t know how to deepfake 😩	2021-05-27 16:28:08
1245	nj2on	he / él 🍥🍞⭐️	@angelicyoo I DONT KNOW RN BUT THEY DO A LOT OF DEEPFAKE AND STUFF	2021-05-27 16:24:03
1246	Giga_Lad	not on twitter	@thetownschizoid @AlfredDolan1 That's a Jewish propaganda deepfake	2021-05-27 16:12:19
1247	DeepfakesWeb		#deepfake of @pewdiepie on #adderall #machinelearning #ArtificialIntelligence #deepfakes #syntheticmedia… https://t.co/YD6CrCBDkk	2021-05-27 15:55:27
1248	Morgan628	Irvine, CA	@ijalabko @RocketRundown I do think billionaires are a problem but people like Bernie tend to miss the mark on why… https://t.co/jR9X80lAnA	2021-05-27 15:53:27
1249	drewharwell	D.C.	Another crazy turn in the not-actually-a-deepfake cheer mom criminal case: https://t.co/fsSEu8JOul https://t.co/Z7a8BOKoGm	2021-05-27 15:43:29
1250	TheCrystalBrian		@BigHead843 @ISpeak4Me_HBU #DeepFake pleeease someone!!!!	2021-05-27 15:36:30
1251	allaboutu365		@FilipinAnswers @TwitterSupport Neither was Ashley B or whatever that persons name is 🥸🤡👽🤖More DEEPFAKE 🕵️🎬🎪📽️🍿🐃💩	2021-05-27 15:35:21
1252	mikesmallhorn	Dartmouth, NS	@andraydomise They *must* have seen the Stalin Cruel Angel's Thesis deepfake.	2021-05-27 15:35:00
1253	sr_quantum	Bengaluru, India	@rishibagree There is a chance that, some virtually die on twitter with morphed photo, deepfake video, and fake dea… https://t.co/19n0TXZuAj	2021-05-27 15:23:32
1254	DATH0MIRIAN	15 | 🇮🇩	@idolestic deepfake! i forgot where i found it if i find the video ill send it	2021-05-27 15:14:35
1255	PandaSecurityZA	Africa	As #deepfake technology has become more accessible over the past few years we look into how it can be used for cybe… https://t.co/C09XlT3Lev	2021-05-27 14:40:04
1256	Saber_Akiyama	Johore, Malaysia	@lizterzapzap @MatthewLush @YouTube @SusanWojcicki I don't know it is a Deepfake or is fake news	2021-05-27 14:26:47
1257	BreadBear27		@Korndogwater Just from how this is I can tell it ain’t real lol, just used a deepfake-type thing to motion cap the… https://t.co/z3Isko41xY	2021-05-27 14:25:18
1258	Papahrf	USA	@ddale8 It's a deepfake. The fly was actually a sentient raisin	2021-05-27 14:19:43
1259	TamsinSelbie	Glasgow, Scotland	📍 Deepfake pornography could become an 'epidemic', expert warns. I spoke to victims of ‘faked’ intimate image abus… https://t.co/6NhPvYSUaO	2021-05-27 14:01:12
1260	micflash	brooklyn, ny	Deepfake satellite imagery poses a not-so-distant threat, warn geographers https://t.co/S4uabs5lA4	2021-05-27 14:00:04
1261	el_mansfield	Albuquerque, NM	If someone can make a deepfake with Unai’s face on any number of Gary Neville’s champagne videos, I will be forever… https://t.co/TwoZ3uj5N5	2021-05-27 13:49:49
1262	NewVirginiaBot		TH Cameron Koehler MSM is an obvious Deepfake.	2021-05-27 13:32:46
1263	SoussOnline	Agadir - Amsterdam	The #EU's Guidance on Strengthening the Code of Practice on #Disinformation : https://t.co/aMLVNu6IUl #FakeNews #DeepFake	2021-05-27 13:28:39
1264	MarkLutter	Washington DC	Someone should do a deepfake where he says Taiwan is a country https://t.co/eCAsIoP30l	2021-05-27 13:27:05
1265	DataAugmented		Neural Network Enabled Filmmaking: Using Deepfake Dubs To Translate TV And Film Without Losing The Authenticity Of… https://t.co/tJncuJjNuE	2021-05-27 13:15:53
1266	asifrazzaq1988	Irvine, CA	Neural Network Enabled Filmmaking: Using Deepfake Dubs To Translate TV And Film Without Losing The Authenticity Of… https://t.co/pIHx3hH29L	2021-05-27 13:05:53
1267	KryzivenTake2	Kryziven	@Reemzestilo this a deepfake	2021-05-27 12:59:56
1268	deepfriedlaptop	manila	i think we can ALL agree waiting for someone to be legal 18+ to do porn/make deepfake porn is like the most fucked up thing ever	2021-05-27 12:44:16
1269	pigwithafiddle		In future, like 10 months from now, studios can write their contracts so that talent grant the use of their likenes… https://t.co/Vpf69XKG1z	2021-05-27 12:26:39
1270	wgtc_site	USA	Watch: Henry Cavill Becomes The One In Highlander Deepfake - https://t.co/KQlSigwPmX #Highlander #MovieTrailers https://t.co/XDCNgWVPax	2021-05-27 12:19:19
1271	Trepppunti		@3alaaSh it is a deepfake created with his Instagram bot	2021-05-27 11:59:44
1272	macbeestje		This startup wants to deepfake clone your voice and sell it to the highest bidder https://t.co/6Eqs4akjjD via @DigitalTrends	2021-05-27 11:07:25
1273	LorandBodo		ICYMI Reuters News Agency has designed a course on "Manipulated Media". It's free and available in multiple languag… https://t.co/3zvjrHmwmn	2021-05-27 11:00:35
1274	PlanesInfinite	Washington, DC	#DeepFake quote from #BillClinton ”I think the great #RonaldReagan got it right with #Chernobyl and #AIDS Don’t ask… https://t.co/LuiP8FQ00V	2021-05-27 10:37:20
1275	GFACCORD	Geneva, Switzerland	Retweet selected by the https://t.co/11ojAZA3Wf team | Resemble AI launches voice synthesis platform and deepfake… https://t.co/0HXEKk5r1J	2021-05-27 10:21:51
1276	Godawful_83ist	"κοσμοπολίτης" -- Diogenes.	@Notbuyingthisbs Holy smokes! Sure that’s not a deepfake or clever animation?	2021-05-27 10:14:46
1277	BeyondTrust	Phoenix, AZ	We predicted #deepfake technology would grow in prominence this year - but does this fun TikTok account of 'Tom Cru… https://t.co/7THuxcOh0g	2021-05-27 09:50:38
1278	erokasyuart	Hyrule Castle	@wolf_iee No? But have you seen the Patrick Bateman Jerma deepfake? Sexiest killer ever	2021-05-27 09:31:45
1279	NewVirginiaBot		TH James Bornstein BP is an obvious Deepfake.	2021-05-27 09:26:48
1280	nerdist		Deepfake technology can now be used to match lips to dubbed dialogue. https://t.co/Ffuintq5Yg	2021-05-27 08:37:42
1281	311Institute	London	Slick Tom Cruise deepfake shows the tech is getting better https://t.co/0A3zQkct9W	2021-05-27 08:25:20
1282	Blogging__Guide	Washington, DC	What is a Deepfake? https://t.co/7dwcuDcaTC #deepfake #technology #future #ai #machinelearning #deeplearning #business	2021-05-27 08:24:13
1283	davko1	Hong Kong	The #Deepfake threat never went away, it just got better… https://t.co/n5WHPnLv4I	2021-05-27 08:18:53
1284	BBCYoungReport	United Kingdom	Heard of #deepfake but don't know what it is all about? Do you think you can tell the difference between real and… https://t.co/srdJi1aqKO	2021-05-27 08:15:08
1285	TimusIlluminati	West Hartford, CT	@ABHIJIT_LS @MamataOfficial It's pretty easy to create 4 personas, create a fake chat in a chatroom. The problem is… https://t.co/qbtIxA3rqb	2021-05-27 08:07:35
1286	theDoctorTil	Cañon City, CO	@FracksSake @18kGoldman I really want someone to deepfake Elliot Page into Edward Furlong's role. I don't know if w… https://t.co/kokA3jSYSo	2021-05-27 07:58:06
1287	nigewillson	ringwood, uk	Veritone Wants to Deepfake Clone Your Voice via @DigitalTrends https://t.co/fBnk9nFb99 #ai #artificialintelligence… https://t.co/ZAk2HEJEuU	2021-05-27 07:50:03
1288	vfxchrisume	Belgium	@bpena8627 @VeniceMase @LAIreland Yup you're right. The media jumped on it and called her out before reading the fa… https://t.co/GQxkgElnMj	2021-05-27 07:47:24
1289	Kill_A_clover	気が向いたら動画作成	Deepfake Movements with 1 image ONLY - This is just too Memeable [Liquid... https://t.co/B8WU5T7a4y @YouTubeより	2021-05-27 07:46:39
1290	axelspringer_EN	Berlin, Germany	What happens when videos lie? Journalism and tech students at the FreeTech Academy launch “The Deepfake Report”… https://t.co/P6QbYZWlrY	2021-05-27 07:37:04
1291	aurayasystems	Macquarie Park, NSW	Flag and thwart potential biometric spoofing attacks with Auraya's synthetic voice protection and playback protecti… https://t.co/gLqwhbqSwI	2021-05-27 07:30:08
1292	NewVirginiaBot		HE TRH Dame Brooke Kennedy DNVI is an obvious Deepfake.	2021-05-27 07:26:31
1293	CraigHebert	Treaty 1 & Metis Homeland	The final adblocker wars will not be won by who blocks the most ads, or started with the highest penetration, but b… https://t.co/tCEDlsn8bJ	2021-05-27 07:25:27
1294	richardkimphd	South Korea 🇰🇷	How to prevent deepfake attacks, according to experts – Explica .co @nigelwalsh @guzmand @floriansemle… https://t.co/ML5i5LgBni	2021-05-27 07:10:19
1295	fasakinolawale	Ibadan, Nigeria	@ayemojubar @ObyDikeagu @asemota It's why an Igbo person will say "I am Igbotic and proud!" and why a Yoruba will s… https://t.co/bsVvBPwary	2021-05-27 06:52:36
1296	spalsolo		I need help in building a deepfake detection project, if anyone is seeing this and is interested in building one please leave a comment. 😓	2021-05-27 06:19:45
1297	muazam_s_iqbal	Sialkot, Pakistan	Falsified Satellite Images in Deepfake Geography Seen as Security Threat #Artificial_Intelligence… https://t.co/mhwsDjPrqw	2021-05-27 06:01:07
1298	CentraMic	Georgia, USA	Falsified Satellite Images in Deepfake Geography Seen as Security Threat #Artificial_Intelligence… https://t.co/S7tDu5Z7Qh	2021-05-27 06:01:07
1299	OmkarVengs	Pune, India	Has anyone worked on TTS? If yes, please let me know about your views on @nvidia 's Pytorch implementation of (Taco… https://t.co/xq7mngBbMv	2021-05-27 05:57:03
1300	michaelides_j	Melbourne, Victoria	*ETHICAL HACKER NEEDED* @chendo @misslolahunt @SarahMoran @ElaineStead I feel like you would have some experience… https://t.co/zX5HrHrQdZ	2021-05-27 05:43:07
1301	idkpaulina	Jalisco, México	it could’ve also been my laptop’s USB port is fucked which might’ve caused the audio interface to be interrupted. a… https://t.co/H66DahjjLt	2021-05-27 05:15:59
1302	TwiggyMcStmpwzl	Georgia, USA	✨😂😂😂✨Star Trek - Only Everyone is Jim Carrey - Deepfake https://t.co/6F4NdCiWYo via @YouTube	2021-05-27 05:11:04
1303	krisgesling		PSA to the media: It's not a #deepfake if you are creating content using legitimately obtained training data with a… https://t.co/o3zvFEZLFx	2021-05-27 05:08:10
1304	CnnmnSchnpps		. @stevenmarkryan - macro view Over the next decade or two, another few billion people will get internet access A… https://t.co/WuXn3XJ71V	2021-05-27 04:57:42
1305	warrenmcginnis1	Gotham City, NY	Just starting The Boys on Prime Video, and I keep picturing the tall dude from Whose Line Is It Anyway as Homelande… https://t.co/HU9m7ia2FH	2021-05-27 04:52:05
1306	USEmbassyKG	Bishkek, Kyrgyz Republic	🇺🇸⚡️Did you hear that Tom Cruise ran for President in 2020? Here his campaign video announcement. But it's not real… https://t.co/6RQP82cEz2	2021-05-27 04:48:00
1307	honeyhyvck	filo|carrd byf	y’all remember when this popped up outta no where and everyone thought it was deepfake 😭 https://t.co/431dmHdfi7	2021-05-27 04:37:15
1308	mywaypress		This startup wants to deepfake clone your voice and sell it to the highest bidder https://t.co/lFKV5mzTGc via @DigitalTrends	2021-05-27 04:35:40
1309	JosephHucks		Giant Freakin Robot: See Henry Cavill As The Highlander In An Awesome Trailer. https://t.co/0jsgFl3K85 via @GoogleNews	2021-05-27 04:20:06
1310	DeviousWings	Loreville, Hurston	Deepfake Tom Cruise came on my tiktok...apparently it's a profile on there now...	2021-05-27 04:19:22
1311	1mNate	(2-3) 𝘃𝘀 𝘁𝗵𝗲 𝘀𝘂𝗻𝘀	@ZubacHateACC I feel like it’s a deepfake or look alike since no one is lobbing, if it was real it would of already… https://t.co/c9rOmY1dIn	2021-05-27 04:15:49
1312	leoloric	See you, Max. 3/25/07 - 6/3/19	@HYPERSOMNlC i love the deepfake videos id love to see him actually say those lines	2021-05-27 03:57:46
1313	vestigialdev		@cliftonaduncan @fannika @apoorva_nyc Its a #deepfake dude. Look at the "notch" in her shirt in the lower right, an… https://t.co/iqY84uF2Og	2021-05-27 03:39:04
1314	Kitdoer	kes ♥	@tsarbeg @icedanceremily give me 70 days to collect every audio of your voice so i can make a deepfake and then hav… https://t.co/zl8OOU1LNW	2021-05-27 03:34:01
1315	vestigialdev		Found another #deepfake in the replies. Its way less obvious when twitter crops it to a circle https://t.co/LUd73x64i5	2021-05-27 03:27:50
1316	JRacer524	Dayton, OH	@reface_app Oh great another app that uses Deepfake technology. 🙄	2021-05-27 03:05:57
1317	waynerad	Denver, Colorado, USA	Deepfake movie translation. "Neural network enabled filmmaking". Translating in the actors' voices and using deepfa… https://t.co/DVmx8t7CvV	2021-05-27 02:45:59
1318	DrayneO	Pleasant Grove, Utah	I still think about this and if I could I would put a bounty on a full version of deepfake spongebob singing bad ap… https://t.co/p9tatsx3YJ	2021-05-27 02:36:44
1319	anisharavind	Kochi, Kerala, India	Looks like #FutureJobs will need to have a #ClubHouseProfileAuditor 😉. Just saw a @twitter a profile with thrice th… https://t.co/zGtQFh8Bm7	2021-05-27 02:09:57
1320	spacejamfan	Longmont, CO	computer, get me a deepfake of claire danes saying she hates the irish	2021-05-27 02:07:52
1321	StephTweetChat	St Louis, MO	A #startup is launching a new #AI platform that will enable digital influencers, athletes, celebrities, actors, &amp; o… https://t.co/G3s9qwylb1	2021-05-27 02:00:33
1322	purkinhos	🇧🇷🇰🇷	@byebyedumb FAKE NEWS JIEUN FOI VITIMA DE DEEPFAKE - pink 🦄 https://t.co/sVO1pBiiyW	2021-05-27 01:14:20
1323	AstragaliUSA	Yorkshire, England	Star Trek - Only Everyone is Jim Carrey - Deepfake https://t.co/nonjKK7hBt via @YouTube	2021-05-27 00:58:57
1324	DataHuskies		Hello Beautiful People! Ever wondered what deepfakes are all about? Check them out here! #deepfake #data… https://t.co/SINZTeUSsE	2021-05-27 00:32:32
1325	phppeb		@curablefury @DialecticalP I’ve seen video footage but I can’t confirm it wasn’t a deepfake	2021-05-27 00:28:44
1326	ConySilva11		@NoonaSupremacy @TWICE_DEEPFAKE_ THIS IS SOMETHING VERY DISRESPECTFUL	2021-05-27 00:26:40
1327	JoeZieja	Los Angeles, CA	It is illegal to use someone's voice or likeness without their permission, and deepfake/AI technology is not covere… https://t.co/ZU35ghOxBy	2021-05-26 23:43:37
1328	1000Kryptonite		@DavidVStewart @Jevaughn_Brown Once they have a monopoly you will have no choice but to watch different versions of… https://t.co/93iuHdd879	2021-05-26 23:43:02
1329	StarWarsCatLady	Alabama	Star Trek - Only Everyone is Jim Carrey - Deepfake https://t.co/R0lw0kDjZR via @YouTube I needed this content toda… https://t.co/SyKUP0M9Tu	2021-05-26 23:27:20
1330	DaZZeedotcom	Southwest Missouri	Have you heard of Deepfake videos? It’s where someone else’s face is put onto an actor’s body. Here’s everything yo… https://t.co/3vAYkhAHDX	2021-05-26 23:14:00
1331	odioalamaga		KEEPING IT REAL: Historians in the Deepfake Era https://t.co/R1Qvkb6sQ8	2021-05-26 23:12:12
1332	cbarchak	London, UK	@rodolfor @martingoodson @JurieHorneman I thought you might appreciate the deepfake work in For All Mankind https://t.co/tiTNA1GgW8	2021-05-26 22:53:26
1333	AbacusMike	San Diego, CA	Schizophrenic Stanley Ipkiss [DeepFake] https://t.co/xAstONf20n via @YouTube Would it really be that difficult fo… https://t.co/ND0s60CyY9	2021-05-26 22:48:43
1334	LaughlanSW	Scotland	@scarfazzi1 @robins36 @SneakyFenix @mgmstudios Wasn't even CGI. It was a deepfake that was made by Disney's own dee… https://t.co/LF60tLJTRJ	2021-05-26 22:46:23
1335	Bitraiser		@PhillyD so... How about those consumer grade deepfake apps, eh? https://t.co/LAHFPLH7yh	2021-05-26 22:36:52
1336	KpopFuckinSucks	Tucson, AZ	@allerca07 @ChrisRGun i mean dude knows how to speak mandarin, its known, but yeah its weird how every like selfie… https://t.co/mF7XrTnlr1	2021-05-26 22:23:49
1337	allerca07		@ChrisRGun It looks like a deepfake it's so uncanny.	2021-05-26 22:17:28
1338	DrFlomke	Barcelona, República Catalana	@PersecutedMan @WayfairPricing this is a deepfake	2021-05-26 22:14:02
1339	AreeshsDoodlez	Ellicott City, MD, USA	Just a crappy Alita deepfake meme Should I make more deepfakes of Alita? #AlitaArmy https://t.co/LowZvxE4Dh	2021-05-26 22:13:46
1340	GhaspeyVO	Los Angeles, CA	This is... very concerning. Don't do this without peoples' consent. Ever. Like, ever ever. I know the deepfake sin… https://t.co/jKy3JxQ6Tm	2021-05-26 22:00:36
1341	aniacatherine	Los Angeles	"The law professors Danielle Citron and Robert Chesney coined the phrase 'liar’s dividend' in 2018 to describe this… https://t.co/Grmp9vZx08	2021-05-26 21:56:45
1342	Veldin451	Scotland, UK	@JermSansContext WHY DOES HE LOOK LIKE A DEEPFAKE	2021-05-26 21:25:43
1343	KrabbyKoder	Kerguelan Island	@IwriteOK Is this a deepfake voice? I’ve never had sound that sounds like it’s from the uncanny valley.	2021-05-26 21:25:02
1344	Expensive_emo	Blasia 🇨🇳	LMFAOOOO I'm so glad this man's deepfake has joined tik tok so I can have a real man to look he so sexy.👁️👁️✨ https://t.co/FUySYTGVhx	2021-05-26 21:22:18
1345	jrkisbad	Chicago	@bfitz45 Or just do a better deepfake there are already better jobs online	2021-05-26 21:17:31
1346	AvocadoMost		@DalaranCrater @woahprettyricky @drmistercody Yeah, if I were you I'd take a creative writing class or something.… https://t.co/nIG5kavO2w	2021-05-26 21:14:25
1347	PolyMaticNFT		Poly Matic Texture #6 - Strawberry Deepfake See what I did there? I changed Shortcake into Deepfake. I'm really pu… https://t.co/5mOQ0DQbkm	2021-05-26 21:12:54
1348	sci_tek	Beautiful East Bronx	oh, now the fun &amp; games really begin.. https://t.co/Yle0H6rtry	2021-05-26 21:11:06
1349	RinAldrin_Lives		@DEADPIXELMADCLK @Yeenie_Mcbeenie Definitely uses an older deepfake algorithm that being tacotron. Yet it is good e… https://t.co/NlGp2DFKUs	2021-05-26 21:05:34
1350	ToxicStinger5	Kingdom of Simpville -Trinidad	@uwunight_ a deepfake of a minor	2021-05-26 20:56:00
1351	animemoms	WA	got cannoli ice cream *imagine a pic of deepfake Marlon Brando pogging*	2021-05-26 20:55:33
1352	peacepumpkinpic	Toronto, Canada	@OnlyFilmMedia They should replace Rogue One's Tarkin footage with DeepFake version. Far superior. The original rec… https://t.co/CAb5693YUS	2021-05-26 20:46:31
1353	mattcornell	Amsterdam, The Netherlands	some people want jetpacks and flying cars. I just want to deepfake my friends into the video for butterfly by crazytown.	2021-05-26 20:46:10
1354	osama_sana	Lahore, Pakistan	@Shehzad89 I am researching on detecting the deepfake videos and these videos are becoming a part of my Dataset. Yo… https://t.co/LhXNqUfkK8	2021-05-26 18:02:52
