# Supplementary material for: Deepfake tweets classification using stacked Bi-LSTM and words embedding
Source: PeerJ Comput Sci. 2021 Oct 21;7:e745. doi: 10.7717/peerj-cs.745 (PMC8576542; doi:10.7717/peerj-cs.745)
Supplement: Supplemental Information 1 [file peerj-cs-07-745-s001.zip › DeepFake/deepfakes.csv]

	user	location	text	date
0	AngelaRoiue	Santander, Spanien	Really looking forward to this panel on #AI &amp; #Deepfakes with @SamGregory, @MariaAmeli and @glynmottershead, modera… https://t.co/OWx8FP8kvZ	2021-06-05 19:18:59
1	sv_spookyghost		@WIRED Left. These "deepfakes" have never been convincing.	2021-06-05 18:38:51
2	DataCapable	San Diego, CA	"By 2030, experts predict that as many as 90% of video content will be synthetic — providing a short window for hum… https://t.co/saVcPmXXK4	2021-06-05 18:24:03
3	GiannisBetta	rent free in your head	@BrokeAnkIes @RatiodbyKD ok but stop spamming deepfakes 🤦‍♂️	2021-06-05 18:20:17
4	DXFromYT		@coffeechest first person deepfakes are nuts	2021-06-05 16:58:05
5	coffeechest		@DXFromYT Yea all these crazy deepfakes these days amirite	2021-06-05 16:56:47
6	JustHoweyy		I think about how people thought disinformation would come in the form of altered images or something similar to de… https://t.co/MeXhxMpdtm	2021-06-05 16:48:29
7	anthroguymn	Minnesota, USA	NFTs are used to verity the ownership of content. Well so much for deepfakes being used that way.	2021-06-05 15:45:04
8	iamjoegaudet	Connecticut, USA	I’ll be posting some of my favorite impressions on this thread using Deepfakes. Here’s Tom Hanks. https://t.co/17N1OB32i0	2021-06-05 15:39:46
9	DataAugmented		How to Spot a Deep Fake in 2021 💥 Breakthrough US Army technology using artificial intelligence to find deepfakes! https://t.co/7BQlyn1qHU	2021-06-05 14:05:52
10	evenwhennoone	Singapore	I never thought people my age wouldn't know about deepfakes, but also how hard it is to explain	2021-06-05 14:03:55
11	Whats_AI	whats.ai.contact@gmail.com	👀 New video 👀 How to Spot a Deep Fake in 2021 💥 Breakthrough US Army technology using artificial intelligence to f… https://t.co/6ctwf9TQA4	2021-06-05 13:58:27
12	Amittabbh	United States	How Scared Should We All be About Deepfakes Fooling Us #artificialintelligence #ai #machinelearning #technology… https://t.co/bhIXh12FYT	2021-06-05 13:28:04
13	IDTheftScout	Australia	#GuestPost by Alex J. Coyne: Into the World of Deepfakes https://t.co/0lq5hoAruU: ?https://t.co/NkCyijjxCr… https://t.co/Q8m5dBGk8U	2021-06-05 13:24:10
14	Ash456_YT	United Kingdom	@reface_app Deepfakes will become a major problem in the future and its gonna suck	2021-06-05 13:06:52
15	MUnwondering		@AthenaWorlds @80Level When will @NolanBushnell be publicly indorsing this new technology and giving a live demonst… https://t.co/vsywNW3Q4p	2021-06-05 12:55:27
16	rosniwati_nasir	Kuala Lumpur, MALAYSIA	Should we be concerned about deepfakes disinformation? https://t.co/E9qOciNtUO	2021-06-05 12:39:58
17	le_luk	Paris, France	Le résultat est flippant mais assez efficace. “How They Made It: The Deeply Real Deepfakes of ‘For All Mankind’” https://t.co/d33LqgNbUX	2021-06-05 11:40:33
18	MarvinStone	Houston, TX	San Diego fintech firm Mitek acquires biometrics startup to better combat deepfakes, fraud https://t.co/x8CUnjafmB	2021-06-05 11:18:08
19	hotbotwhofucks		hot deepfakes who fucks	2021-06-05 11:11:01
20	GenerousFeed	Globe	Top story: Cheap, Easy Deepfakes Are Getting Closer to the Real Thing | WIRED https://t.co/43ZCtJ3dts, see more https://t.co/27M7FGIGwY	2021-06-05 11:08:05
21	airabass		These deepfakes are getting too good https://t.co/0QYm4rc8uZ	2021-06-05 10:13:03
22	espnetworks4u	Bluffton, SC	Top story:https://t.co/wTDhbh64NX Cheap, Easy Deepfakes Are Getting Closer to the Real Thing | WIRED… https://t.co/jcm4jfqvuW	2021-06-05 09:32:38
23	espnetworks4u	Bluffton, SC	Top story:Big Data Shore Data The World Cheap, Easy Deepfakes Are Getting Closer to the Real Thing | WIRED… https://t.co/3aWOAZWLZQ	2021-06-05 09:32:38
24	cawaale147	EAST AFRICA	Top story: Cheap, Easy Deepfakes Are Getting Closer to the Real Thing | WIRED https://t.co/1f8v1Hb4C6, see more https://t.co/kl9xJC4gYg	2021-06-05 09:27:00
25	uplandturkey	San Francisco	Top story: Cheap, Easy Deepfakes Are Getting Closer to the Real Thing | WIRED https://t.co/RFwEdLrcPz, see more https://t.co/SEAHaZ1Puv	2021-06-05 09:27:00
26	WorkMoneyFun	United States	Cheap, Easy Deepfakes Are Getting Closer to the Real Thing | WIRED https://t.co/LB59SFS1R0, see more https://t.co/EVmbzVPzVi	2021-06-05 09:26:59
27	countUP	Germany	Top story: Cheap, Easy Deepfakes Are Getting Closer to the Real Thing | WIRED https://t.co/pXorSNCfKc, see more https://t.co/I9Zj29Ine8	2021-06-05 09:26:58
28	paolettacapo	Florence, Tuscany	#WIRED story: Cheap, Easy Deepfakes Are Getting Closer to the Real Thing | WIRED https://t.co/0thQVLNUFc, see more https://t.co/2gbIxAJMjc	2021-06-05 09:26:58
29	crossmediapubli		Top story: Cheap, Easy Deepfakes Are Getting Closer to the Real Thing | WIRED https://t.co/p2bXln0Myy, see more https://t.co/AySRwmvixG	2021-06-05 09:26:58
30	omegaradioco	Bogotá, D.C., Colombia	Top story: Cheap, Easy Deepfakes Are Getting Closer to the Real Thing | WIRED https://t.co/tJpAxN1aIW, see more https://t.co/3jMxufgGqg	2021-06-05 09:26:58
31	HRTechOnline	Globe	Top story: Cheap, Easy Deepfakes Are Getting Closer to the Real Thing | WIRED https://t.co/QyetCXlxps, see more https://t.co/r2OTA2W5Mn	2021-06-05 09:26:56
32	icjr	Philly/Seattle/CR	Top story: Cheap, Easy Deepfakes Are Getting Closer to the Real Thing | WIRED https://t.co/ctotgMN2fF, see more https://t.co/dOYpCNOsrU	2021-06-05 09:26:56
33	DzveyaLtd	Johannesburg, South Africa	Top story: Cheap, Easy Deepfakes Are Getting Closer to the Real Thing | WIRED https://t.co/ZyI5rXJNHa, see more https://t.co/moemfQWwES	2021-06-05 09:26:56
34	Okehdom	Nigeria	Cheap, Easy Deepfakes Are Getting Closer to the Real Thing | WIRED https://t.co/mm4jtI4ihO, see more https://t.co/lAeFJHUHam	2021-06-05 09:26:55
35	GenerousFeed	Globe	Top story: Cheap, Easy Deepfakes Are Getting Closer to the Real Thing | WIRED https://t.co/43ZCtJ3dts, see more https://t.co/INIM76TDV4	2021-06-05 09:26:55
36	allsweetness13	Boston, MA	Top story: Cheap, Easy Deepfakes Are Getting Closer to the Real Thing | WIRED https://t.co/NFRX8odlE2, see more https://t.co/0JSc2RkXR9	2021-06-05 09:26:55
37	HRTechMagazine	Globe	Top story: Cheap, Easy Deepfakes Are Getting Closer to the Real Thing | WIRED https://t.co/c5JDP1w3Ga, see more https://t.co/dBO3rv92tV	2021-06-05 09:26:54
38	SerFiss	Nord ovest	Top story: Cheap, Easy Deepfakes Are Getting Closer to the Real Thing | WIRED https://t.co/37gTZAWQvs, see more https://t.co/WoMrT1e535	2021-06-05 09:26:54
39	abiodunfawole	Lagos, Nigeria	Top story: Cheap, Easy Deepfakes Are Getting Closer to the Real Thing | WIRED https://t.co/3KbZYNUlzv, see more https://t.co/zWn2ivsPn5	2021-06-05 09:26:53
40	TopTechStory	San Francisco - Moscow	Cheap, Easy Deepfakes Are Getting Closer to the Real Thing | WIRED https://t.co/U1voAZ4AwP https://t.co/W4xYCPnvQo	2021-06-05 09:26:53
41	SPR1882	1 Vernon Mews, London W14 0RL	'Lessons from a long-ago deepfakes prosecution' (William Mumler): https://t.co/xF7lc3ALB7	2021-06-05 09:21:21
42	SalomonOli	Courbevoie, France	Cheap, Easy Deepfakes Are Getting Closer to the Real Thing #Innovation via https://t.co/s7n0wYZc3s https://t.co/VXLigaf49D	2021-06-05 09:09:20
43	Zack_Parks	𝙼𝚎𝚖𝚙𝚑𝚒𝚜, 𝚃𝙽	"Ironic," as Palpatine would say. A lot of this technology dates all the way back to FORREST GUMP and inserting Tom… https://t.co/QytWui5P7H	2021-06-05 08:46:39
44	MRodOfficial	Earth	https://t.co/6UYWGQNwE0 via @wired Wow it’s insane so crazy how Hollywood innovation has become such a coveted tool… https://t.co/sTWjh0VuFH	2021-06-05 08:24:39
45	suffolkINTEREST	South of THEM youll understand	@rapidgator99 @Chris_F_Carson @ChrisMasseyFOIs @TomahawkVPhD @20manDan @sense_strand @DanitaDay19 @moravec_tomas… https://t.co/ANfsmueHSH	2021-06-05 08:08:59
46	samharnold	Ashford, Kent	Barack Obama called Trump a Dipshit, or did he? #deepfakes #technology https://t.co/lJ3qbJUGJp	2021-06-05 08:05:02
47	ai_summary		Top 20 Articles for the week of 05/29/2021 #ArtificialIntelligence #Chatbots #Deepfakes #GPT #MachineLearning… https://t.co/Tzk43dgpxt	2021-06-05 06:17:43
48	KosmicPoptarts		the more ringo posts deepfakes the more wombos i make you can't stop me	2021-06-05 05:18:55
49	LumpySmith	Pittsburgh PA	@kayleighmcenany have you seen your deepfakes?	2021-06-05 03:55:41
50	VAlibertylovr		Hey Hollywood,maybe step up to the fucking plate &amp; help protect the company that has kept u in ur masons &amp; living t… https://t.co/Wj9xRdAuXG	2021-06-05 03:35:12
51	cynthiabasinet	#military-industrial-Congressi	When your fake everything And everything about you is fake exactly where did you think your marriage would fall ap… https://t.co/zkpT1Ljlbv	2021-06-05 02:19:49
52	cynthiabasinet	#military-industrial-Congressi	Really?! Nothing like the world of #entertainment determined by fake ass #socialmedia! Just another #stalkarazzi… https://t.co/e9C4TcBg3B	2021-06-05 02:15:12
53	cynthiabasinet	#military-industrial-Congressi	#stalkarazzi turn #cowgirl?! Gee #santababy good thing moved to #nashville! #deepfakes #ipaintfree https://t.co/7rU38MxUr0	2021-06-05 02:13:08
54	maximumarbys	drunkship of lanterns	@Blahblabliddy @Quesazilla nothing weird about two dudes hanging out giving each other boners with chris evans deepfakes	2021-06-05 02:03:33
55	ThyGeekdomCome	Louisiana, USA	Here’s to deepfakes and good humor. https://t.co/I6q88ZrqEJ	2021-06-05 01:25:57
56	AxelisCool5		@HYUNJINNGLESS @n0thingonkai Pretty cute dog. Shame he/she has to view you slamming the wammer to bts deepfakes	2021-06-05 01:24:50
57	RyanNay		@Mr_DeepFakes did the site get taken down?	2021-06-05 01:24:10
58	Aidonaks		@Billy_Sto @joshnomics I'd prefer his twitter being hacked for a few days... and post some really embarrassing deep… https://t.co/CHxRskv4DX	2021-06-05 01:15:13
59	LScottHarrell	Cozumel, Mexico	Will Deepfakes Lead to a Video Forensics Boom? - https://t.co/WAiaDnCL2Q … #videocontent #fakenews	2021-06-05 00:28:14
60	amframZZ	He/Him	deepfakes will only force us to analog	2021-06-05 00:19:35
61	dschauer12	Tacoma, WA	@RealNeetu hi I just heard you on clubhouse— I’m the person working to fight deepfakes and would love to connect wi… https://t.co/xlujX19fZ3	2021-06-04 23:36:23
62	liliblossoms		@wnxlhs I’m getting sick gosh why is he always the victim for this kind of deepfakes video	2021-06-04 23:27:02
63	AGU_SciComm		Not necessarily #SciSharSci...but relevant for messaging: Don't Trust Your Eyes: Image Manipulation in the Age of… https://t.co/n46XCophtq	2021-06-04 23:15:02
64	primalpoly	On the road	Is it wrong to create a sexbot that resembles a particular celebrity (or ex, or coworker), without their prior cons… https://t.co/7Apvw4rx3I	2021-06-04 23:06:09
65	renee_wozni	Portland, OR	@jdklein33 @zackwhittaker One word: deepfakes.	2021-06-04 22:59:11
66	chconly		@ringostarrmusic ringo has discovered deepfakes and i love it	2021-06-04 22:35:51
67	hexxistenz	lift of 윈윈 the skiresort clerk	im considering going into ml/dl and specialize in deepfakes. especially their detection and the ethical aspects bec… https://t.co/33QGM2lbax	2021-06-04 22:30:54
68	ralphargen		@marcorubio Hey Marco Trump or Rubio Trump, or Trump toady support revisions to Section 230 so social media compa… https://t.co/n5eHNYT20I	2021-06-04 22:28:20
69	Willifs3		@traitortrumpie @Nebz94 @goodjake4sure @andymstone @atrupar Yep. It also shows that people are consuming more Deepf… https://t.co/5h6DsN9R9B	2021-06-04 22:13:05
70	inceIIe	LDN	deepfakes are fucking scary man https://t.co/xzWPIC0pxF	2021-06-04 21:05:45
71	repairrestores1	New York	@lawbound02 @BlueFutureNow @ginajellybeana7 11/ And what can you make of sections 4431ac2 &amp; 4? 4431ac4 allows using… https://t.co/mltAOGycqT	2021-06-04 21:04:51
72	Brizzyc	NYC/Jersey City	How should we label AI media in ways that people understand? And how might the labels backfire?… https://t.co/cs4sbKlVb3	2021-06-04 20:27:07
73	MalcolmRWJack	Hogwarts, or Dreamville	Who’s good with spotting deepfakes? https://t.co/zgcOBMMqmm https://t.co/zGiD8MTPQE #Deepfakes… https://t.co/Ksxa9vz29N	2021-06-04 20:07:31
74	AllTerrainJeep		@itssunpi Sheeeit, I could help you make some deepfakes &amp; we could just split the money$	2021-06-04 19:43:35
75	JamesDoody75	London	So far Deepfakes A.I. has been used inside fun camera apps or shown negatively in political speeches. But I can see… https://t.co/BFqBr67j2c	2021-06-04 19:39:48
76	thestateofgod	⚧️ | she/they. | 18.	@chrisisclueless something about deepfakes turn me THEE fuck off.	2021-06-04 19:38:19
77	ecable	East Bay	@WIRED The real Tom is the one on the left. I don't think that deepfakes that are good at making teeth (yet).	2021-06-04 19:10:30
78	Donald_H_Marks	Morris County, New Jersey	Detect deepfake - strategies and tools 📚🔁☕🔝🗳️☑️ https://t.co/V7WVDAAGWK	2021-06-04 19:05:06
79	mwise1	Austin	A researcher was able to create plausible images &amp; audio of actor #TomHanks using just open-source software and les… https://t.co/jZNLRDthkx	2021-06-04 18:57:37
80	malcolmwardlaw	Athens, GA	@ekirwin8 @jmwooldridge These Jeff Wooldridge deepfakes are really good!	2021-06-04 18:41:13
81	WIRED	San Francisco/New York	A researcher was able to create plausible images and audio of actor Tom Hanks using just open-source software and l… https://t.co/MjVA0TNf54	2021-06-04 18:41:10
82	FBroodcoorens	𝓛𝓪𝓻𝓻𝓲𝓮	@folkhoax Wait what are deepfakes? Also u cant type i fk wrote f slut	2021-06-04 17:56:48
83	folkhoax	right where you left me	@FBroodcoorens those are deepfakes ig	2021-06-04 17:55:57
84	kiplimo__	Alternate Reality	I'm ROTFLMFAO How Dangerous are Deepfakes? | Explained https://t.co/Vl709BEpe6	2021-06-04 17:47:26
85	chebulpop	blk 18 she	// nsfw report https://t.co/XV7rwMyYra they're tweeting links to inappropriate deepfakes of female idols and other… https://t.co/S8vxTXjtoS	2021-06-04 17:24:00
86	cixreasons	she!her	@s8lvz there's an account posting nsfw deepfakes of female idols, yuju being one of them.	2021-06-04 17:12:20
87	NativeBrotha	NY-CT-MA-NY-MA	Isn't Reface just basically the public data collection arm for deepfakes?	2021-06-04 16:52:40
88	solo35mm		never found deepfakes funny. i don’t like liars.	2021-06-04 16:44:22
89	DRMontgomeri	Canada	This is useful to thieves, ransomware attackers, as well as less than ethical advertisers. Add your vocal and facia… https://t.co/RRrkyJml0t	2021-06-04 16:27:06
90	DRMontgomeri	Canada	Thread: Today in bad news, Tiktok is now collecting your face and voice prints. If you don't know why this is con… https://t.co/jgAPkiN5jd	2021-06-04 16:27:04
91	patentlyo	Columbia Missouri	Here is a fun read from Mark Sableman @ThompsonCoburn https://t.co/6sdNZZo5fq	2021-06-04 15:44:11
92	AnnOlivarius	London	Online harassment, deepfakes, doxxing and image-based abuse are not dangers individual women can avoid by being ext… https://t.co/8T9fTrNw15	2021-06-04 15:31:08
93	pablodufour7	Mexico	@newscientist Im more worried about Deepfakes	2021-06-04 15:05:42
94	NcsVentures	Atlanta, GA	Lessons from a long-ago deepfakes prosecution | Thompson Coburn LLP | #computerhacking | #hacking https://t.co/w6P2EDNE7q	2021-06-04 14:57:29
95	GregoryDEvans	United States	Lessons from a long-ago deepfakes prosecution | Thompson Coburn LLP | #computerhacking | #hacking https://t.co/Fk2SZzoqF7	2021-06-04 14:57:28
96	plantsandbooks_	link to even season playlist:	like deepfakes????? what the actual fuck wtfock https://t.co/wHZm1Lk4gW	2021-06-04 14:05:35
97	JacksonLaskey		@Zdch3 @RealCoinGeek @UnboundedEnt Craig’s on-chain AI already making deepfakes smh	2021-06-04 13:55:42
98	cynthiabasinet	#military-industrial-Congressi	This is how we got #Trump This is how @GOP cuts your #unemployment diverted by #cyberwarfare #stalkarazzi… https://t.co/XyiWO15wcv	2021-06-04 13:41:50
99	cynthiabasinet	#military-industrial-Congressi	OH guess she watched my latest #podcast #Promo? Is it real or #memorex? #TWATC Nah, it’s just another… https://t.co/1h67yN1gYv	2021-06-04 13:37:06
100	cynthiabasinet	#military-industrial-Congressi	#WTF #SantaBaby?! Complete complete with fake freckles? #stalkarazzi #deepfakes #instyle #allofme #feedme… https://t.co/M1m77OpOAE	2021-06-04 13:34:01
101	loganmaurer_	United States	Are #deepfakes the future of #contentcreation? I personally love the human touch and haven't found GPT-3 even close… https://t.co/Om5v8jTBfx	2021-06-04 13:28:09
102	EaglePursuit	usa	@Anastacya_99 @somedudeimus210 It's like Deepfakes for voices. On the one hand, it violates your personal agency.… https://t.co/grUCtwzf7Z	2021-06-04 13:27:12
103	FlowwVC	London	From Barack Obama lookalikes to David Beckham - it seems like deep-fakes are everywhere. But read on to find out wh… https://t.co/s6ortn2Kdj	2021-06-04 13:21:36
104	ThompsonCoburn		Start your Friday with this fascinating read from Mark Sableman: What can a 150-year-old prosecution over trick… https://t.co/gFPLONvBR5	2021-06-04 12:59:50
105	Decipher_Cyber	United Kingdom	According to @techradar, these are the latest trending methods of #cybercrime that criminals are using to steal you… https://t.co/07kN0f8yXA	2021-06-04 12:59:40
106	NetRepu	United States	What Are Deepfakes And How Can They Affect Your Reputation https://t.co/U87oFUEbXa #netreputation #onlinereputation	2021-06-04 12:59:03
107	MMakki98		Deepfake Maps Could Really Mess With Your Sense of the World https://t.co/LAcho4JOxp? via @wired… https://t.co/KT3ATQQ5Su	2021-06-04 12:44:49
108	GalenChris	ACAB	@Nox_Riley The forensic tools still need someone trained in the tool to detect the deep fake. Then on social media,… https://t.co/bSBy74NHZB	2021-06-04 11:57:58
109	GalenChris	ACAB	@Nox_Riley I'm not a professional in deepfakes but I find them scary too. There's solace in that there hasn't been… https://t.co/rrmrMVgTPf	2021-06-04 11:49:34
110	IIDDeutschland	Germany	Actresses, musicians, authors, artists, politicians are portrayed in pornographic contexts, they are degraded and b… https://t.co/ELMKlx55rm	2021-06-04 11:11:38
111	IIDDeutschland	Germany	Deepfakes are therefore an insanely powerful tool to comitt #sexualiszedviolence against women and girls. "96% of a… https://t.co/jZyGpPBWUX	2021-06-04 11:11:38
112	katgyrl	Montréal, Wpg, Vancouver, T.O.	@madamjujujive no good can come from this, not with the state of society as it is. and this isn't even a very good… https://t.co/SV6tzvLYCt	2021-06-04 10:28:51
113	VirtualTarzan	United Kingdom	#Deepfakes is increasingly becoming a political problem already hitting the EU @VirtualTarzan https://t.co/Fx2CNECEKi	2021-06-04 09:20:18
114	VoiceTalentVTO	Gravesend, England	When you're watching dubbed movies, does it bother you when the actor's lips don't match the dubbing? If it does,… https://t.co/ywAtLWqLQJ	2021-06-04 09:19:42
115	dfthorne1	UK	Great investigation, and this bit on evading reverse image searching is particularly interesting 👇 (Though I thoug… https://t.co/QkGvcpm8TZ	2021-06-04 09:03:34
116	404elle	눈꽃이 떨어져요 또 조금씩 멀어져요	@triviabones deepfakes could save them probably	2021-06-04 08:51:43
117	michalmalewicz	Free knowledge ➡️	A very-non tech-savvy client said this 7 years ago: 💬 Can you rotate the car in the photo so we can see the back… https://t.co/TfxIRRlM4N	2021-06-04 08:43:42
118	1nterestingTech	United Kingdom	Using deepfakes for good: How Framestore contributed key shots to a vital anti-knife campaign More… https://t.co/Vgxmulz45f	2021-06-04 07:42:22
119	HelenMort	Sheffield, England	I’ve written a strange, raw hybrid ‘essay’ about deepfakes, Greenland moulins, ice and the pornographic gaze. Unsuc… https://t.co/W9W9l0iEo3	2021-06-04 07:41:20
120	KangarooWill	Australia	@TetraComet Deepfakes at it again	2021-06-04 07:14:46
121	zhaoyuecenter		tl pls help report these accounts (nsfw pages making deepfakes of young c-idols) https://t.co/pnWCzevIbB	2021-06-04 06:04:54
122	HoneeDesigner		Scientists have found a way to identify cartographic deepfakes A new model has emerged that detects satellite imag… https://t.co/deKwWGyVf2	2021-06-04 05:59:31
123	HoneeDesigner		Media will cry 'deepfakes' when videos proving crimes committed against 🧒👶👧 by PedoVampires but technology will pro… https://t.co/1nNVDgfYhY	2021-06-04 05:47:59
124	PopsMcDerbish	Indiana	Scientists have found a way to identify cartographic deepfakes https://t.co/qzyXWzdRbb	2021-06-04 05:46:02
125	thehiredmind		In an age of deepfakes, are we sure that fluent Chinese speaker John Cena is even still alive right now?	2021-06-04 05:02:57
126	yayholidays		“deepfakes will pose a huge threat to the safety of everyone on the internet” said deepfakes: https://t.co/sUbr1vGgua	2021-06-04 04:20:20
127	sox_oz	Chicago, IL	@NotAPodcaster DeepFakes getting out of hand	2021-06-04 04:03:35
128	kagehinahq	hq • anime • obey me • genshin	they do know deepfakes exist... right?	2021-06-04 03:42:09
129	Nox_Riley	Central Maryland	Deepfakes are fucking scary @GalenChris can we even trust video evidence anymore	2021-06-04 03:39:50
130	jlponIine		one good thing about deepfakes is it’s gonna make jersey photoshops a breeze	2021-06-04 03:38:44
131	KarneraMythos		I regret not specifying that I hate the deepfakes using the song and not the song itself. Now people think I was gi… https://t.co/OX2fb3JJvr	2021-06-04 03:09:11
132	LaurelCoons	Duke University	Deepfake Technology: 🖼Is seeing still believing? 🖼Making it by faking it 🖼I’m happy to see that AI is finally ac… https://t.co/5wEtS5ftO9	2021-06-04 02:51:21
133	zilinnayi	she/her	had to report a few other accts that follow them btw cuz many are dedicated to deepfakes of well known female idols ...	2021-06-04 02:46:11
134	zilinnayi	she/her	that deepfakes acct has 4k followers im rlly grossed out rn....	2021-06-04 02:39:39
135	KarneraMythos		@ym2612_guy @Thatpikachudude The song is perfectly fine. It's the deepfakes using it that I'm referring to specifically	2021-06-04 01:10:34
136	DerMudeTude	Brooklyn, NY	"Someone replaced the security footage with deepfakes, so now the computer sucks at chess." Um... okay, Spock. Yeah. #AllStarTrek	2021-06-04 00:44:42
137	JDSupra	JDSupra.com	Lessons from a long-ago deepfakes prosecution https://t.co/VF5ElF5BW1	2021-06-04 00:32:31
138	paleh0rs3	126,-26	@jamesjyu And to address your comment, yes from a game theoretical / Soviet point of view, if nothing is real then… https://t.co/nsDdDF1n3B	2021-06-04 00:26:11
139	jamesjyu	words	@paleh0rs3 but if there are perfect deepfakes everywhere, everyone has plausible deniability	2021-06-04 00:13:06
140	paleh0rs3	126,-26	Deepfakes are the next evolution of ransomware that nobody is talking about yet. What if your encrypted files beca… https://t.co/uC8jlieaIl	2021-06-03 23:55:37
141	MUD_MAN_PILLD		@PlottingJakes @KidDiedofBeetus These deepfakes are outta control	2021-06-03 23:53:49
142	AJBlackston	Washington, DC	Lessons from a long-ago deepfakes prosecution https://t.co/pQxdPr492R #TheLegalLowdown #LawSuits #LawSuit #Court… https://t.co/G6B2rX8Aq8	2021-06-03 22:47:33
143	RackhamJanet		@asimkovsky @Hippie_Grannie @TomJChicago Deepfakes are getting better and better	2021-06-03 22:47:30
144	golfm0tha	toolbox	deepfakes exist n can be edited	2021-06-03 22:24:31
145	peraltiagososa	they/them 15	@DETEPAVIDS0N bestie i am mentally a d emotionally scarred from the sights i have seen i want to sue who ever created deepfakes	2021-06-03 22:21:07
146	DanielDavidsonX	Lawrence, Kansas	Deepfakes, or AI-produced synthetic media, will soon play an important role in digital (dis)information warfare. In… https://t.co/4LqPcon1nh	2021-06-03 22:17:56
147	mxlearn		[N] Deepfakes talk by Kaggle Grand Master Yauhen Babakin (b.e.s.) https://t.co/tprNzD6xFP	2021-06-03 22:10:33
148	carmeloohdrama	Toronto, Ontario	deepfakes are getting good nowadays wow https://t.co/ODy9GrUEop	2021-06-03 22:00:16
149	jr_farty	Twitter jail	@0Fedbear2 @Vladizgreat Those deepfakes look so real	2021-06-03 21:56:25
150	svpino	Subscribe to my newsletter	@dalequark Absolutely! Specially DeepFakes! I think about their potential use to hide the identity of rape victims… https://t.co/a8jAz2GTGn	2021-06-03 20:59:36
151	dalequark	Austin, TX	@svpino Even deepfakes, which of course we're all concerned about, could be quite a neat tool in the hands of the right content creator!	2021-06-03 20:58:27
152	Soulmachines	Worldwide	Two truths and a lie: 1⃣ Digital people look real 2⃣ Deepfakes look real 3⃣ Both are made with the same technolog… https://t.co/KpsKnFu0Oi	2021-06-03 20:47:31
153	plausipossi	the moon	New article on the disruptive potential of democratization of fake video technology. https://t.co/JTLmaOANhZ	2021-06-03 20:47:17
154	TSealskin		@AGirlJustKnows Trust me If the incels are paying attention to AOC, theyre watching deepfakes of her deep throating… https://t.co/MR5zFRHE7p	2021-06-03 20:43:27
155	EntertainingLaw	JDSupra.com	Lessons from a long-ago deepfakes prosecution https://t.co/zCkm14JdEW | by @ThompsonCoburn	2021-06-03 20:11:02
156	CrimLaw	JDSupra.com	Lessons from a long-ago deepfakes prosecution https://t.co/4TvMQ4Q8cp | by @ThompsonCoburn	2021-06-03 20:06:06
157	witnessorg	Brooklyn, NY	We collaborated with partners and allies on developing key priorities to present on at @rightscon this year. We’ll… https://t.co/rXuvqdHQHh	2021-06-03 19:44:00
158	ianloomer	Dallas, TX	Just finished the Apple TV+ second season of "For All Mankind" and it's amazing. Revisionist history, Amazing costu… https://t.co/zmC6lJQMCe	2021-06-03 19:39:07
159	JordanLethal	Flatwater, USA	@damintoell @ChristinaPushaw @thefactualprep @MaxNordau @EODTEC89 CHRISTINA PUSHAW DEEPFAKES!!!!	2021-06-03 19:36:09
160	hKoch_a_Kola	New Jersey, USA	@PinkNews has a great story up on Snapchat today about #deepfakes on TikTok if you needed your daily reminder of th… https://t.co/auyBAlMg4H	2021-06-03 19:35:11
161	peraltiagososa	they/them 15	who made deepfakes look that really	2021-06-03 19:29:15
162	FCumshots		anyone making deepfakes?	2021-06-03 19:10:30
163	witnessorg	Brooklyn, NY	In an age of misinformation, disinformation, and #deepfakes, the burden of proof has been placed on activists to ma… https://t.co/iaBgyPNdOW	2021-06-03 18:46:00
164	SomeTweeter420		Cameo is just a training algorithm for better deepfakes	2021-06-03 18:11:16
165	jelliphiish	Warrington	@omid9 wait, those aren't deepfakes?	2021-06-03 18:00:45
166	MIGSinstitute	Montreal	We must talk about the platforms as enablers of online harms against women: viral disinformation campaigns, deepfak… https://t.co/WbNyTCyznW	2021-06-03 17:40:42
167	aceolusmir		@koreandeepgirl make sinb deepfakes please!	2021-06-03 17:33:04
168	heyandrewc	Los Angeles, CA	@yaelfiner For sure, I think trust, authenticity, don't talk to strangers online, etc. all comes into play.. especi… https://t.co/MFQVakX6CR	2021-06-03 17:12:23
169	C3LivingDesign	Minnesota, USA	#DeepFakes will be everywhere. This undermines a principle of the #Modern world / #Democracy: There is #Truth revea… https://t.co/SE1BLfnMHf	2021-06-03 17:00:02
170	S4MWILS0N	he/him | 15 | blm | acab	@wilsonsfierro i love making #deepfakes /j	2021-06-03 16:40:58
171	BroadbandCensus	Washington, DC	Deepfakes Could Pose A Threat to National Security, But Experts Are Split On How To Handle It https://t.co/RQlTL2tBam	2021-06-03 16:19:05
172	HeyHeyUSA2021	United States	Bc of #DeepFakes &amp; his senility. #BidenLive #Biden https://t.co/O6B7HwTcYp	2021-06-03 16:06:25
173	LotusProfession		Deepfakes Could Pose A Threat to National Security, But Experts Are Split On How To Handle It -… https://t.co/grQi3HZ56d	2021-06-03 16:04:09
174	IPOsgoode	Osgoode Hall Law School	New post: What to do when Anything is Possible: A Brief Note on the Problems Surrounding the Regulation of Deepfakes https://t.co/5UmHaL4858	2021-06-03 16:00:02
175	MarielzaTalks	Paris, France	The immense harms of #deepfakes to #culture, to #GenderEquality, to #trust and #SocialCohesion...and the powerful g… https://t.co/KMLEusfzV0	2021-06-03 15:59:50
176	ultrasister		u know whats funny deepfakes arent s problem when you just turn off your phone. just shut the fuck up	2021-06-03 15:56:00
177	clancynewyork		Team DEEP’t of the Cyber Security Dept at Ewha Womans University. They developed an automatic detection system for… https://t.co/d5DmlEiFZU	2021-06-03 14:52:42
178	AlecMuffett	UK	Remember when we were all scared of #deepfakes? https://t.co/StiQy8D0CX	2021-06-03 14:51:45
179	clancynewyork		Must read article about misogyny + technology and the women fighting it in South Korea. Including women engineering… https://t.co/zulrAh5PqO	2021-06-03 14:45:07
180	kristina_t_t	Europe	What about #journalism keeps you up at night? by @NewmarkJLeaders #deepfakes #funding #platformdependency vanis… https://t.co/Yhb62lks9O	2021-06-03 14:40:24
181	bucci_12		@Mr_DeepFakes is the website down ??	2021-06-03 14:13:00
182	TryTeckedin	United States	Interesting article and presentation on #AI #machinelearning #aiethics #privacy #deepfakes #security #Innovation… https://t.co/lBkGRjWmyF	2021-06-03 14:04:54
183	GoCreativeNext	Arlington, MA	What are some key issues in the computational creation of media, such as video and journalism? #deepfakes #TBT https://t.co/d6oZhbTEPo	2021-06-03 14:01:14
184	WrongEndpoint	Russia	&gt;entire ledger gets filled with deepfakes, photoshops, and spoofed emails https://t.co/VD6tbVaoRW	2021-06-03 13:58:06
185	DonLueders	Florida, USA	As the sole discipline specifically charged with ensuring information integrity and authenticity, exposing 'deepfak… https://t.co/onLSU4QWeJ	2021-06-03 13:45:21
186	LMBRJCKwharfie	The Breckenridge Jazz Hands 👐	@sooperfly88 @jordanbpeterson I genuinely haven't heard that he "deepfakes" videos. I know he's misleading and he h… https://t.co/NxjDDPl7Bp	2021-06-03 13:44:56
187	amvandenhurk	Newport, RI	Interesting -&gt; The Ministry of Internal Affairs of Russia will launch a program for recognizing deepfakes in the fa… https://t.co/TjsJLaNXnn	2021-06-03 12:53:03
188	FredoDeSmet	Cyberspace	“It’s critical that we remain critical, but not become cynical” @NinaDSchick about desinformation, deepfakes &amp; the… https://t.co/6SQdygbleJ	2021-06-03 12:38:00
189	abhinavdhall		My interaction with @OfficialIndiaAI 's @jibuelias. We discussed about deepfakes, their impact and the human-in-th… https://t.co/ZpTI8GQUs7	2021-06-03 12:21:08
190	ISPR_Presence	Philadelphia, PA USA	Call: “Designed to Deceive? The Philosophy of Deepfakes” Topical Collection for Synthese https://t.co/kMxmyIWh2i	2021-06-03 12:17:52
191	SamrahKazmi	New York, NY	Cheapfakes did more political damage in 2020 than deepfakes https://t.co/OV2q79iPMD https://t.co/vuq6csusKT	2021-06-03 12:00:43
192	neilturkewitz		@kellithnguyen @i_D @daniellecitron @frankie___dunn “Female students at Ewha University have engineered groundbreak… https://t.co/72Zn4FQ3ZQ	2021-06-03 11:52:56
193	shalamarthagawd		@ChiefsObsession @CapptainCam I think I get why everyone is so afraid of deepfakes 🤯	2021-06-03 11:16:57
194	SecretAgent_86	North Jersey, USA	They're trying to make #DeepFakes of @JoeBiden sounding normal but the computer keeps locking up. #BlueScreen https://t.co/wqSThTxWNM	2021-06-03 11:07:19
195	c_netz	Berlin	🍿 AI-Innovation aus Deutschland: Mann began researching academic work related to deepfakes, which led him to a pro… https://t.co/RQ4Ag4o1YC	2021-06-03 09:51:34
196	PhilippBohn	Berlin, Deutschland	🍿 AI innovation from Germany: Mann began researching academic work related to deepfakes, which led him to a projec… https://t.co/sQxtdl2g0q	2021-06-03 09:48:31
197	TheSproutStudio	París, Francia	The technical advances of #ArtificialIntelligence applied to reproduce the image and voice of a person (#deepfakes)… https://t.co/p5pLyrBrQ7	2021-06-03 09:47:32
198	axbom	Stockholm, Sweden	Something I feel is missing from my Elements of Digital Ethics is deepfakes. I planned on including this in Biometr… https://t.co/8v85TQ6baq	2021-06-03 09:15:04
199	sportanwalt	Berlin	@magdarete @19Mayo87 Deepfakes by DoMay 🤣	2021-06-03 09:09:06
200	AshwaniParik	Wherever my phone is.	How can you spot deepfakes? https://t.co/p1bKQRDw2q #GraphicDesigner #Webdesigner #Design	2021-06-03 08:33:22
201	designtaxi	Everywhere	How can you spot deepfakes? https://t.co/R1VnMRKJfs	2021-06-03 08:00:58
202	stipsan	Oslo, Norway	@mark_up @sanjuroku @SaltyTestTackle Yeah and it’ll only get worse as DeepFakes become mainstream… Nobody thought w… https://t.co/YcdtG8y2QX	2021-06-03 07:57:44
203	GrumpyChanakya	Bharat	@laaleen Sorry for assuming, it's a world of photoshops and deepfakes now 🙈	2021-06-03 06:52:31
204	techtechte	iykyk	WHO TE HELL MAKES PORN DEEPFAKES YALL ARE SCK	2021-06-03 05:56:43
205	SiljaJATalvi	Helsinki, Finland	Have experienced this myself. It’s not new, but tech is getting better and video-focused online culture making it h… https://t.co/FSV60L97T7	2021-06-03 05:33:05
206	GI_Joint	Virginia USA	@acroce66 @Boobafett69 It came from appreciation, I wasn’t being snarky. Seriously though can you even imagine. Dee… https://t.co/ZJWlX4OPMY	2021-06-03 05:25:00
207	sim2kid		@reface_app Pretty unethical, ngl. Make deepfakes a commodity just feels so wrong since people can abuse it so easily	2021-06-03 05:15:02
208	flweeptoo		I need to find the deepfakes of Wayne static's wife	2021-06-03 04:43:09
209	hhmagz	New York, NY	Actor/Comedian Jay Pharoah Deepfake’s Big Sean In First Clip From His Forthcoming Comedic Album “Spittin Image” (Vi… https://t.co/OXt1CuId2F	2021-06-03 03:49:22
210	MonashDFI		How do you know if a participant's video on Zoom is spoofed during the interaction? @abhinavdhall of… https://t.co/qSgU8TLOgn	2021-06-03 03:46:50
211	thissongsick	New Jersey, USA	Actor/Comedian Jay Pharoah Deepfake’s Big Sean In First Clip From His Forthcoming Comedic Album “Spittin Image” (Vi… https://t.co/1kp5fhgu6J	2021-06-03 03:17:12
212	cynthiabasinet	#military-industrial-Congressi	Wondering how @MeaningfulBty sells? Why pimp your daughter, of course, as me?! #Kaiagerber I even style your… https://t.co/Z0NAy1dofO	2021-06-03 02:49:17
213	cynthiabasinet	#military-industrial-Congressi	You too can be me for free, once again for #THR @THR and it’s not #MISOGYNY? They would NEVER do this to a man, bu… https://t.co/uBjage85Jo	2021-06-03 02:04:18
214	fatcatcomic		#TIL that deepfakes are made thru complex algorithms that can recognize and compare faces. some algorithms do face… https://t.co/Hh9rpsKtKa	2021-06-03 01:10:47
215	corinne_podger	World Citizen, Gandangara Land	If, like me, the "Deepfakes, Disinformation, and Democracy" event was on in the middle of the night for you, the go… https://t.co/FcUGEQzWTj	2021-06-03 00:34:06
216	MIGS_AI	Canada	From deepfakes to enhanced password cracking, hackers are discovering the power of AI for malicious use. https://t.co/AgfS41rW8W @politico	2021-06-03 00:23:46
217	wndrstrklo	she/they, 20, MI, DNI -16	@blainesjules @evermorecriss no bc i reallt thought it was one of those deepfakes people makw ajdnsndnd	2021-06-03 00:17:59
218	CAPY_FIEND	St Louis, MO	Its either bombarding a celebrity till they give it attention, or you make deepfakes abt the efficacy of a previous… https://t.co/g6fTOthoIw	2021-06-03 00:07:51
219	RoboticsAINews	Australia	Researchers explore ways to detect 'deep fakes' in geography https://t.co/GvoM5Vxi0V #roboticsainews #robotics… https://t.co/ji8NUOTfst	2021-06-02 23:29:00
220	CitadelAir	Cayman Islands	@CokeRatCramer @RedChessQueen99 Deepfakes hit too close to home ¯\_(ツ)_/¯	2021-06-02 22:48:28
221	TribalTruth2025	New York City	Deepfakes, Disinformation, and Democracy | @ITIFdc https://t.co/VCAIEc1E2Z	2021-06-02 22:35:14
222	Adversa_AI		Have a look at a new weekly compillation of the best AI researches featuring cross-model adversarial watermark, inv… https://t.co/4K63KAVff4	2021-06-02 21:37:30
223	Deepfryguy76		@InfiniLuc @JonMajerowski None of us are safe from the deepfakes 😂	2021-06-02 21:16:45
224	UMACHA2	Brooklyn Park, MN	Our next Fraud Friday is June 11th with guest speaker Brian Laverdure from the Independent Community Bankers of Ame… https://t.co/QvKGLcyBW2	2021-06-02 20:07:52
225	ITIFdc	Washington, DC	🖥️ NOW: @danbraun79, Deputy head of the Cabinet of @verajourova, will provide a snapshot of the View from Europe wh… https://t.co/s9PG7vXGLF	2021-06-02 19:42:00
226	Aouds	London, England	Super excited to join my colleagues at @witnessorg in the @RightsCon to explore AI-manipulated media (deepfakes) an… https://t.co/jGOPCws5Mv	2021-06-02 19:32:03
227	mjmartinez	Los Angeles	Deepfakes &amp; Disinformation: "This is a global phenomenon &amp; we get different rules with different regulators," says… https://t.co/vBbeBdZTn2	2021-06-02 19:19:17
228	witnessorg	Brooklyn, NY	This year for @RightsCon, WITNESS will present on the #RightToRecord, authenticity infrastructure, gender-based vio… https://t.co/L5uUNKMf3J	2021-06-02 19:19:08
229	riskijq	Seattle, WA	Deepfakes, Disinformation, and Democracy Conference https://t.co/yxbtRicTSO via @YouTube	2021-06-02 19:11:14
230	castrotech	Washington, DC	Vint Cerf: "The same tools that lead to harmless manipulation to lead the harmful ones." #d3conference https://t.co/QaYn5GHwXe	2021-06-02 19:08:59
231	TribalTruth2025	New York City	Deepfakes, Disinformation, and Democracy | @ITIFdc https://t.co/mIMXOiCu4Z @Ferrari_James @alanmillerNLP @NiemanReports @knightfdn	2021-06-02 18:56:57
232	ITIFdc	Washington, DC	How have recent technological advances changed how adversaries can use deepfakes and disinformation to impact natio… https://t.co/s95MjdQbIG	2021-06-02 18:19:28
233	spalsolo		@dschauer12 @timexile Hey Daniel, I'm a computer science engineer trying to build a model to detect deepfakes usi… https://t.co/nsVRFmFsN6	2021-06-02 18:16:11
234	mjmartinez	Los Angeles	Finding solutions for Deepfakes, Disinformation, and Democracy: Now streaming good stuff: Daniel Kimmage of U.S. D… https://t.co/pp5flcXugZ	2021-06-02 18:12:25
235	mjmartinez	Los Angeles	Streaming now: Deepfakes threaten to overwhelm the ability of individuals to discern fact from fiction, create new… https://t.co/RPwXJdHB3r	2021-06-02 18:01:48
236	ITIFdc	Washington, DC	Can deepfakes be used for good? Deborah Johnson of @UVAEngineers asks @ashishjaiman of @Microsoft &amp; Kathleen Carley… https://t.co/mQIP1Mjsg0	2021-06-02 17:58:36
237	EricPresidentVR	Raleigh, NC	Photoshop, deepfakes, etc do lead to the phrase you can’t always believe what you see The XR community will be at… https://t.co/xsIAsyfOSj	2021-06-02 17:55:44
238	andresvilarino	Madrid, Spain	#Researchers explore ways to detect '#deepfakes' in #geography #AI #ArtificialIntelligence #Algorithm #ML… https://t.co/2YN6FzHmKI	2021-06-02 17:27:03
239	ITIFdc	Washington, DC	🖥️ NOW: How are deepfakes and disinformation identified online? Deborah Johnson of @UVAEngineers will speak with… https://t.co/BKxAY0XE6e	2021-06-02 17:12:00
240	elluba	London	Just finished my talk for @ArtAIFestival, now @LibbyHeaney is on, talking about her work on deepfakes 🤖🤖 Tune in h… https://t.co/U4j91fTIgU	2021-06-02 16:36:33
241	AnotherOtherMan	Earth somewhere I guess	@elizableu Deepfakes are, more broadly speaking in terms of content, more a 'fair use' issue... Which is its own c… https://t.co/Oh1Tf9G8pq	2021-06-02 16:25:35
242	seancuttlefish	Loughborough/Leicester	AI Arts and Deepfakes. Live Now. https://t.co/DdBKNlJiGe #art #ai	2021-06-02 16:16:59
243	ginsfedora	she/her | minors dni	how how the hell did my dad get deepfakes of himself 💀	2021-06-02 15:58:42
244	HailToDeadites	Canada	Groovy Mission: Impossible Deepfake Replaces Tom Cruise With Bruce Campbell. https://t.co/KcqqpAzYVq… https://t.co/VTpzyBR4Q9	2021-06-02 15:55:03
245	DataCapable	San Diego, CA	Most people associate deepfake tech with the #security risks it poses, but it's also used in innovative marketing c… https://t.co/kfEf0QtcG4	2021-06-02 15:50:03
246	FedTechMagazine	Vernon Hills, IL	.@DARPA has two programs to improve the detection of #deepfakes: one working on #algorithms to detect faked images… https://t.co/LG0C6jQKOv	2021-06-02 15:45:04
247	kaleidoinsights	San Francisco, CA	#Deepfakes &gt;&gt; What do they really mean for your privacy? Listen to this recent Hype Hazard #podcast to learn more.… https://t.co/uJhIInL9fG	2021-06-02 15:40:00
248	311Institute	London	Futurist Podcast: DeepFakes and the Future of Synthetic Content, The Mentor Project https://t.co/oOyf9gptDS	2021-06-02 15:14:47
249	BlakeAPounds	Houston, TX	AI bridges the distance between learning and fun. Deepfakes lends to engaging exchange, explain @poddersanjay,… https://t.co/2bmDpaiBZU	2021-06-02 15:01:32
250	rvhooijdonk	52.28017,4.800456	Deepfake content is becoming easier to create and harder to distinguish from real. https://t.co/H6foxwbmOb #good… https://t.co/512yDQ2xVL	2021-06-02 15:01:23
251	SicSequitur	NYC | D.C.	Today from our "In the Field" events calendar: At 1PM @ITIFdc will host a virtual conference on "Deepfakes, Disinfo… https://t.co/toRQgF1VAe	2021-06-02 15:00:01
252	cynthiabasinet	#military-industrial-Congressi	What do these #photos have in common? We used to call the “upstage! Now they have #bigtech helping and #bigmedia so… https://t.co/wb2Gq8POie	2021-06-02 14:44:07
253	CZDS	Washington, USA	Researchers explore ways to detect '#deepfakes' in geography: When geospatial data encounter… https://t.co/usxBNDk1Rt	2021-06-02 14:27:26
254	beelze_BUBBLES	Kansas City, MO	@LanceStLaurent Watched The Running Man in 4k recently. Absolute perfection. Predicted both deepfakes and what Mick… https://t.co/NEKqLRQv8M	2021-06-02 14:20:45
255	BellezaTheryn	Canada	@eclipsepinned @stone_toss implying Hollywood exists, have you seen what deepfakes can do now?	2021-06-02 14:17:35
256	Melissahei	LDN via BXL and HEL	From deepfakes to enhanced password cracking, hackers are discovering the power of AI for malicious use, writes… https://t.co/CuYv2z1J0O	2021-06-02 14:07:31
257	Mschrader21	Washington, DC	The @ITIFdc Deepfakes, Disinformation and Democracy virtual conference is happening today! @Adobe @Google… https://t.co/n64VegDdGw	2021-06-02 14:00:52
258	OU_Philosophy		CFP: Designed to Deceive? The Philosophy of Deepfakes A Synthese Topical Collection Guest Editor: Dan Cavedon-Taylo… https://t.co/m3pywubT77	2021-06-02 13:47:23
259	LimitedRunJames	New York City	@jeremynewberger It’s like they’re all just made from the worst ingredients thrown into a deepfakes algorithm, and… https://t.co/PO8tRJWQXB	2021-06-02 13:38:58
260	TitansShillr	Bi she/they	@LORDC4NTI Deepfakes have made that pain more bearable	2021-06-02 13:28:45
261	puckettsbensons	she/her // charlizajri👭💕	@_kCarly_ @LIT3RATl @paramountplus @iCarly NOT THE DEEPFAKES	2021-06-02 13:21:26
262	RBaranger	Bougival	Image-manipulation tools using AI techniques similar to those used to create so-called deepfakes can alter satellit… https://t.co/h9HCefknhy	2021-06-02 13:21:00
263	_kCarly_	they/them	@LIT3RATl @paramountplus @iCarly Paramount pls give us deepfakes at least 😭😭 https://t.co/o8TctFJqac	2021-06-02 13:18:51
264	TheDiefProject	Canada 🇨🇦	"These fake videos are already present in Canadian politics and are even more likely to be created and disseminated… https://t.co/sWF1ajP86D	2021-06-02 13:14:04
265	TheOfficialACM	New York, NY	It's not too late to register for today's Deepfakes, Disinformation &amp; Democracy conference! https://t.co/ivphP8COn3	2021-06-02 13:08:42
266	ITIFdc	Washington, DC	🖥️: Join @ITIFdc, @TheOfficialACM, U.S. Tech Policy Committee &amp; @ONA on June 2 for a conference on what the public… https://t.co/2Kc0coepXt	2021-06-02 13:00:01
267	davinciforensic	Worldwide	@DFS_JasonJ examines the use of deepfakes and the potential risks they pose at IT Web Summit 2021. Very interesting… https://t.co/tuo3glYboc	2021-06-02 12:49:52
268	uhatejohn		@ladon_alex folks gettin fooled by this we got no chance against deepfakes	2021-06-02 12:34:10
269	WMclct	Williamsburg, VA	Explore how automation within information systems can facilitate disorder in our society at https://t.co/zpUE11Ge5t… https://t.co/t108GVes1F	2021-06-02 12:31:08
270	ThinkTankLink	Washington, D.C.	🗓️ Today ⏰ 1:00 pm - 4:00 pm: @ITIFdc - Deepfakes, Disinformation, and Democracy #ThinkTank #ThinkTanks… https://t.co/Rt8Aarsni7	2021-06-02 12:31:00
271	ONA	Worldwide	Our deepfakes policy conference is starting in a few hours at 1 p.m. EDT (17:00 UTC). Registration is still open.… https://t.co/DeQXzPn3U7	2021-06-02 12:00:02
272	ClickDave	Grate Britain	How dangerous are deepfakes? — https://t.co/ajTOsRr4d8	2021-06-02 11:59:41
273	Cernaksj		Register now for July 12-13 #consumerprotection virtual CLE conf from @abaantitrust for early bird rates. Latest o… https://t.co/YhzncIHP2Y	2021-06-02 11:21:59
274	plAIgrounds		@ThysMusic Next step is introducing cryptographic verification into the signal flow. Not only to verify authenticit… https://t.co/pz3kG33Q6t	2021-06-02 10:18:50
275	ITIFdc	Washington, DC	TODAY: ITIF, @TheOfficialACM, @USTPC, @ONA host a mini conference about what the public and private sectors are do… https://t.co/tENrYTJN42	2021-06-02 10:00:00
276	ZaraFlorea		What are the consequences of digital innovation for our democratic rights? Tonight 19.30 @DeBalie we discuss deepfa… https://t.co/fFlc30zCb3	2021-06-02 09:44:41
277	ReImagineEuropa	Bruselas, Bélgica	Seeing is believing?🤖 Deepfakes and AI-generated content is becoming increasingly good at being perceived as legiti… https://t.co/QcAkvJyMmG	2021-06-02 09:33:01
278	c_andhare	India	We live in a world where even deepfakes can seem convincingly real. And @Zoom still canNOT figure how to do a virtu… https://t.co/UEeZYyMW62	2021-06-02 09:32:43
279	trustonic	Cambridge	#Manipulated online content can pose serious threats to organizations. #Deepfakes are a rising trend that can deepl… https://t.co/T3QeAob9nr	2021-06-02 09:00:01
280	ArtAIFestival	Leicester, England	TODAY 5-6pm UTC+1 @ArtAIFestival 'AI in Art &amp; Deepfakes' online event w/ @elluba &amp; @LibbyHeaney - final chance to r… https://t.co/gxn09a7q15	2021-06-02 08:24:29
281	TorontoKobus	Toronto, Ontario	.@SeanSilcoff @palakmangat How well can the average CDN detect deepfakes? Maestro @mgeist is ready for this hardbal… https://t.co/H2hAWh9Rtx	2021-06-02 07:59:17
282	AppTrailerFish	New York, NY	San Diego mobile check deposit firm Mitek acquires biometrics startup to better combat deepfakes, fraud - The San D… https://t.co/N1ZxEnNKOZ	2021-06-02 07:29:37
283	gholubowicz	Paris	The progress made by @synthesiaIO in generating synthetic humans (head and voice) is really impressive and gives us… https://t.co/9E1x5nYpAq	2021-06-02 06:29:08
284	tahukann	Haddonfield, Ill	if i could make deepfakes i'd upload movies to websites except add like one or two brand new scenes to them to slowly create a false reality	2021-06-02 04:57:42
285	wadekwright	Australia	Deepfake maps: "Researchers applied AI techniques to make portions of Seattle look more like Beijing. Such imagery… https://t.co/tN2q2s21GR	2021-06-02 02:20:02
286	sdut	San Diego, CA	San Diego mobile check deposit firm Mitek acquires biometrics startup to better combat deepfakes, fraud… https://t.co/axEwU4zG9s	2021-06-02 02:09:32
287	2Patra	Metro DC	#Deepfakes, #AI Maps https://t.co/99yRzL95Bh via @wired	2021-06-02 02:03:46
288	Pushpendre89	Ballard, Seattle	A method and application to protect from fake deepfakes. https://t.co/V1rdtnrFhr	2021-06-02 01:30:09
289	StanfordHAI	Stanford, CA	How can policy address the challenge of deepfakes and disinformation? This HAI policy brief explains the technology… https://t.co/P7r8Mmzk2n	2021-06-02 01:00:06
290	Elchupacabruh		All voice tweets are deepfakes	2021-06-02 00:23:15
291	Hissterically		@bradwhipple Deepfakes scare the shut out of me. Like that shit is dangerous and dystopian	2021-06-01 23:03:22
292	cynthiabasinet	#military-industrial-Congressi	Hi guys! #Imagine selling you @goop Utilizing #cyberwarfare #plagiarism #EnoughIsEnough #stalkarazzi #deepfakes… https://t.co/qMf0ylHlcH	2021-06-01 22:57:27
293	c0vex		@arstechnica @WIRED so, u saying those “growing” camps in china or nuclear sites in iran and nk could be deepfakes… https://t.co/tw5iAY9lKZ	2021-06-01 22:48:47
294	NelsonBrn	USA	@brittny_mejia I feel like this is a sci-fi plot where a superintelligent AI manipulates people through deepfakes of people they know.	2021-06-01 22:14:58
295	edgeworth_sp	Vancouver Peninsula	They used undercover excuses to me to be in it or them to do it or deepfakes to mess w/me including impersonators o… https://t.co/Aip3JVLX9B	2021-06-01 21:45:08
296	JackBlairtweets		I've only encountered work with UFO's once in my career and that was taking witness statements. It'll be very inter… https://t.co/GlsOnxz2Hx	2021-06-01 21:40:50
297	TREE_Industries	St Louis, MO	@80Level With things like deepfakes and voice cloning algorithms we would be interested in discussing how developer… https://t.co/NnmAsp7yAJ	2021-06-01 21:13:17
298	bradwhipple	Paddington, London	we don’t talk enough about how much deepfakes will contribute to the spread of misinformation in the years ahead	2021-06-01 21:11:50
299	arxiv_cscv		Beyond the Spectrum: Detecting Deepfakes via Re-Synthesis https://t.co/Uku1NgdgyI	2021-06-01 19:41:31
300	McGlynnClare	Durham University, UK	We owe so much to the women coming forward to share their experiences of #deepfakes so that we can learn of the har… https://t.co/IKD8tm7XKR	2021-06-01 19:32:14
301	JaydenAndressen	DC (currently)	@jeneuston @RubansRouges Most people in the country are sore that the rich can actually stop to try to enjoy someth… https://t.co/bCLScCObDP	2021-06-01 19:08:06
302	YEETCANN0N	212730	@AltSamus @average_mcyt @l18cp I know deepfakes are illegal but not lolisho so yeah	2021-06-01 19:03:13
303	StryderHD	Carle Place, NY	2 new deepfakes today on the YouTube channel, I'm going to try to put out more videos the best way I can (shorter d… https://t.co/unVngnvasW	2021-06-01 19:00:25
304	justnascience	New York, NY	Have you ever heard of deep fakes? They’re edited videos that look dangerously convincing and lead to a lot of misi… https://t.co/RFO2UGptUe	2021-06-01 18:59:14
305	JaydenAndressen	DC (currently)	@jeneuston @RubansRouges Doesn't look like the same body -_- Plus I know how to transpose a head onto a body, not h… https://t.co/GzA3eufRRn	2021-06-01 18:35:17
306	ITIFdc	Washington, DC	🖥️ #Deepfakes, #Disinformation, &amp; #Democracy Conference: TOMORROW watch @vgcerf, @RepAGonzalez, @danbraun79,… https://t.co/NWG5SJZvyB	2021-06-01 18:05:18
307	danptweets	Baton Rouge	@pimvanprooijen @DomSchiener @ST_World @Kodak I've been thinking about whether this could be used as a way to combat deepfakes.	2021-06-01 17:56:35
308	cynthiabasinet	#military-industrial-Congressi	Hey #santaBaby Get these #stalkarazzi #deepfakes Off my back! This is after all An attack On #WomensRights!… https://t.co/saMmxWRvdS	2021-06-01 17:21:11
309	elluba	London	I'll be talking about AI art and @LibbyHeaney about deepfakes tomorrow evening at our @ArtAIFestival webinar 🤖🎉 Gr… https://t.co/tDQMutQhBc	2021-06-01 17:19:57
310	GradSchoolInfo	Kansas, USA	Serious threat to our future? Deepfakes plus conspiracy theories: https://t.co/nF7qEbzkpn #USA #politics #deepfakes #Intelligence	2021-06-01 17:12:28
311	linksfordevs		Today's #FeaturedPost on https://t.co/o8p81DnL1w "Create Deepfakes in 5 Minutes with First Order Model Method" https://t.co/5gWFHc669f	2021-06-01 17:07:09
312	GiorgioPatrini	Cyberspace	Beyond the Spectrum: Detecting Deepfakes via Re-Synthesis Paper: https://t.co/O57ub1njSj https://t.co/56Md29rc4n	2021-06-01 16:58:51
313	ClarkHistoryPol	Watford, England	This sort of thing is only going to get worse. #DeepFakes #misinformation https://t.co/RfaJKlwaFW	2021-06-01 16:58:29
314	gholubowicz	Paris	Very interesting work about #deepfakes by @freetechacademy, the Axel Springer Academy of Journalism and Technology.… https://t.co/28h2R5bBX4	2021-06-01 16:27:01
315	npcprincess666		@heyashleytea Idk like an ID is one thing but with deepfakes how they are... I’m literally never giving anyone a fu… https://t.co/k4lA81ETrX	2021-06-01 15:58:32
316	jussumstoner	I'm ubiquitous.	Prediction; Deepfakes will get to a point where actors won't have to act anymore. You'll just say "I want Leonardo… https://t.co/AoslLyEaCy	2021-06-01 15:39:01
317	BeyondBylines	Global	📅 June offers a variety of learning opportunities and discussions for #bloggers and #journalists. Topics include de… https://t.co/802hyYfKm1	2021-06-01 15:11:00
318	BillyFlynn	Virginia	Bruce Campbell In Mission Impossible #DeepFakes https://t.co/x5jFAAD1LS	2021-06-01 14:58:45
319	Anindya_Sen_	London/Calcutta	Published in Italian in Ducci Foundation's art journal 'Art Fond'. It can be accessed here: https://t.co/X4J1dqpBCa	2021-06-01 14:43:32
320	arxiv_cscv		Beyond the Spectrum: Detecting Deepfakes via Re-Synthesis https://t.co/Uku1NfVFHa	2021-06-01 14:41:24
321	Anindya_Sen_	London/Calcutta	My article on Art and Artificial Intelligence: How ‘Deepfakes’ can help create authentic Museum Experiences!… https://t.co/GQcLJbvj7I	2021-06-01 14:39:21
322	ITIFdc	Washington, DC	On June 2nd, Dana Rao of @AdobePolicy will discuss the ways online media can improve its trust with consumers, duri… https://t.co/4eKWDUz6eb	2021-06-01 14:38:00
323	acsvaw	Hong Kong	And you probably have guessed — the current bill in HK LegCo still doesn’t cover sharing altered intimate images /… https://t.co/wyccv20ipd	2021-06-01 14:28:05
324	sandy_carter	San Francisco, CA	Algorithm Detects Deepfakes by Analyzing Reflections in Eyes! Interesting approach. #machinelearning #AI #cloud… https://t.co/pxL45DM6uf	2021-06-01 14:15:06
325	KatieArcieri	Arlington, VA	The Week Ahead: ITIF convenes 'deepfakes' conference as disinformation grows online | S&amp;P Global Market Intelligence https://t.co/T3PAuTZVcY	2021-06-01 14:07:18
326	DanyDeGrave		“The possibilities for blackmail involving these are limitless” #ai https://t.co/YmrNIKwfOd	2021-06-01 13:32:02
327	clingybin	white|they/ritz|minor 14-17	@cheekyhyo PLEASE he’s having too much fun with deepfakes	2021-06-01 13:31:06
328	CUDenverGS	Denver, CO	Artificial intelligence could soon make creating convincing fake audio and video known as “deepfakes” relatively ea… https://t.co/yRPR5DdXWl	2021-06-01 13:30:35
329	CyberSecDN		Weaponized Deepfakes Are Getting Closer to Reality - https://t.co/9b3qIk4POx #cybersecurity #infosec https://t.co/r6s8uPKhN5	2021-06-01 13:10:44
330	ITIFdc	Washington, DC	🖥️: Join @ITIFdc, @TheOfficialACM, U.S. Tech Policy Committee &amp; @ONA on June 2 for a conference on what the public… https://t.co/XuQlIPnMfy	2021-06-01 13:00:02
331	twone2	Germany & 🇪🇺	You often hear the sentence that #cheapfakes are more of a threat than #deepfakes - which is true, taking the low l… https://t.co/DrRemLaE5F	2021-06-01 11:37:50
332	ONA	Worldwide	Digital journalism and policy leaders: Join us at Deepfakes, Disinformation and Democracy—a half-day virtual confer… https://t.co/O2bGDxR2S3	2021-06-01 11:36:00
333	hawii_deepfakes		@PersonWithAOpi1 @OrdinaryGamers Send me this pls	2021-06-01 11:15:17
334	AGU_SciComm		Not necessarily #SciSharSci...but relevant for messaging: Don't Trust Your Eyes: Image Manipulation in the Age of… https://t.co/TvmpVZ5g0J	2021-06-01 11:00:10
335	ArtofWarm	Citoyenneté mondiale	DeepCheapFakes What happens when deepfakes become cheap? https://t.co/JBDQ8Kkv61	2021-06-01 10:39:26
336	funktulu	United Kingdom	@JonComms @TwitterSupport Man deepfakes are getting good	2021-06-01 10:32:50
337	epfl_exts	Lausanne, Switzerland	Training #AI requires a lot of compute power and a ton of data! But once it is trained on text or images, creating… https://t.co/LIWBrYX3Kk	2021-06-01 10:28:00
338	temperedstorm	Georgia, USA	Hey @PhillyD The deepfakes now have an app https://t.co/bAVAd9ur80	2021-06-01 09:55:43
339	CastIronBalcony		@reface_app An app to make deepfakes and abuse pop. No thanks. @Twitter should not host this ad	2021-06-01 09:50:43
340	ehn_christina	🌏Traveler	✅ #Russia will launch a program for recognizing #deepfakes in the fall of 2022. $48,000 were allocated for… https://t.co/Vu2myxA1px	2021-06-01 09:50:11
341	jakoponn		@gitgudgio @lumiere white chinito deepfakes	2021-06-01 08:54:47
342	climatebabes	Den Haag, Nederland	The War Between AI and Blockchain https://t.co/w6ZaxQc35b #AI #ArtificialIntelligence #deepfakes #deepfake	2021-06-01 08:26:24
343	NMZivkovic	Novi Sad, Republic of Serbia	Be skeptical! Things might not be quite as they seem 👀 Video: https://t.co/FkZzaYdYmD Article:… https://t.co/KVQ2wEH6Nj	2021-06-01 07:51:11
344	ElectionBabe	Florida	What’s really interesting is that this book is from 1996, and has a more accurate view of what today is like with r… https://t.co/fK4eTkacRE	2021-06-01 07:11:42
345	pictures_ai	New York	#trump clone will be online for few hours, feel free to ask him questions on twitch live chat : #deepfake… https://t.co/FkqmqRucRF	2021-06-01 06:56:32
346	Themelis_Cuiper	Amsterdam, The Netherlands	#SEO #socialmedia : ‘Deepfake’ Impersonation Tools Are More Available and Threatening Than Ever… https://t.co/Sg5yTZXvh1	2021-06-01 04:53:14
347	PitchDiscontent	Australia	My piece "Ostensible Projected Forms" is live now for non-Patrons with the good folks over at @BloodKnifeMag. It's… https://t.co/pvaqmEYp7j	2021-06-01 04:36:06
348	ipfconline1	Marseille, France	“‘Deepfake’ Impersonation Tools Are More Available and Threatening Than Ever” https://t.co/tcoIRASili by… https://t.co/N7RHfMDdnQ	2021-06-01 04:00:08
349	kimkomando	Phoenix, AZ USA	Deepfakes are one of the scariest developments of the 21st century. If you can take the sounds and images of a pers… https://t.co/B9l7BQqSZF	2021-06-01 02:46:01
350	shoonaya	New Delhi	@HardeepSPuri @KanchanGupta DEEPFAKES PUMMELED ROYALLY	2021-06-01 02:21:33
351	dvillella		@RealCandaceO @kenklippenstein This you? Do you think all of the photos of the insurrection on Jan 6 were photoshop… https://t.co/rbkAvKlmmc	2021-06-01 02:13:03
352	KamuFossa		@SmartEnergyGB I feel so uncomfortable with you using deepfakes of a dead man to advertise. If this is your outwar… https://t.co/VZwzAOeoDp	2021-06-01 01:59:32
353	arxiv_cscv		Beyond the Spectrum: Detecting Deepfakes via Re-Synthesis https://t.co/Uku1NfVFHa	2021-06-01 01:40:45
354	ghoultrashmouth	Parts Unknown	@IronsideNatalie a cyberpunk dystopian short story about deepfakes, covid, suicide, and the profit made off of troubled starlets	2021-06-01 01:04:17
355	WKohakuMedia	At my desk	@RoseMQueen1 @Gunplanoob1 @CyborgValkyrie1 @OfficialArtLife @Merryb2184 I would disagree but your hubby and my waif… https://t.co/L2n3bVTJ4F	2021-06-01 00:32:12
356	Happy_Jay_Jay	Atlanta, GA	@the_happy_coin @Beanos3499 Definitely deserved to win, if for nothing else because he’s made by far the most memes… https://t.co/G9R0Vht4ee	2021-06-01 00:21:10
357	Aditics2	C-2,Sector-1,Noida-201301,U.P	General News #ArtificialIntelligence #learning #machinelearning via https://t.co/UF63LtFeQC https://t.co/nlMxxpawZw	2021-06-01 00:15:34
358	Hannadh8		Deepfakes Are Going To Wreak Havoc On Society. We Are Not Prepared!	2021-06-01 00:13:15
359	scarygaryjr	in bed with Olivia Rodrigo	@YRN_DOLLA Watching jenna deepfakes	2021-05-31 22:37:12
360	RAlexJimenez	Las Vegas, NV	One group that’s embraced #AI: Criminals From deepfakes to enhanced password cracking, hackers are discovering the… https://t.co/hpgVhEtYaa	2021-05-31 22:00:13
361	DavidWalkerCLT	Charlotte, NC	"Never believe what you hear and only 1/2 of what you see" is going to become the most practical advice I can give… https://t.co/TLijugSLBy	2021-05-31 20:50:31
362	virilotejedor		Next June 14 at 19:00 UTC+2 will be our next 𝗼𝗻𝗹𝗶𝗻𝗲 𝗲𝘃𝗲𝗻𝘁. Yauhen Babakin, @kaggle Grandmaster, will talk about D… https://t.co/IbOoUFUTMG	2021-05-31 20:41:32
363	tuxcrazy	Germany	@NotIliaMizani Well, I think that's the only real way that it could happen because I think having a white actor be… https://t.co/AOo6Ss566g	2021-05-31 20:38:06
364	tweetreinoud	the Netherlands	Researchers applied #AI techniques to make portions of Seattle look more like Beijing. | University of Washington (… https://t.co/uWYmxDCvec	2021-05-31 20:33:00
365	mask_bastard		@RinAldrin_Lives @Fetusberry Anytime I see clean deepfakes on the meme discords I'm in, I think "I bet this was a Rin."	2021-05-31 20:32:16
366	edgeworth_sp	Vancouver Peninsula	They are now using an #acting or #script model which like books they alter possible real events/to manufacture them… https://t.co/qYiXprTWAs	2021-05-31 20:05:31
367	politedata	France	First time I've seen #deepfakes used in a documentary. A very clever method to guarantee the humanity and retranscr… https://t.co/TVnavCnWl3	2021-05-31 19:48:16
368	DaYooper4	Burpleson AFB	@RadioFreeTom "BUT MUH DEEPFAKES."	2021-05-31 19:34:14
369	NRG_fx	United Kingdom	The Ministry of Internal Affairs of Russia will launch a program for recognizing deepfakes in the fall of 2022 -… https://t.co/xWw8RrXNpT	2021-05-31 19:32:23
370	MikeKubus		Deepfakes advertised on underground markets, signaling possible shift, Recorded Future says - CyberScoop https://t.co/3AVIg1AmWr	2021-05-31 19:15:44
371	HawkguyClint		@BobbyChesney @daniellecitron Deepfakes-as-a-service has some pretty terrible implications for revenge porn and har… https://t.co/rncnFyScCt	2021-05-31 19:09:23
372	MatthewFFerraro	Washington, DC	The FBI warned that #deepfakes will “almost certainly” be used to target private businesses in the next year.… https://t.co/uGdBcW2plJ	2021-05-31 19:09:01
373	BobbyChesney	Austin	Here’s a sign of the expected convergence of two issues, as @daniellecitron and I have been forecasting for some ti… https://t.co/FfggvOzRsH	2021-05-31 19:01:09
374	CyberScoopNews	Washington, DC	Deepfakes advertised on underground markets, signaling possible shift, Recorded Future says https://t.co/UxBwn81lW8 https://t.co/j3CTqGwUSa	2021-05-31 18:44:05
375	Showtimesupdate	Karachi, Pakistan	Tom Cruise Deepfake Account Is At It Again With A Brand New Video: These Tom Cruise deepfakes are just getting bett… https://t.co/6Fn5AfPUzp	2021-05-31 18:38:09
376	ScotlandYardCSI		Future Crime opportunities arising from Artificial Intelligence (AI) https://t.co/uC1Dwv4ezL #AI #DeepFakes… https://t.co/vW7SkXEG9j	2021-05-31 17:37:36
377	RAlexJimenez	Las Vegas, NV	One group that’s embraced #AI: Criminals From deepfakes to enhanced password cracking, hackers are discovering the… https://t.co/0ITeOopWuF	2021-05-31 17:00:26
378	JeremyHarpham	Farnborough, Hampshire, UK	Deepfakes could be the next big security threat to businesses https://t.co/85wdUIpqyR #cybersecurity #deepfakes… https://t.co/o9tOb0pUCe	2021-05-31 15:01:39
379	nadianaffi	Canada, Montreal	📣👀Looking for 18 to 24 years old university students to participate in our project: Youth's potential to counterbal… https://t.co/hZ9H2BXewj	2021-05-31 14:33:12
380	ITIFdc	Washington, DC	On June 2nd, Dana Rao of @AdobePolicy will discuss the ways online media can improve its trust with consumers, duri… https://t.co/FXuMvTIL7i	2021-05-31 14:30:00
381	TwitTok8		“Keep your hands clean.” #TikTok @deeptomcruise #TomCruise #TC #deepfakes https://t.co/CWWD61h7kZ	2021-05-31 14:15:00
382	PhilRanta	Los Angeles, CA	Deepfakes are getting cheaper and harder to detect. If you love meaningless culture wars, you’re about to enter a g… https://t.co/03Kqb48mOT	2021-05-31 13:56:53
383	xpression_app		The clock is ticking, ⏰ but xpression camera is here to help you make it through the workweek! Click the link… https://t.co/uivQCpQOXT	2021-05-31 13:35:10
384	CEPIC_Official	CEPIC - Berlin	Regulation around #AI is evolving on both sides of the Atlantic. In New York a new law on rights to publicity and d… https://t.co/4dlbkNk231	2021-05-31 13:34:54
385	MarkoStankic	Belgrade	Tom Cruise Deepfake Account Is At It Again With A Brand New Video: These Tom Cruise deepfakes are just getting bett… https://t.co/PfouW3ZjaQ	2021-05-31 13:01:08
386	AINewsInt	🔺🌎🔺	One group that’s embraced AI: Criminals: https://t.co/Kc9GZvybZ8 From deepfakes to enhanced password cracking,… https://t.co/g4T6aLmuYp	2021-05-31 13:00:28
387	ITIFdc	Washington, DC	🖥️: Join @ITIFdc, @TheOfficialACM, U.S. Tech Policy Committee &amp; @ONA on June 2 for a conference on what the public… https://t.co/5Ejgeh1CDj	2021-05-31 13:00:01
388	XenaGifts	USA	Tom Cruise Deepfake Account Is At It Again With A Brand New Video These Tom Cruise deepfakes are just getting bette… https://t.co/XcPvICKD8f	2021-05-31 12:49:06
389	adam_aboveall	The Great Beyond	@profeser_wiliam @Israel the video is clearly fake and manipulated to be antisemetic, anyone with a 5minute tutori… https://t.co/u2yZ4fcSay	2021-05-31 12:39:19
390	samir_kalia	Delhi~Gurgaon, India🇮🇳🌍🌏🌎	'One group that’s embraced AI: #Criminals.' 😱 @laurenscerulus, @POLITICOEurope From deepfakes to enhanced password… https://t.co/BoEDSbxZWJ	2021-05-31 12:22:56
391	MlTSKlLEAKS	updates on palestine⬇️	@pallmallpussy deepfakes are so creepy umm	2021-05-31 11:47:15
392	walidsa3d	Tunis, Tunisia	@jilliancyork Better than deepfakes.	2021-05-31 11:38:45
393	jdevoo	Lausanne, Switzerland	Someone mentioned deepfakes in mapping and looked up history of known fakes, forgeries and deceptive facsimiles https://t.co/d3iElEEmSF	2021-05-31 11:08:33
394	5RightsFound	London, UK	France wants to regulate deepfakes: https://t.co/wGjk4bx0tV https://t.co/cTkoFGJdDF	2021-05-31 10:45:03
395	DeBalie	Leidseplein, Amsterdam	WEDNESDAY | 2 JUNE | 7:30 PM Fake news, deepfakes and cheapfakes. An infocalypse is closing in on us. With:… https://t.co/C0ZuDo9G3f	2021-05-31 10:07:16
396	aservais1	belgium	One group that’s embraced #AI: Criminals. From deepfakes to enhanced password cracking, hackers are discovering the… https://t.co/uvLz9OyBFQ	2021-05-31 09:33:07
397	dcuthbert	Airport lounges.	The last goal is huge: trust in digital imagery and news reporting is at an all-time low. From the awful 'fake news… https://t.co/2MCecV9Itd	2021-05-31 09:18:54
398	peter_gummerson	Chiswick, London, UK	@thomasjaine @asoundeffect Dunno much about it but could the tech behind audio deepfakes one day be used to rebuild badly recorded dialogue?	2021-05-31 09:11:21
399	queenfreak88		Celeb Deepfakes full details, whether it is actually safe or even not, it is actually lawful where you are keeping,… https://t.co/LMyCApNPCv	2021-05-31 08:46:30
400	kurtdjrob	Poughkeepsie, N.Y.	Anyone with an iPhone can now make deepfakes. We aren’t ready for what happens next. https://t.co/FDCTMtKMVV	2021-05-31 08:45:42
401	club_ebios	France	One group that’s embraced #AI: #Criminals From #deepfakes to enhanced #password #cracking, #hackers are discovering… https://t.co/moHgIiRJXV	2021-05-31 08:26:01
402	cynthiabasinet	#military-industrial-Congressi	They’re always #stalking #instyle #allofme #stalkarazzi #deepfakes That’s who! #ipaintfree #feedme… https://t.co/s14XOgytjz	2021-05-31 08:25:00
403	saephon_gg	Las Vegas, NV	@towelthetank Deepfakes have gotten too good 😓	2021-05-31 08:17:38
404	RedPacketSec		The Ministry of Internal Affairs of Russia will launch a program for recognizing deepfakes in the fall of 2022 -… https://t.co/609rMucyz6	2021-05-31 08:03:33
405	EndNowCyber	Hyderabad, India	Spotting Fake Info - Misinformation &amp; Disinformation #fakenews #misinformation #disinformation #deepfakes… https://t.co/wnJiHsUuJf	2021-05-31 07:57:13
406	Transform_Sec	London, England	The #cybersecurity reality distortion field &gt;&gt; #Deepfakes and other manipulated data &gt;&gt; https://t.co/Xer7xWdDSo via… https://t.co/RfEFCWCSyl	2021-05-31 07:45:02
407	reddit4devs		https://t.co/ml1jcZwfmp Create Deepfakes in 5 Minutes	2021-05-31 07:34:29
408	CATS_Middlesex	London	From deepfakes to enhanced password cracking, hackers are discovering the power of AI for malicious use. What effec… https://t.co/UAMx6pIyuU	2021-05-31 07:24:40
409	CaroleChabalier	Paris, France	📆Why the underlying technology of deepfakes can help build positive customer experiences. https://t.co/iKuCF5fyq5	2021-05-31 07:22:10
410	Chuck_Moeller	New York	Top story: Create Deepfakes in 5 Minutes with First Order Model Method https://t.co/4niXaYk9ku, see more https://t.co/eOJgDsLbzj	2021-05-31 07:06:49
411	genericgranola	The Internet	Going Deep with Deepfakes https://t.co/xcxSrwFHaY #AI #MachineLearning #DataScience #ArtificialIntelligence Trendi… https://t.co/ghVzGzEydw	2021-05-31 07:02:24
412	genericgranola	The Internet	Going Deep with Deepfakes https://t.co/xcxSrwXizy #AI #MachineLearning #DataScience #ArtificialIntelligence Trendi… https://t.co/UySAK1w5Gp	2021-05-31 07:02:15
413	cont_learn	Mission Viejo, CA	Create Deepfakes in 5 Minutes https://t.co/5suqDNL3UK #programming	2021-05-31 07:00:03
414	EHackerNews		The Ministry of Internal Affairs of Russia will launch a program for recognizing deepfakes in the fall of 2022… https://t.co/tOPK2h4BVt	2021-05-31 06:58:35
415	queenfreak88		Celeb Deepfakes A considerable amount of individuals are actually alone as well as they always anticipate possess y… https://t.co/XGAEj3tqXl	2021-05-31 06:54:28
416	feedpushr	Tou	Create Deepfakes in 5 Minutes https://t.co/x8rzGRkIvV	2021-05-31 06:50:26
417	deadtheorist	Australia	In which I think about why deepfakes are so upsetting and the role of the body online. https://t.co/7m07R2ImjP	2021-05-31 06:39:35
418	NMZivkovic	Novi Sad, Republic of Serbia	Be skeptical! Things might not be quite as they seem 👀 Video: https://t.co/FkZzaYdYmD Article:… https://t.co/AXN2wyRdIM	2021-05-31 06:33:53
419	NWPCSwitzerland	Switzerland	The Ministry of Internal Affairs of Russia will launch a program for recognizing deepfakes in the fall of 2022 News… https://t.co/ZslCBWbDYV	2021-05-31 06:30:07
420	MegaByteSec	Israel	The Ministry of Internal Affairs of Russia will launch a program for recognizing deepfakes in the fall of 2022… https://t.co/6Cehh0xDVa	2021-05-31 06:27:03
421	KingNormies	United States	https://t.co/t1ApXWszGF The Ministry of Internal Affairs of Russia will launch a program for recognizing deepfakes… https://t.co/RN5W4zz09l	2021-05-31 05:57:35
422	Raziel_83	1428ElmStreet-Springwood/Ohio	@reface_app DeepFakes are terrible 🤨	2021-05-31 05:41:55
423	iwan1979	Singapore	Why deepfakes are a troubling new trend - Namecheap Blog - https://t.co/9yG21tMvUp	2021-05-31 05:30:42
424	podcastideasbot	the cloud	a podcast where jacksfilms raps about deepfakes with one direction	2021-05-31 05:11:28
425	bp_reporter		Lip Sync and Deepfakes: A novelty or a great tool for the film industry? https://t.co/B6PR8hONaN #filmmaking… https://t.co/iH6cooE2J3	2021-05-31 05:11:10
426	bilalmustafabu4	Qasimabad Hyderabad	Manipulated media types includes deepfakes, lost context and staged media. Spreading fake news is supposed to be ca… https://t.co/0DEcPuNk5M	2021-05-31 05:10:06
427	arXiv_Daily	1.5 AU	CMUA-Watermark: A Cross-Model Universal Adversarial Watermark for Combating Deepfakes https://t.co/bmH1p9b0sl by Ha… https://t.co/nFilDU6PyX	2021-05-31 05:08:22
428	SanjeevGiri2	Mumbai	The Ministry of Internal Affairs of Russia will launch a program for recognizing deepfakes in the fall of 2022 https://t.co/js8Kx92P3q	2021-05-31 05:06:03
429	dackdel	Earth Mark 1	@DegenerateLibe2 @binitamshah Sure. But if I make deepfakes I’m going to add this part of my work flow to just de-c… https://t.co/9KPtTlrGPJ	2021-05-31 04:39:32
430	uradn	middle of nowhere	In a paper published online last month, University of Washington professor Bo Zhao employed AI techniques similar t… https://t.co/zENY5Z2wMA	2021-05-31 04:34:22
431	Dylan_okaychamp	England (get me out of here)	Is it bad that I can get literal hours of entertainment just by watching and making stupid ass deepfakes of people	2021-05-31 04:14:36
432	netsecu		https://t.co/KnS3HZihi7 The Ministry of Internal Affairs of Russia will launch a program for recognizing deepfakes… https://t.co/LdLCMX7MzA	2021-05-31 04:13:12
433	IT_securitynews	Worldwide	The Ministry of Internal Affairs of Russia will launch a program for recognizing deepfakes in the fall of 2022 https://t.co/UpUSHWFes2	2021-05-31 04:04:24
434	corizance	linkedin.com/company/corizance	Fewer than 30% of business have a plan to combat deepfakes, survey finds #MachineLearning #learning via… https://t.co/ODNNmm4TdC	2021-05-31 03:51:35
435	senthenes	Switzerland 🇨🇭, Bern	The Ministry of Internal Affairs of Russia will launch a program for recognizing deepfakes in the fall of 2022 https://t.co/ZttmOv4t3z	2021-05-31 03:46:10
436	JimBourke	Socially Distanced	The Ministry of Internal Affairs of Russia will launch a program for recognizing deepfakes in the fall of 2022 https://t.co/Fj0VbsCu6O	2021-05-31 03:46:03
437	Protecit_online		The Ministry of Internal Affairs of Russia will launch a program for recognizing deepfakes in the fall of 2022 https://t.co/PRRXNKReLT .	2021-05-31 03:43:29
438	3SmallPockets		*Watch* 📺 - *Seeing Is Believing* - What if facts can be manufactured? Ever increasing Disinformation, deepfakes an… https://t.co/VN1a6pZA0S	2021-05-31 03:38:31
439	3SmallPockets		*COVID Nepal, Deepfakes &amp; Carbon Offsets* 🏔️ 📺 🏭 *3 Small Pockets* : May 31st Morning Edition 🌞	2021-05-31 03:38:30
440	moontwerk	Lenapehoking	deepfakes are terrifying tbh	2021-05-31 03:28:16
441	LScottHarrell	Cozumel, Mexico	Will Deepfakes Lead to a Video Forensics Boom? - https://t.co/FIAxhf0ypx … [#forensics #videocontent] https://t.co/3PcvimQRwX	2021-05-31 02:54:14
442	revolug_	he	deepfakes are just inspect element but in real life	2021-05-31 02:36:26
443	CapSteveRogers	He/him	The Running Man really predicted deepfakes https://t.co/hTA61lB3Ys	2021-05-31 01:50:28
444	HngOver	Sun Valley, CA	It takes me about 3 episodes to get into each season of #theGirlfriendExperience , there's always one token chubby… https://t.co/TL7ewnEver	2021-05-31 00:50:13
445	Iquey	Seattle, WA	@JonahFama Ok so it's happening for real!!!! Yay! In a world with tiktok and Snapchat filters, deepfakes and battle… https://t.co/zTlUBWt0Uw	2021-05-31 00:29:26
446	slovborg	internet, 🇸🇮	@ToddVlasak @RandyRRQuaid Exactly. "You can release whatever you want, we will hide it from all social media platfo… https://t.co/fA4t4UhSKY	2021-05-30 23:52:10
447	mrsyamazakii	she/her | 🇵🇭	sharing those deepfakes with you was fun and i hope we can interact more in the future, we only had brief moments w… https://t.co/7M75EP5fqn	2021-05-30 23:49:55
448	RadCentrism	United States	@dootdoot5 Yup. Basically already happening...now add deepfakes...terrifying.	2021-05-30 23:43:59
449	joekamprad	Planet Erde	„Deepfakes. The Coming Infocalypse“	2021-05-30 22:53:04
450	marcusborba		One group that’s embraced #AI: Criminals From #deepfakes to enhanced password cracking, #hackers are discovering t… https://t.co/lFYM8VNEUY	2021-05-30 22:06:29
451	lmaospiffy	South Africa	not to be a party pooper but deepfakes are actually so dangerous 🗿	2021-05-30 21:43:50
452	Punjkora		What Are Deepfakes and How Are They Created? - IEEE Spectrum https://t.co/QTDwUljhrE	2021-05-30 21:37:43
453	ipfconline1	Marseille, France	New Deepfake Spotting Tool Proves 94% Effective – Here’s the Secret of Its Success https://t.co/jHzQkvN653… https://t.co/mhKlWPK0WY	2021-05-30 21:30:08
454	BoiiiiiiiMe		@ChrisRGun man these deepfakes getting wild	2021-05-30 21:06:43
455	sourfIowers	15	are the deepfakes editing a face on another person? because i've always found that odd https://t.co/9SwsxB1sb2	2021-05-30 20:56:29
456	shoonaya	New Delhi	@ARanganathan72 Get well soon to pummel the Deepfakes	2021-05-30 20:55:15
457	thisdayinkpop	krnb/jpop/etc will be featured	you're scum if you create deepfakes	2021-05-30 20:27:08
458	McQubit	England, GB, Planet Earth	Amazon permanently blocks police from using Rekognition https://t.co/Fehk42R8Mk #rekognition #deepfakes… https://t.co/B7Bxf2iVnT	2021-05-30 20:10:03
459	brutamerica	United States	Is this video of Tom Cruise fake or real? Deepfakes are computer-generated fake videos and they are on the rise. H… https://t.co/O0ed15SObl	2021-05-30 20:01:00
460	Sg_esquire	Wit my stick in da club, cryin	Oh God deepfakes have gone too far https://t.co/AhUAr3WgI4	2021-05-30 19:58:03
461	carlesdijous	Barcelona, Spain	One group that’s embraced #AI: #Criminals. From #deepfakes to enhanced password cracking, #hackers are discovering… https://t.co/nmIiv9PH2e	2021-05-30 19:43:27
462	Freckris	they/them	@GroovyBruce loving these deepfakes	2021-05-30 19:34:04
463	adrianawithon3n		@NickBrownEdTech Agreed! I found it to be very much overlapping with the ideas of deepfakes and misinformation from… https://t.co/aj0AnRhqHk	2021-05-30 18:46:19
464	twisted_copper	Portland, OR	How would you describe the expression on this dude’s face? . (I have no idea who this cheap action figure is suppos… https://t.co/xajcY69Exl	2021-05-30 18:41:19
465	Prison_Health	Honolulu, Hawaii	...UW professor Bo Zhao employed AI techniques similar to those used to create so-called deepfakes to alter satelli… https://t.co/NvKhOTslGp	2021-05-30 18:30:38
466	mitsmr	Cambridge, MA, USA	Why the underlying technology of deepfakes can help build positive customer experiences. https://t.co/Gxm9O6i6WR	2021-05-30 18:05:01
467	kdnuggets	Brookline, MA, USA	Deepfakes are now mainstream. What’s next? - KDnuggets #KDN https://t.co/eilWGJdBKo	2021-05-30 18:00:56
468	oldmanjingles	Los Angeles, CA / Cotonou, Benin	@iyaboawokoya After deepfakes, a new frontier of AI trickery: fake faces https://t.co/j3LrChhI5Z	2021-05-30 17:16:16
469	KinteSpace	Los Angeles	FBI Warns That Deepfakes Will Be Used Increasingly in Foreign On Mar. 10, the FBI’s Cyber Division released a Priv… https://t.co/OFgpck9gjk	2021-05-30 17:02:15
470	ohyeahrevel		I just knew about deepfakes because of the petition going on in SK. Not from school, not from local news. This real… https://t.co/MDwfFLn4VF	2021-05-30 16:31:27
471	ohyeahrevel		This shit has been going on for years but whats worse is that people dont even realize the existence of deepfakes.	2021-05-30 16:28:26
472	cornichecorp	Cyberspace	General News #ArtificialIntelligence #learning #machinelearning via https://t.co/KDUhFaFE1M https://t.co/p37nArn15S	2021-05-30 15:26:47
473	BlackArrowCyber	Guernsey, Channel Islands	Black Arrow Cyber Threat Briefing 28 May 2021: Cyber Insurance Firms Start Tapping Out As Ransomware Continues To R… https://t.co/soI01ppXit	2021-05-30 15:07:09
474	AmitRajaNaik	Bengaluru	General News #MachineLearning #artificialintelligence #learning via https://t.co/gGK6TObGKi https://t.co/Grg1lMCsTN	2021-05-30 15:03:41
475	SureshRukman	linkedin.com/in/sureshrukman	General News #ArtificialIntelligence #learning #machinelearning via https://t.co/3NKgw00W6J https://t.co/GxdLC3dIeu	2021-05-30 14:51:31
476	naikrd	New York, USA	General News #ArtificialIntelligence #learning #machinelearning via https://t.co/lWfQGVjKXK https://t.co/Xo6Zjv67vE	2021-05-30 14:42:20
477	jposwal	Gurgaon, India	globalync_netRT PMProuk: General News #ArtificialIntelligence #learning #machinelearning https://t.co/spewp2uihe	2021-05-30 14:37:46
478	sajidmirza	United Kingdom	General News #ArtificialIntelligence #learning #machinelearning via https://t.co/bDTgBUIWtG https://t.co/sSe2ojC0Vq	2021-05-30 14:35:36
479	ITIFdc	Washington, DC	On June 2nd, Dana Rao of @AdobePolicy will discuss the ways online media can improve its trust with consumers, duri… https://t.co/bubl9pV4Ab	2021-05-30 14:30:00
480	FirmKnow	New York, USA	General News #ArtificialIntelligence #learning #machinelearning via https://t.co/gONt95LURN https://t.co/mzMWzB7JpW	2021-05-30 14:26:54
481	future_of_AI		How Face Swap Machine Learning Work ? https://t.co/xm2Kgy9DEu #ai #machinelearning #artificialintelligence… https://t.co/ECCTBCPwO3	2021-05-30 14:20:02
482	PeeterPatter		Y'all just discovered deepfakes, this shit been going on for years :( https://t.co/EiTcXANaz1	2021-05-30 13:52:39
483	Panda_Security	Worldwide	Deepfakes have become common, and people often use them with evil purposes. How can these undermine democracy?… https://t.co/Xvxvrnhjbg	2021-05-30 13:00:33
484	ITIFdc	Washington, DC	🖥️: Join @ITIFdc, @TheOfficialACM, U.S. Tech Policy Committee &amp; @ONA on June 2 for a conference on what the public… https://t.co/lu7iw1eeIy	2021-05-30 13:00:01
485	stephanekoch	Geneva, Switzerland	"In a paper published online last month, University of Washington professor Bo Zhao employed AI techniques similar… https://t.co/6D6J905FCP	2021-05-30 12:47:47
486	Seth_ynkw	Tx ✈️ Md	Reface is the start of commercializing deepfakes 😳	2021-05-30 12:10:33
487	NevadaITSolutio	Reno,NV	Deepfakes are receiving a lot of bad press. U.S. Sen. Marco Rubio (R-Fla.) called the technology a propaganda weapo… https://t.co/QATnkOdGkq	2021-05-30 09:52:08
488	ai_summary		Adversarial attacks in machine learning: What they are and how to stop them #ArtificialIntelligence #Chatbots… https://t.co/i8KzU2FlNQ	2021-05-30 09:46:34
489	KuruiReiten		@KrisOwrey @Eldagusto @Titanmatrix @TheRCScott @neilhimself @SigilUniverse Except it's all there, with sources. Are… https://t.co/dZoR40jQoN	2021-05-30 09:43:43
490	swirlOsquirrel	Hollywoodland	@andreeavr @UwRealityLab That’s a REAL problem at the societal level that VR is doing nothing to solve, and indeed… https://t.co/1JaMsJuDrk	2021-05-30 09:39:07
491	kmp6684		@BeckiSissy @CelebsDavy ended up wathing those deepfakes last night https://t.co/JY8WEuJD9X	2021-05-30 09:37:07
492	vermeilicide	planet	a TV show but every scene is made out of stock images and the characters are deepfakes.	2021-05-30 09:35:57
493	genericgranola	The Internet	Deepfakes &amp; Fake news make the Society Weaker -so how to deal with it https://t.co/FCi4ZiYNNV #AI #MachineLearning… https://t.co/uYzzuXr3Bz	2021-05-30 07:02:19
494	alien888888881		@Stephen24563580 This blurred and low res video is not evidence. In fact, hese days you can fake anything with free… https://t.co/5BNLYLXCTE	2021-05-30 06:24:01
495	n1veda	Singapore	This is one of the many reasons i fear having kids. The world seems fcked up as it is and then with the advent of d… https://t.co/yLko7bzy57	2021-05-30 05:33:59
496	TheOsternShow	United States	https://t.co/oeFe0Dy7gv So I just discovered #deepfakes of Tom Cruise and I'm fuckin shook.	2021-05-30 04:42:34
497	Cyber_Gnostic	Where is my mind?	The government and tptb will be able to keep their identities and data hidden, as well be able to use fake accounts… https://t.co/Qd1cu2msOa	2021-05-30 03:27:29
498	Jedi4Revolution		Seeing is believing | VPRO Documentary #DeepFakes #infocalypse #QuestionEverything #documentaries everyone should… https://t.co/Cdq0MD9MyC	2021-05-30 03:20:27
499	JiroSomething		@ImMiltonG Ever heard of fake news and deepfakes??	2021-05-30 02:35:38
500	AlexBryantCrack	The meth lab down hllwd blvd	@VictoriaaAriel @elijahruby3 I used deepfakes son/nephew	2021-05-30 00:20:37
501	chemtrailhaze	socal	@thyrll doesnt help that china and russia are working on their own biden clone lines... the biden deepfakes are act… https://t.co/sKZp7GCTjA	2021-05-29 23:56:41
502	FarsightSecInc	San Mateo, California	In a paper published online last month, University of Washington professor Bo Zhao employed AI techniques similar t… https://t.co/DIBmgAbTau	2021-05-29 23:50:59
503	illuminati1111	Concord Ca	@mvollmer1 @simonlporter It was a way of identifying deepfakes, until this article was published. Now it’s obsolete 😄	2021-05-29 23:42:50
504	bigpatriotwolf		@ltrust28 More peaceful people getting framed by those racist deepfakes, I see.	2021-05-29 23:14:56
505	fatemamisbah	Earth 🌍	@Worldwide_Wonho Can we email highline or something?? Cuz this is like harassment. Making deepfakes and all.	2021-05-29 23:09:46
506	harrysinwonder	aidan, mads, faye, isaac ♡	i still can’t believe this video exists deepfakes are so scary https://t.co/oU17iZBcBe	2021-05-29 22:44:02
507	joelcarrick	Medford, OR, USA	Bruce Campbell Spaghetti-Western deepfakes. I love the Internet. 2021 is already the best year of this decade by fa… https://t.co/wiz3WHV5yE	2021-05-29 22:09:57
508	mvollmer1	Frankfurt, Germany	Algorithm Detects #Deepfakes by Analyzing Reflections in Eyes 👀 - is this a way of identifying deepfakes?… https://t.co/frQ6CxgMgv	2021-05-29 21:43:55
509	IchBinEinGeyer	The Internet	I predicted flash mobs would turn into terrorist attacks and riots and I predicted deepfakes would eventually play… https://t.co/eA2kIrv2Tr	2021-05-29 21:08:56
510	imsoconfused42		House of leaves was about deepfakes.	2021-05-29 21:06:29
511	MatthewFFerraro	Washington, DC	It's an exciting day in the world of #deepfakes #legislation! Today, #NewYork's new law establishing a statutory ri… https://t.co/XEFFwAALO1	2021-05-29 21:01:31
512	MonkipiQuinn	San Diego, CA	Mass Effect didn't have deepfakes unti the year 2177???	2021-05-29 20:48:45
513	AGU_SciComm		Not necessarily #SciSharSci...but relevant for messaging: Don't Trust Your Eyes: Image Manipulation in the Age of… https://t.co/KCiVRgpqD0	2021-05-29 20:45:03
514	i1l_4llAh		#deepfakes are a potentially #dangerous #tech especially considering our current #culture of #celebritygossip and… https://t.co/dOWL58Wtgu	2021-05-29 18:18:19
515	csunflowr	singapore	There’s been lots of deepfakes doing lives as famous celebrities on TikTok and it’s so hard to tell if it’s fake or not!	2021-05-29 17:44:15
516	midert_cup	Bethesda, MD	@Plashe10 @shoe0nhead has some great deepfakes out there!	2021-05-29 17:43:10
517	cynthiabasinet	#military-industrial-Congressi	@KatesRangers Keep selling us! #dutchessofcambridge #stalkarazzi #deepfakes #facialrecognition #mediawars… https://t.co/nybL5hIOo8	2021-05-29 17:12:53
518	DarkFirebrand	If you don't know, worry.	@FenrikRuinsUrTL @PandasAndVidya or... they have that thing that does easy deepfakes over movies now. so.... imag… https://t.co/VR2VVynYj0	2021-05-29 17:09:47
519	krishnasait		@Neuro_Skeptic The rise of deepfakes will accelerate the advent of Brain Machine Interfaces @Neuro_Skeptic	2021-05-29 16:45:49
520	DanIsNotNice	Napa, CA	The deepfakes are gonna be lit... https://t.co/mz672JcZKI	2021-05-29 16:12:26
521	TheTechShowTV	Washington, DC	A new platform called https://t.co/AuBHXnvJCY that lets content creators, celebrities, and others generate audio de… https://t.co/55rClRioMr	2021-05-29 15:57:27
522	gigglypundit		The session on #deepfakes is now up! Watch it here: https://t.co/LNXoKnynwr #machinelearning… https://t.co/Hz1O6KFbPe	2021-05-29 15:45:39
523	ipfconline1	Marseille, France	How do #deepfakes work Face Swapping and Facial Manipulation https://t.co/IJpHvMZd21 v/ @cogitotech #AI… https://t.co/5rPKZay3mC	2021-05-29 15:45:07
524	F_FreymadL	Berlin	@Neuro_Skeptic @panther_modern As a sexworker I see great potential of actualy producing interesting content withou… https://t.co/2ydOUN4M4O	2021-05-29 15:41:41
525	inderbarara	New Delhi, India	I just published #Deepfakes &amp; Fake news make the Society Weaker -so how to deal with it https://t.co/tiFZr2Al8M… https://t.co/6QEBgxMehR	2021-05-29 15:41:18
526	MoseyJJ		@AnthonyCSN @AdahopAda Isn't that essentially what Deepfakes are?	2021-05-29 15:31:51
527	Cyber__Person	Earth-1218	@Neuro_Skeptic Somebody will train an AI to determine real or deepfake images Eventually that'll be used to make b… https://t.co/i3W5qYmVe7	2021-05-29 14:53:43
528	ITIFdc	Washington, DC	On June 2nd, Dana Rao of @AdobePolicy will discuss the ways online media can improve its trust with consumers, duri… https://t.co/Euf5BZnHeE	2021-05-29 14:30:00
529	dasdrehmoment	Wean	Yes, of course. But then again we have stopped to trust images and videos even before the proliferation of deepfak… https://t.co/HTYEfnMA3Q	2021-05-29 14:18:22
530	BSSWorldwide	Pakistan	WE ARE LIVE! Panel Discussion Deepfakes: Seeing is No Longer Believing https://t.co/Nct4TUS69E	2021-05-29 14:10:00
531	SOTevents	Pakistan	WE ARE LIVE! Panel Discussion Deepfakes: Seeing is No Longer Believing https://t.co/HxC32Ibmnz	2021-05-29 14:10:00
532	arebyte	Canning Town	Learn deepfake technology this June... Make or Break: An Introduction to Deepfakes With artist Libby Heaney… https://t.co/dv76s9Uh1D	2021-05-29 14:02:08
533	jasonmlange	Los Angeles	Hacking people not tech is the crisis we’re walking into! AI deepfakes will make this even more dangerous. https://t.co/BXGK7CL7sd	2021-05-29 14:00:59
534	Neuro_Skeptic	UK	@StefanFSchubert Indeed, I think the rise of deepfakes could be good for some people. Revenge porn and leaked nudes… https://t.co/I6atD15tko	2021-05-29 13:57:55
535	Neuro_Skeptic	UK	@jmcquivey @pidays It's not entirely new but deepfakes could make it much easier/cheaper especially when it comes t… https://t.co/gX8YmQhm4Y	2021-05-29 13:56:05
536	Neuro_Skeptic	UK	@themusictagger Yeah, but with deepfakes, even people who actually want to know the truth will struggle	2021-05-29 13:54:32
537	IDTheftScout	Australia	#GuestPost by Alex J. Coyne: Into the World of Deepfakes https://t.co/0lq5hoAruU: ?https://t.co/NkCyijjxCr… https://t.co/yf3hUpJTq0	2021-05-29 13:53:10
538	kevinmcld	East	@Neuro_Skeptic Our deepfakes began at language, we simply never set out to dispute the existence of "me" or "you" o… https://t.co/DHEOYe1mAz	2021-05-29 13:23:57
539	GUN_Vanguard		Just saw an ad for an app that allows you to do deepfakes and I can't imagine that being abused in any way	2021-05-29 13:21:19
540	ITIFdc	Washington, DC	🖥️: Join @ITIFdc, @TheOfficialACM, U.S. Tech Policy Committee &amp; @ONA on June 2 for a conference on what the public… https://t.co/Jy3IbYUcEK	2021-05-29 13:00:00
541	Neuro_Skeptic	UK	Everyone's worried about people getting fooled by deepfakes, in porn or politics etc. But that seems like a tempora… https://t.co/vT7e8G0Wps	2021-05-29 12:50:51
542	mitsmr	Cambridge, MA, USA	How deepfakes can help build positive customer experiences. https://t.co/Gxm9O6i6WR	2021-05-29 12:11:01
543	kashifmanzoor	Dubai	When seeing is no longer believing: Inside the Pentagon's race against deepfake videos https://t.co/DF5PkrLDfw #AI… https://t.co/olgZyG42xF	2021-05-29 12:07:05
544	queenfreak88		Celeb Deepfakes possess lunch time together, go in the gathering, long drive, tours, as well as anywhere else and… https://t.co/hf5sshbTyz	2021-05-29 11:37:16
545	duneprince		All these advancements in video and audio deepfakes will make one day audio and video evidence not be considered ev… https://t.co/lqkZ8JgCkn	2021-05-29 11:02:56
546	dohanews	Doha, Qatar	From ‘deepfakes’ to genetic modification, technology is rapidly integrating into every aspect of our lives. Here a… https://t.co/Q3trLYvEQP	2021-05-29 10:40:00
547	poli_com	World	#ICA21 Research highlight: Misinformation and Deepfakes #polcom #ica_pol https://t.co/zsTKKtHzk2	2021-05-29 10:30:00
548	ai_summary		Is Biometrics the New AI Toolset to Execute Cybercrimes? #ArtificialIntelligence #Deepfakes https://t.co/cvcvfu767n	2021-05-29 10:17:15
549	IcepickInTheory	Earth-ish	@charlottegore @shadowinthevoid You're missing the larger picture - we have deepfakes now and with enough source ma… https://t.co/bEgHGD4BKO	2021-05-29 10:14:03
550	bradgalriri	Sydney, Australia	@nemenaky As a raiders fan with not a whole lot of knowledge about the franchise/league’s history, it’s been great… https://t.co/BLnnFNSewq	2021-05-29 09:03:54
551	jeanviet	Le Cannet, France	Le Replay 📺 du live Twitch @ECITV_Paris #DeepFakes 👇 ▶️ https://t.co/vJkuFfE9SS https://t.co/BWZeF3xjdC	2021-05-29 08:58:20
552	thenoodlevic	hankuk law chz	yowz the idea of deepfakes sound very dystopian to mee 😭	2021-05-29 08:13:57
553	dmuleicester	Leicester	The brilliant @LibbyHeaney talks deepfakes, art and AI as part of the @ARTAIFestival @tgharwood - totally free too… https://t.co/vQCFHJdjZd	2021-05-29 08:05:00
554	itz_vampiree	Texas, USA	@Iamlegend102 Deepfakes thana	2021-05-29 07:58:30
555	BSSWorldwide	Pakistan	Join the session Deepfakes: Seeing is No Longer Believing to explore why we need a parallel world of false imitatio… https://t.co/keNx2mB9NA	2021-05-29 07:36:13
556	SOTevents	Pakistan	Join the session Deepfakes: Seeing is No Longer Believing to explore why we need a parallel world of false imitatio… https://t.co/ld5FPAS7MR	2021-05-29 07:35:31
557	CaroleChabalier	Paris, France	📆Why the underlying technology of deepfakes can help build positive customer experiences. https://t.co/iKuCF5fyq5	2021-05-29 07:22:38
558	Max1957	Bologna	DeepCheapFakes - What happens when deepfakes become cheap?https://t.co/VMXVcQnT4X https://t.co/TuyVDqwepE	2021-05-29 07:19:03
559	Chris4Code		@Mat_Yarger Especially in times where fake news got important and perfectly hidden deepfakes are imaginable IMO dat… https://t.co/14iZWUmDRN	2021-05-29 07:05:51
560	aimenakhtar97	Lahore, Pakistan	My two cents on technologically motivated Deepfakes which have the potential to leave profound political and social… https://t.co/ENCcmMbYVu	2021-05-29 06:15:40
561	PressTheBet	Ky, SoCal, Toronto	But I like DeepFake Tom damn that’s disappointing, back to boring real life Tom 😂😂😂 https://t.co/LwnMaIQXH8	2021-05-29 04:11:09
562	JamalYusuf_	🌤Charlotte🌳, USA	I think when I first heard about deepfakes, I didn't really understand why it was such a problem. But now deepNudes… https://t.co/W3IOM0MUzu	2021-05-29 03:53:21
563	into_AI	talk@into.AI	Swapping faces - Deepfakes is one of the subset https://t.co/BIsSQRPsLi #deeplearning #intoAInews	2021-05-29 03:29:32
564	ACSial	Calgary, Alberta, Canada	My strange hobby of turning younger me into female action film characters continues. This is a consumer app, but I… https://t.co/Z8aBkp7WXE	2021-05-29 02:56:10
565	notarmcburney	Brooklyn, NY	and by using someone (almost universally) liked, people are more willing to accept what's being show as factual wit… https://t.co/RLQ8ffC8dU	2021-05-29 00:55:43
566	DamienEdits	Washington, USA	@realufobros Yeah that's one of the claims, that and CGI and nowadays probably deepfakes. It's some nwo antichrist… https://t.co/swXTVTvxZ0	2021-05-28 23:45:21
567	rishab21r		@BBCNews Down the road, could advances in NFTs be a way to combat the dark side of Deepfakes? @mcuban @chamath - thoughts?	2021-05-28 23:17:31
568	transromano		biggie had like the perfect tone and cadence to be replicated by vocal deepfakes	2021-05-28 22:29:26
569	ilkedemir		Excited to be a part of #WITOnlineFestival, join me on June 8th at 12pm for a battle against the dark side of #AI,… https://t.co/mCVP9R5IRZ	2021-05-28 21:35:06
570	hagieverse	she/her	how r u such a bad company that even the deepfakes u created are leaving I'm cryingg	2021-05-28 21:21:33
571	MomentaGroup	London	Businesses need to be prepared for this disruption and consider whether insurance assets will respond. #Deepfake… https://t.co/JFuXGZ0yAZ	2021-05-28 21:00:08
572	Toffeemen68	Vancouver	This optical illusion, Terror Subterra by Roger Shepard, shows two monsters that look different in size but are in… https://t.co/H6wYaCTei0	2021-05-28 20:24:53
573	LilJubbles		i’ve seen too many obama deepfakes where he’s singing chug jug or whatever bullshit. seeing him talk unedited is weird now	2021-05-28 20:10:32
574	jeremyhsu	New York, NY	@ShipLives @IEEESpectrum Yes, I'm sure we will also see better deepfakes in the wild used for misinformation/propag… https://t.co/TF8UVwaCL0	2021-05-28 19:49:50
575	LScottHarrell	Cozumel, Mexico	Will Deepfakes Lead to a Video Forensics Boom? - https://t.co/WAiaDnCL2Q … #videocontent #fakenews	2021-05-28 19:36:18
576	thefuturemktg	Toronto	A future world where iconic stars from the past are part of campaigns is no longer a dream. With technology, data a… https://t.co/9JNV6SQKNc	2021-05-28 19:35:00
577	Panda_Security	Worldwide	Deepfakes have become common, and people often use them with evil purposes. How can these undermine democracy?… https://t.co/QWLYEscLA1	2021-05-28 19:00:28
578	enda	Indonesia	Less than 30% of business have a plan to combat deepfakes, survey finds https://t.co/0j9XdPTaSA https://t.co/C1g8GUz5CP	2021-05-28 17:16:34
