# Supplementary material for: Deepfake tweets classification using stacked Bi-LSTM and words embedding
Source: PeerJ Comput Sci. 2021 Oct 21;7:e745. doi: 10.7717/peerj-cs.745 (PMC8576542; doi:10.7717/peerj-cs.745)
Supplement: Supplemental Information 1 [file peerj-cs-07-745-s001.zip › DeepFake/Sentiment Deepfake.csv]

	Unnamed: 0	user	location	text	data	date	cleanText	Polarity Score	sentiment
0	0	pictures_ai	New York	#trump clone will be online for few hours, feel free to live chat on twitch with him : #deeplearning #deepfake… https://t.co/quxwoazwd8	2021-06-02 07:21:43		trump clone online hours feel free live chat twitch deeplearning deepfake	0.2681818181818182	1
1	1	SabineO2010	Leonding, OÖ	New music from @brendan_m96 on the way!! 🎶👌🔥⏳🎶 #deepfake #NewSingle #cantwait https://t.co/nCFAgEpGtz	2021-06-02 05:19:31		new music brendan_m way deepfake newsingle cantwait	0.13636363636363635	1
2	2	minticooki	Chicago, IL	@Fakepix @disclosetv Manipulated. Why is there such desperation to twist and turn photos and print to serve a far r… https://t.co/v8aKOHz8Eu	2021-06-02 04:39:28		fakepix disclosetv manipulated desperation twist turn photos print serve far	0.1	1
3	3	baburajvarma	East Coast,Singapore	@anuraag_saxena Apps use AI future is #DeepFake scary but true🤭 https://t.co/vldJhTbbf0	2021-06-01 22:55:38		anuraag_saxena apps use future deepfake scary true	-0.05000000000000001	-1
4	4	meggyesfalvi	London, England	"If we don't stop this now, we don't try and change things now, this is going to just become the next pandemic"… https://t.co/cxWpETvF7f	2021-06-01 21:15:42		stop try change things going become next pandemic	0.0	0
5	5	trust_deep	New York	Check out this new video from one of the most impressive entertainment #deepfake accounts we've seen: https://t.co/m4N6bysjkE	2021-06-01 19:56:07		check new video one impressive entertainment deepfake accounts seen	0.5681818181818181	1
6	6	yohanns123456	በሸዋ ክፍለ ሀገር አዲስ አበባ ከተማ	😂😂😂 በጣም ገብጋባ ችጋራሞች ሆነው ነው እንጂ ለሆነ Geek ደህና ዶላር ቢከፍሉት he would've edited a much better audio. In fact, in the era of… https://t.co/gcJNnbi8o0	2021-06-01 19:28:05		በጣም ገብጋባ ችጋራሞች ሆነው እንጂ ለሆነ geek ደህና ዶላር ቢከፍሉት would edited much better audio fact era	0.5	1
7	7	TNR_Gold	Vancouver, BC (TSX.V: TNR)	"Gyrations" Many billions of dollars in losses are making their way through the system. #Bitcoin at this stage &amp; al… https://t.co/Z2MwuPiBSm	2021-06-01 19:11:36		gyrations many billions dollars losses making way system bitcoin stage amp	0.5	1
8	8	TNR_Gold	Vancouver, BC (TSX.V: TNR)	#DeepFake Love And #Crypto: #Bitcoin "Striptease Club Economics". https://t.co/5jiqsR4aqs #Tether #Dogecoin… https://t.co/u0cxopybxp	2021-06-01 18:57:28		deepfake love crypto bitcoin striptease club economics tether dogecoin	0.5	1
9	9	abishurprakash	Toronto, Ontario	Are you ready for #deepfake maps? https://t.co/q6XtD4MFYr	2021-06-01 18:11:56		ready deepfake maps	0.2	1
10	10	gregcocks_kiwi	Eldorado Springs, CO	Deep Fake Geography? When Geospatial Data Encounter Artificial Intelligence https://t.co/xIKAnlgejj #GIS #spatial… https://t.co/TNszkZERU4	2021-06-01 17:42:22		deep fake geography geospatial data encounter artificial intelligence gis spatial	-0.3666666666666667	-1
11	11	elluba	London	I'll be talking about AI art and @LibbyHeaney about deepfakes tomorrow evening at our @ArtAIFestival webinar 🤖🎉 Gr… https://t.co/tDQMutQhBc	2021-06-01 17:19:57		talking art libbyheaney deepfakes tomorrow evening artaifestival webinar	0.0	0
12	12	tlloydjones	London, England	Researchers experimented by applying #AI techniques to make portions of Seattle look more like Beijing. Such imager… https://t.co/1FQLVwfYW3	2021-06-01 16:08:02		researchers experimented applying techniques make portions seattle look like beijing imager	0.0	0
13	13	vidavatar		🎂HBD to Tom Holland, the Marvel Spoiler lol🤣 More funny clips you can make with VidAvatar👉https://t.co/iXTJTCv1wc .… https://t.co/j6lS2OiXDo	2021-06-01 15:30:00		hbd tom holland marvel spoiler lol funny clips make vidavatar	0.525	1
14	14	uxconnections	London	Deepfake Dubs: Flawless Films for the Foreign Market https://t.co/r3Jsjxe8kv #dubs #film #AI #deepfake https://t.co/H10DOr3Mls	2021-06-01 15:16:27		deepfake dubs flawless films foreign market dubs film deepfake	0.4375	1
15	15	TheRedElm	Santa Fe, NM	#Deepfake #Maps Could Really Mess With Your Sense of the World | WIRED https://t.co/v97iguVYdE #misinformation #disinformation	2021-06-01 15:05:11		deepfake maps could really mess sense world wired misinformation disinformation	-0.175	-1
16	16	facemagic_app		@billieeilish takes part in Black Swan?🤔 Everything is possible with FaceMagic!😉#facemagicapp 🤙… https://t.co/BwrxSxRRt9	2021-06-01 15:00:00		billieeilish takes part black swan everything possible facemagic facemagicapp	-0.08333333333333333	-1
17	17	TNR_Gold	Vancouver, BC (TSX.V: TNR)	Real #Miners 🇨🇦 ⛏ 🇺🇸 NO #DeepFake NONsense ⚡️ ⚠️ #Crypto😜 "The Art Of War": #China's Gold &amp; #Bitcoin Crypto Drag… https://t.co/zbvvN8mVAK	2021-06-01 13:03:39		real miners deepfake nonsense crypto art war china gold amp bitcoin crypto drag	0.05	1
18	18	A_Bourgeois	Montreal, QC	Is this the next source of #misinformation? https://t.co/2w9PXJHCr4 via @wired #conspiracy #DeepFake	2021-06-01 11:23:22		next source misinformation via wired conspiracy deepfake	0.0	0
19	19	analyticsinme	India	A Peek Behind the Veil: Uncovering the Good in Deepfake Technology https://t.co/wbwqd2i02B #Deepfake… https://t.co/3t26kpvsDu	2021-06-01 10:34:09		peek behind veil uncovering good deepfake technology deepfake	0.14999999999999997	1
20	20	screenshotmag	London	London-based #AI startup @Flawlessai claims its #deepfake technology could make dubbed #movies look way more natura… https://t.co/uxVkQjM0ym	2021-06-01 09:00:08		london based startup flawlessai claims deepfake technology could make dubbed movies look way natura	0.0	0
21	21	climatebabes	Den Haag, Nederland	The War Between AI and Blockchain https://t.co/w6ZaxQc35b #AI #ArtificialIntelligence #deepfakes #deepfake	2021-06-01 08:26:24		war blockchain artificialintelligence deepfakes deepfake	0.0	0
22	22	NMZivkovic	Novi Sad, Republic of Serbia	Be skeptical! Things might not be quite as they seem 👀 Video: https://t.co/FkZzaYdYmD Article:… https://t.co/KVQ2wEH6Nj	2021-06-01 07:51:11		skeptical things might quite seem video article	-0.5	-1
23	23	pictures_ai	New York	#trump clone will be online for few hours, feel free to ask him questions on twitch live chat : #deepfake… https://t.co/FkqmqRucRF	2021-06-01 06:56:32		trump clone online hours feel free ask questions twitch live chat deepfake	0.2681818181818182	1
24	24	Blogging__Guide	Washington, DC	What is a Deepfake? https://t.co/7dwcuDcaTC #deepfake #technology #future #ai #machinelearning #deeplearning #business	2021-06-01 03:03:13		deepfake deepfake technology future machinelearning deeplearning business	0.0	0
25	25	mcgillgeography	Montréal, Québec	Prof. Grant McKenzie interviewed for this article on #DeepFake Maps in Wired magazine. https://t.co/6toB51x1do	2021-06-01 00:23:22		prof grant mckenzie interviewed article deepfake maps wired magazine	0.0	0
26	26	Chahali	Scotland	#Deepfake Maps Could Really Mess With Your Sense of the World https://t.co/ogJr2gtqZO https://t.co/eudMcCCj0n	2021-05-31 21:56:47		deepfake maps could really mess sense world	-0.175	-1
27	27	i_intelligence	Zurich, Switzerland	#Deepfake Maps Could Really Mess With Your Sense of the World https://t.co/3rl6zxWl8V https://t.co/nOs8RPlyER	2021-05-31 21:49:28		deepfake maps could really mess sense world	-0.175	-1
28	28	SynFutures		#Deepfake Maps Could Really Mess With Your Sense of the World Researchers applied #AI techniques to make portions… https://t.co/suMIEWirRS	2021-05-31 21:11:16		deepfake maps could really mess sense world researchers applied techniques make portions	-0.175	-1
29	29	DataHuskies		Hello Beautiful People! Ever wonder what a deepfake voice sounds like? Check out one such example below!… https://t.co/VfAELDXSp8	2021-05-31 20:56:59		hello beautiful people ever wonder deepfake voice sounds like check one example	0.85	1
30	30	Bruk22378398		@PMEthiopia @AbiyAhmedAli It call #deepfake you should know better You can fake anything it look like real video… https://t.co/d252aCrRIL	2021-05-31 19:47:03		pmethiopia abiyahmedali call deepfake know better fake anything look like real video	0.06666666666666667	1
31	31	steube	Tampa Bay, FL	Deep Learning Generates a Video From Just ONE Image #ML #ArtificialIntelligence #AI #CYBERTECH #deepfake #DL #mi … https://t.co/mmZvGmvOMR	2021-05-31 19:43:19		deep learning generates video one image artificialintelligence cybertech deepfake	0.0	0
32	32	Bruk22378398		⚠⚠ warning be aware of a deepfake. They use #deepfake app to make it look like @AbiyAhmedAli voice . This is a warn… https://t.co/3eLZZH8mNg	2021-05-31 19:30:23		warning aware deepfake use deepfake app make look like abiyahmedali voice warn	0.25	1
33	33	TNR_Gold	Vancouver, BC (TSX.V: TNR)	#DeepFake Love And #Crypto: #Bitcoin "Striptease Club Economics". https://t.co/5jiqsR4aqs #Tether #Dogecoin… https://t.co/5FvOXq8csy	2021-05-31 16:27:34		deepfake love crypto bitcoin striptease club economics tether dogecoin	0.5	1
34	34	TNR_Gold	Vancouver, BC (TSX.V: TNR)	"Gyrations" Many billions of dollars in losses are making their way through the system. #Bitcoin at this stage &amp; al… https://t.co/Rt8xBPiZ8a	2021-05-31 16:09:44		gyrations many billions dollars losses making way system bitcoin stage amp	0.5	1
35	35	vidavatar		Bad guy？Good guy？🤔🤔 Get your Vidavatar right now🤑https://t.co/iXTJTCMCUM . . . . . #avatarify #deepfake #android… https://t.co/ymKt102EII	2021-05-31 15:30:00		bad guy good guy get vidavatar right avatarify deepfake android	0.09523809523809527	1
36	36	facemagic_app		Download FaceMagic App and swap your face into anyone !🔥 🤙https://t.co/ofwMZai8Lz . . . . . #facemagic… https://t.co/UMne39R9dn	2021-05-31 15:00:02		download facemagic app swap face anyone facemagic	0.0	0
37	37	preslavrachev	Munich, Germany	How I imagine I must be looking like, when I explain or present something. Except the short hair 😆 #deepfake https://t.co/fQ6LfONAV2	2021-05-31 14:55:30		imagine must looking like explain present something except short hair deepfake	0.0	0
38	38	nadianaffi	Canada, Montreal	📣👀Looking for 18 to 24 years old university students to participate in our project: Youth's potential to counterbal… https://t.co/hZ9H2BXewj	2021-05-31 14:33:12		looking years old university students participate project youth potential counterbal	0.05	1
39	39	AIEthicsWatch		#Deepfake maps could really mess with your sense of the world #AIEthics #EthicalAI #AI #ArtificialIntelligence… https://t.co/uDC0FTfzxs	2021-05-31 12:51:14		deepfake maps could really mess sense world aiethics ethicalai artificialintelligence	-0.175	-1
40	40	IstiCnr	Pisa, Italy	@ffalchi from @IstiCnr talking about #DeepLearning and #MachineLearning on ConverseRAI #RaiperilSociale… https://t.co/HAaGiOb4h4	2021-05-31 12:33:57		ffalchi isticnr talking deeplearning machinelearning converserai raiperilsociale	0.0	0
41	41	kirillklip	Planet #Earth, mostly.	#UniVerse Everything. Already. Here. Find🌍Share. #DeepFake Love &amp; #Crypto: #Bitcoin "Striptease Club Economics".… https://t.co/c5jv0Q7SXq	2021-05-31 10:32:09		universe everything already find share deepfake love amp crypto bitcoin striptease club economics	0.5	1
42	42	aadupuli	Singapore	Wondering whether this #PeterThiel video is #deepfake..?! #bitcoin	2021-05-31 10:24:56		wondering whether peterthiel video deepfake bitcoin	0.0	0
43	43	MridulRSingh	Greater Noida | Varanasi	#Deepfake maps could really mess with your sense of the world! No wonder most of #Google Map’s entries remains away… https://t.co/rT5uN6PfLw	2021-05-31 08:12:47		deepfake maps could really mess sense world wonder google map entries remains away	-0.175	-1
44	44	ClaesStenborg	Göteborg, Sverige	This is what a deepfake voice clone used in a failed fraud attempt sounds like https://t.co/DBRCQnx8j9 via @Verge #tech #deepfake #voice	2021-05-31 08:01:24		deepfake voice clone used failed fraud attempt sounds like via verge tech deepfake voice	-0.5	-1
45	45	NMZivkovic	Novi Sad, Republic of Serbia	Be skeptical! Things might not be quite as they seem 👀 Video: https://t.co/FkZzaYdYmD Article:… https://t.co/AXN2wyRdIM	2021-05-31 06:33:53		skeptical things might quite seem video article	-0.5	-1
46	46	kirillklip	Planet #Earth, mostly.	#BITiCon Curling?! #Bitcoin &amp; #Tether😭Sliding Together #Crypto Pump: TOO Good to be True? Real Beavers are… https://t.co/lp1WMnNppt	2021-05-31 06:24:31		biticon curling bitcoin amp tether sliding together crypto pump good true real beavers	0.4166666666666666	1
47	47	bp_reporter		Lip Sync and Deepfakes: A novelty or a great tool for the film industry? https://t.co/B6PR8hONaN #filmmaking… https://t.co/iH6cooE2J3	2021-05-31 05:11:10		lip sync deepfakes novelty great tool film industry filmmaking	0.8	1
48	48	radio_on_berlin	Berlin	Lecture on #AltRight https://t.co/HrFpFhzyvN #deepfake #truelies is starting now Listen live here: https://t.co/SRZfCgl7QX :	2021-05-31 04:00:06		lecture altright deepfake truelies starting listen live	0.06818181818181818	1
49	49	Blogging__Guide	Washington, DC	What is a Deepfake? https://t.co/7dwcuDcaTC #deepfake #technology #future #ai #machinelearning #deeplearning #business	2021-05-31 02:36:18		deepfake deepfake technology future machinelearning deeplearning business	0.0	0
50	50	TNR_Gold	Vancouver, BC (TSX.V: TNR)	"Gyrations" Many billions of dollars in losses are making their way through the system. #Bitcoin at this stage &amp; al… https://t.co/Zbp0qaBcgb	2021-05-30 22:30:07		gyrations many billions dollars losses making way system bitcoin stage amp	0.5	1
51	51	TNR_Gold	Vancouver, BC (TSX.V: TNR)	#DeepFake Love And #Crypto: #Bitcoin "Striptease Club Economics". https://t.co/5jiqsR4aqs #Tether #Dogecoin… https://t.co/U6VMesRFgN	2021-05-30 22:27:00		deepfake love crypto bitcoin striptease club economics tether dogecoin	0.5	1
52	52	carlesdijous	Barcelona, Spain	#Deepfake #maps could really mess with your sense of the world. Researchers applied #AI techniques to make portions… https://t.co/5Y53iD1a4z	2021-05-30 21:24:00		deepfake maps could really mess sense world researchers applied techniques make portions	-0.175	-1
53	53	obrun26	Village of North Bay, WI	@LanceSchukies @PhilipIngMBE The ultimate #deepfake, the #steeledossier, #Russian #collusion	2021-05-30 18:54:37		lanceschukies philipingmbe ultimate deepfake steeledossier russian collusion	0.0	0
54	54	Dagnum_PI		@meisshaily @hudson_chatbots @___chrispie___ #Deepfake is definitely a up and coming problem but it's something you… https://t.co/1dvoQrH5B7	2021-05-30 18:51:29		meisshaily hudson_chatbots ___chrispie___ deepfake definitely coming problem something	0.0	0
55	55	twisted_copper	Portland, OR	How would you describe the expression on this dude’s face? . (I have no idea who this cheap action figure is suppos… https://t.co/xajcY69Exl	2021-05-30 18:41:19		would describe expression dude face idea cheap action figure suppos	0.25	1
56	56	kirillklip	Planet #Earth, mostly.	#BITiCon Curling?! #Bitcoin &amp; #Tether😭Sliding Together #Crypto Pump: TOO Good to be True? Real Beavers are… https://t.co/kqhGkhHMNM	2021-05-30 17:56:29		biticon curling bitcoin amp tether sliding together crypto pump good true real beavers	0.4166666666666666	1
57	57	vidavatar		💀➕💵 Make eveything alive @vidavatar ⚒https://t.co/iXTJTCv1wc . . . . . #avatarify #deepfake #android #funnyclips… https://t.co/vx861yNaml	2021-05-30 15:30:00		make eveything alive vidavatar avatarify deepfake android funnyclips	0.1	1
58	58	ryan_the_gray1	rasht.Iran	I’m Joe Biden’s husband https://t.co/TmsQ9qq4K9 #deepfake #Biden https://t.co/1EUk8EN2pJ	2021-05-30 14:00:55		joe biden husband deepfake biden	0.0	0
59	59	Nayeem_007KMR	Chandigarh, India	#Infodemic , #Deepfake , The worst crime is faking it..... https://t.co/iDlgbYsLJh	2021-05-30 12:03:22		infodemic deepfake worst crime faking	-1.0	-1
60	60	nigewillson	ringwood, uk	Veritone Wants to Deepfake Clone Your Voice via @DigitalTrends https://t.co/fBnk9nFb99 #ai #artificialintelligence… https://t.co/PGtRK1valp	2021-05-30 11:15:03		veritone wants deepfake clone voice via digitaltrends artificialintelligence	0.2	1
61	61	vurio_naomi	日本 沖縄	Last night I tried out a #Zoom quiz with my high school friends, and the winner of the first contest was Nao, who w… https://t.co/6KYtBGk8qs	2021-05-30 06:03:59		last night tried zoom quiz high school friends winner first contest nao	0.1366666666666667	1
62	62	DavidSummerly	Billings, MT	@kyledunnigan @kurtmetzger #Disturbingly #accurate #DeepFake #caricature #comedy #gold I hope they both got a good chuckle watching.	2021-05-30 02:52:39		kyledunnigan kurtmetzger disturbingly accurate deepfake caricature comedy gold hope got good chuckle watching	0.55	1
63	63	Blogging__Guide	Washington, DC	What is a Deepfake? https://t.co/7dwcuDcaTC #deepfake #technology #future #ai #machinelearning #deeplearning #business	2021-05-30 02:03:10		deepfake deepfake technology future machinelearning deeplearning business	0.0	0
64	64	Brooks_Rob	robbrooks.net	I’m getting ads for @reface_app, a face swap app that presents as “fun”, but uses #deepfake tech to put a photograp… https://t.co/ejgvdy9VNR	2021-05-30 00:52:20		getting ads reface_app face swap app presents fun uses deepfake tech put photograp	0.3	1
65	65	FarsightSecInc	San Mateo, California	In a paper published online last month, University of Washington professor Bo Zhao employed AI techniques similar t… https://t.co/DIBmgAbTau	2021-05-29 23:50:59		paper published online last month university washington professor zhao employed techniques similar	0.0	0
66	66	thefuturemktg	Toronto	#Deepfake technology can now dub films as if they were original or put new lines into the actor's mouth. Marketers… https://t.co/VcCKULu13D	2021-05-29 23:00:00		deepfake technology dub films original put new lines actor mouth marketers	0.2556818181818182	1
67	67	Terena_Pickett	Louisiana, USA	Amazing impressions by both men. Too funny. 😂 @TheJeffRichards❤️ #kyledunnigan 👍#DavidAttenborough #GretaThunberg… https://t.co/GLtGz83zxA	2021-05-29 21:03:24		amazing impressions men funny thejeffrichards kyledunnigan davidattenborough gretathunberg	0.42500000000000004	1
68	68	radio_on_berlin	Berlin	Lecture on #AltRight https://t.co/HrFpFhzyvN #deepfake #truelies is starting now Listen live here: https://t.co/SRZfCgl7QX :	2021-05-29 20:15:05		lecture altright deepfake truelies starting listen live	0.06818181818181818	1
69	69	1997Pite		#deepfake #UFO RADAR data confirms: USS Omaha was surrounded by UFO swarm https://t.co/ldVZ2RwRrk why does this… https://t.co/MwPiq4YmM7	2021-05-29 20:08:36		deepfake ufo radar data confirms uss omaha surrounded ufo swarm	0.0	0
70	70	TheJeffRichards	Los Angeles, CA	#DavidAttenborough and #GretaThunberg(@kyledunnigan)part 3 https://t.co/la6TzEy49y #deepfake by @videography… https://t.co/QY1bd0QfOs	2021-05-29 19:11:10		davidattenborough gretathunberg kyledunnigan part deepfake videography	0.0	0
71	71	inderbarara	New Delhi, India	I just published #Deepfakes &amp; Fake news make the Society Weaker -so how to deal with it https://t.co/tiFZr2Al8M… https://t.co/6QEBgxMehR	2021-05-29 15:41:18		published deepfakes amp fake news make society weaker deal	-0.5	-1
72	72	vidavatar		Look at that big babies🐼🐼🐼 Try with your pet‘s picture @vidavatar 🐈https://t.co/iXTJTCMCUM . . . . . #avatarify… https://t.co/toq3YuIUmE	2021-05-29 15:30:00		look big babies try pet picture vidavatar avatarify	0.0	0
73	73	facemagic_app		Guess what wonderful show the two enemies collaborated on?🤪 WAP #facemagic is already available🚀 Try it now! 👉… https://t.co/gM2FdBQ85X	2021-05-29 15:00:02		guess wonderful show two enemies collaborated wap facemagic already available try	0.7	1
74	74	arebyte	Canning Town	Learn deepfake technology this June... Make or Break: An Introduction to Deepfakes With artist Libby Heaney… https://t.co/dv76s9Uh1D	2021-05-29 14:02:08		learn deepfake technology june make break introduction deepfakes artist libby heaney	0.0	0
75	75	ManojMaan21	India	AI enabled Deepfake will have larger impact than we think #Risk #StrategicRisks #AI #DeepFake #EthicalAI https://t.co/lnRLZPpg7z	2021-05-29 13:33:37		enabled deepfake larger impact think risk strategicrisks deepfake ethicalai	0.0	0
76	76	kashifmanzoor	Dubai	When seeing is no longer believing: Inside the Pentagon's race against deepfake videos https://t.co/DF5PkrLDfw #AI… https://t.co/olgZyG42xF	2021-05-29 12:07:05		seeing longer believing inside pentagon race deepfake videos	0.0	0
77	77	Kattenkopjes	Amsterdam, Noord-Holland	What if colonel Bill Kilgore (Apocalypse Now) had been Dutch? :) https://t.co/yqVmqhw19W #artificialintelligence… https://t.co/kmkeiHvHXe	2021-05-29 11:31:53		colonel bill kilgore apocalypse dutch artificialintelligence	0.0	0
78	78	euobs	Brussels	[Column] 'Calm before the storm'? - experts only disagree on whether the #politicaldeepfakes problem will take mont… https://t.co/YgTqZ1ItPA	2021-05-29 11:00:02		column calm storm experts disagree whether politicaldeepfakes problem take mont	0.30000000000000004	1
79	79	DrlngPrincess	New England	@Conservativeind What? Is this real or #Deepfake? #crazytime	2021-05-29 10:42:55		conservativeind real deepfake crazytime	0.2	1
80	80	AuntTifasAbe		Deep Fake Bible #DeepFake #Bible #ReligiousExtremism https://t.co/DYEhCtstof	2021-05-29 10:29:21		deep fake bible deepfake bible religiousextremism	-0.25	-1
81	81	KeavenSeventh		Trump was right. It's as impossible to trust digital media as it is easy to circulate a disease like #malware. And… https://t.co/pYR6wrhHqm	2021-05-29 10:25:53		trump right impossible trust digital media easy circulate disease like malware	0.013095238095238104	1
82	82	ahatami	London, Europe	How #Deepfake Maps Could Really Mess With Your #Sense of the World #fintech #AI #ArtificialIntelligence… https://t.co/Wd7S5xTFMl	2021-05-29 09:29:14		deepfake maps could really mess sense world fintech artificialintelligence	-0.175	-1
83	83	arkmedic	WW	@PoliBard is this the dweeby #deepfake Dan back again or was this earlier in the year?	2021-05-29 07:58:59		polibard dweeby deepfake dan back earlier year	0.0	0
84	84	kirillklip	Planet #Earth, mostly.	@WGMoyleIII Two times told. Better listen. Blessed who don't understand #DeepFake #Bitcoin VR. U can't play when U… https://t.co/MxQJbP7CZM	2021-05-29 07:42:09		wgmoyleiii two times told better listen blessed understand deepfake bitcoin play	0.5	1
85	85	vurio_naomi	日本 沖縄	I'm using #Zoom and #OBS to practice my English with my friends. Create a scene depending on what you want to discu… https://t.co/JUrVg4wz4f	2021-05-29 06:00:03		using zoom obs practice english friends create scene depending want discu	0.0	0
86	86	Gooboberti	America	@artgecko @DeepFakeNews1 What makes you think this is a #deepfake?	2021-05-29 05:25:34		artgecko deepfakenews makes think deepfake	0.0	0
87	87	SpirosMargaris	All Over the World	How #Deepfake Maps Could Really Mess With Your #Sense of the World https://t.co/CcgpxYgB0n #fintech #AI… https://t.co/i65Kp2djiJ	2021-05-29 04:40:56		deepfake maps could really mess sense world fintech	-0.175	-1
88	88	artgecko	Durham	@deane_barker @joeyizzy Like this #deepfake one that’s going around like a wildfire?? This is my quote tweet, the o… https://t.co/x2B9uRQxll	2021-05-29 04:17:50		deane_barker joeyizzy like deepfake one going around like wildfire quote tweet	0.0	0
89	89	artgecko	Durham	Get a freaking grip people!! He’s not even talking when “he” starts talking about the “barrettes” &amp; the rest of the… https://t.co/fQYcuxapAT	2021-05-29 03:49:53		get freaking grip people even talking starts talking barrettes amp rest	0.0	0
90	90	the13eatnik	Denver by way of Boston	What in the shit is this!? 😂😬🤷🏾‍♂️ @britneyspears #OopsIDidItAgain #Art #Memes #DeepFake #StayReady #RoleModel… https://t.co/msPnraTb3H	2021-05-29 02:46:57		shit britneyspears oopsididitagain art memes deepfake stayready rolemodel	-0.2	-1
91	91	tinamartindj	Kent, England	@angelalevin1 This is a #deepfake edited video	2021-05-28 23:57:45		angelalevin deepfake edited video	0.0	0
92	92	TNR_Gold	Vancouver, BC (TSX.V: TNR)	"Gyrations" Many billions of dollars in losses are making their way through the system. #Bitcoin at this stage &amp; al… https://t.co/0IqpypxscY	2021-05-28 23:18:58		gyrations many billions dollars losses making way system bitcoin stage amp	0.5	1
93	93	TNR_Gold	Vancouver, BC (TSX.V: TNR)	#DeepFake Love And #Crypto: #Bitcoin "Striptease Club Economics". https://t.co/5jiqsR4aqs #Tether #Dogecoin… https://t.co/Ls7OhVj4VZ	2021-05-28 23:11:59		deepfake love crypto bitcoin striptease club economics tether dogecoin	0.5	1
94	94	SpatialAce	Charlotte, NC	#Deepfake #geography: Why fake #satellite #images are a growing problem #remotesensing #GIS #imagery #map #location… https://t.co/2RY6RjW0kA	2021-05-28 21:55:02		deepfake geography fake satellite images growing problem remotesensing gis imagery map location	-0.5	-1
95	95	MomentaGroup	London	Businesses need to be prepared for this disruption and consider whether insurance assets will respond. #Deepfake… https://t.co/JFuXGZ0yAZ	2021-05-28 21:00:08		businesses need prepared disruption consider whether insurance assets respond deepfake	0.0	0
96	96	facemagic_app		Hugh Skinner is shocked! Do you see that?😆 ⠀ Comment if you’re ready to join Arwen’s crew!👊#facemagic 🤙… https://t.co/SYFWjFwpww	2021-05-28 19:00:01		hugh skinner shocked see comment ready join arwen crew facemagic	-0.24999999999999997	-1
97	97	P0W3RCH4NN3L	𝕄𝕪𝕤𝕥𝕖𝕣𝕪𝕝𝕒𝕟𝕕	@reface_app Another app after #deepfake to cheat the world... they have to ban and block these apps @AppStore	2021-05-28 17:47:13		reface_app another app deepfake cheat world ban block apps appstore	0.0	0
98	98	Techfastly1	New York, US	Dealing with fake news is a constant trouble. Can AI tools help detect fake news? Or even better can they replace t… https://t.co/vTlUkawcd8	2021-05-28 17:14:40		dealing fake news constant trouble tools help detect fake news even better replace	-0.13999999999999999	-1
99	99	Blogging__Guide	Washington, DC	What is a Deepfake? https://t.co/7dwcuDcaTC #deepfake #technology #future #ai #machinelearning #deeplearning #business	2021-05-28 17:03:28		deepfake deepfake technology future machinelearning deeplearning business	0.0	0
100	100	DSD02541556	Planet Earth	@SheepRusty @SpeakerPelosi This is what happens when you let scandalmongers, con artists, and other varieties of sc… https://t.co/L6sJVezRdx	2021-05-28 16:50:51		sheeprusty speakerpelosi happens let scandalmongers con artists varieties	0.0	0
101	101	Nod641	South of Glasgow	#Deepfake gets better and better. https://t.co/b2ALQ6znT2	2021-05-28 16:24:53		deepfake gets better better	0.5	1
102	102	EnjoyDigitAll	Paris and all around the world	(#AI) #Deepfake Maps Could Really Mess With Your Sense of the World 🌎 v/ @WIRED - https://t.co/DjARodKUVh https://t.co/tcFLF3zvj2	2021-05-28 16:11:03		deepfake maps could really mess sense world wired	-0.175	-1
103	103	vidavatar		Me when my parents leave🙌🏻 Express yourself @Vidavatar 👉🏻https://t.co/iXTJTCv1wc . . . . . #avatarify #deepfake… https://t.co/kctWJmp4CH	2021-05-28 15:30:01		parents leave express vidavatar avatarify deepfake	0.0	0
104	104	SoussOnline	Agadir - Amsterdam	#Deepfake #Maps Could Really Mess With Your Sense of the World : https://t.co/eTXvrfhDbZ #AI	2021-05-28 14:53:55		deepfake maps could really mess sense world	-0.175	-1
105	105	daniel__klaus	Augsburg, Bayern	Interesting #deepfake experiment: Former US President Barack Obama calls Donald Trump an idiot. David Beckham talk… https://t.co/HfYO4q2Dns	2021-05-28 14:34:49		interesting deepfake experiment former president barack obama calls donald trump idiot david beckham talk	-0.10000000000000002	-1
106	106	Transform_Sec	London, England	#Deepfake Attacks Are About to Surge, Experts Warn &gt; https://t.co/XD5BMPuTXM via @ThreatPost #cybersecurity… https://t.co/DFTtTNfC25	2021-05-28 12:45:11		deepfake attacks surge experts warn via threatpost cybersecurity	0.0	0
107	107	CeptBiro	Canada	Deepfake Maps Could Really Mess With Your Sense of the World https://t.co/dMvIeHWNsj #Infosec #Secinfo #Security… https://t.co/Utl1IyDPPq	2021-05-28 12:02:39		deepfake maps could really mess sense world infosec secinfo security	-0.175	-1
108	108	DavidSmithGFF	London, UK	This startup wants to #deepfake clone your voice and sell it to the highest bidder. https://t.co/70568TIM2l #media #Privacy	2021-05-28 12:02:30		startup wants deepfake clone voice sell highest bidder media privacy	0.2	1
109	109	smboro	Ithaca NY	Deepfake Maps Could Really Mess With Your Sense of the World - some interesting examples of fake maps “AI can learn… https://t.co/mcXpLJIw4W	2021-05-28 12:00:04		deepfake maps could really mess sense world interesting examples fake maps learn	-0.05833333333333333	-1
110	110	ReneRobichaud	Canada	Deepfake Maps Could Really Mess With Your Sense of the World https://t.co/aFfEszPFHr #Infosec #Secinfo #Security… https://t.co/nNwTZHzPAC	2021-05-28 11:46:28		deepfake maps could really mess sense world infosec secinfo security	-0.175	-1
111	111	Carol_Must		Everyone needs to be careful with #DeepFake so I speak for regulation! - @Carol_Must 🙂🙃😁 https://t.co/SwIMC7TszK	2021-05-28 09:39:18		everyone needs careful deepfake speak regulation carol_must	-0.1	-1
112	112	gnesvenema	Malta / EU	I previously also took part in a consultation of the @NZParliament justice committee to bring legislation up to dat… https://t.co/xVwhOgvYws	2021-05-28 09:27:28		previously also took part consultation nzparliament justice committee bring legislation dat	-0.16666666666666666	-1
113	113	SHOKUNIN_STUDIO		#Deepfake combined with #ransomware means authorities need to protect citizens today, not after the problem gets ou… https://t.co/F9RrwBVeAS	2021-05-28 09:26:50		deepfake combined ransomware means authorities need protect citizens today problem gets	0.0	0
114	114	gnesvenema	Malta / EU	"her abuser was spoken to by the police but he has never faced any criminal charges" Most jurisdictions are not eq… https://t.co/W7TYvo4jfY	2021-05-28 09:25:22		abuser spoken police never faced criminal charges jurisdictions	-0.4	-1
115	115	Blogging__Guide	Washington, DC	What is a Deepfake? https://t.co/7dwcuDcaTC #deepfake #technology #future #ai #machinelearning #deeplearning #business	2021-05-28 09:00:32		deepfake deepfake technology future machinelearning deeplearning business	0.0	0
116	116	Webwise_Ireland	Dublin	🔎 Could you spot a #deepfake? Deepfakes are computer-created artificial videos in which images are combined to cre… https://t.co/TaT3NgM5BG	2021-05-28 06:30:00		could spot deepfake deepfakes computer created artificial videos images combined cre	-0.6	-1
117	117	ssnarkismygame	A blue dot in a sea of red	Good grief. This is not Tom Cruise it is a #deepfake That someone can create a likeness this good in video format… https://t.co/RYBOhWhN3H	2021-05-28 03:02:13		good grief tom cruise deepfake someone create likeness good video format	0.19999999999999996	1
118	118	creativetechs	Seattle, WA	#Deepfakes are getting really pretty good, and they aren't just targeting politicians any more. Here’s what you nee… https://t.co/xAgkLaSVCt	2021-05-28 01:35:47		deepfakes getting really pretty good targeting politicians nee	0.475	1
119	119	thefuturemktg	Toronto	An influencer's voice is just as valuable as any other aspect of their brand. In the future, marketers can bid for… https://t.co/ZKRZoOSo08	2021-05-27 22:30:00		influencer voice valuable aspect brand future marketers bid	0.0	0
120	120	UltraFlashCode	New York, NY	(better call ghost toast) #deepfake #iHeartAwards https://t.co/LRR00PxXj8	2021-05-27 21:42:54		better call ghost toast deepfake iheartawards	0.5	1
121	121	TNR_Gold	Vancouver, BC (TSX.V: TNR)	#DeepFake Love And #Crypto: #Bitcoin "Striptease Club Economics". https://t.co/5jiqsR4aqs #Tether #Dogecoin… https://t.co/tiNeSUh31P	2021-05-27 21:31:11		deepfake love crypto bitcoin striptease club economics tether dogecoin	0.5	1
122	122	TNR_Gold	Vancouver, BC (TSX.V: TNR)	"Gyrations" Many billions of dollars in losses are making their way through the system. #Bitcoin at this stage &amp; al… https://t.co/VrOVnmIBVq	2021-05-27 21:29:56		gyrations many billions dollars losses making way system bitcoin stage amp	0.5	1
123	123	DanzDaniel4	Al Madinah Al Munawwarah, KSA	Thanks @Reuters I appreciate it and looking forwarded to get advanced training courses. #DigitalJournalism #reuters… https://t.co/QONlGdp7fB	2021-05-27 21:23:26		thanks reuters appreciate looking forwarded get advanced training courses digitaljournalism reuters	0.30000000000000004	1
124	124	LawyerGreg	Charlotte, North Carolina	When your kid (Tucker) hijacks your video. #DeepFake https://t.co/fXecxM7bYC	2021-05-27 19:53:55		kid tucker hijacks video deepfake	0.0	0
125	125	NkosanaQedoshim		Don't believe what you see #deepfake https://t.co/dtyse4oLqg	2021-05-27 18:25:23		believe see deepfake	0.0	0
126	126	nigewillson	ringwood, uk	Veritone Wants to Deepfake Clone Your Voice via @DigitalTrends https://t.co/fBnk9nFb99 #ai #artificialintelligence… https://t.co/25Nz19saRY	2021-05-27 17:05:03		veritone wants deepfake clone voice via digitaltrends artificialintelligence	0.2	1
127	127	facemagic_app		Maybe …Do you want to be @rihanna like @khabyofficial ?🤣#facemagic 👉https://t.co/ofwMZai8Lz . . . . .… https://t.co/kRlEK14LS5	2021-05-27 17:00:00		maybe want rihanna like khabyofficial facemagic	0.0	0
128	128	kirillklip	Planet #Earth, mostly.	#DeepFake Love And #Crypto: #Bitcoin "Striptease Club Economics". https://t.co/43YW6hdMMj @CNBC @business… https://t.co/U5MACprrT2	2021-05-27 16:40:04		deepfake love crypto bitcoin striptease club economics cnbc business	0.5	1
129	129	DeepfakesWeb		#deepfake of @pewdiepie on #adderall #machinelearning #ArtificialIntelligence #deepfakes #syntheticmedia… https://t.co/YD6CrCBDkk	2021-05-27 15:55:27		deepfake pewdiepie adderall machinelearning artificialintelligence deepfakes syntheticmedia	0.0	0
130	130	TheCrystalBrian		@BigHead843 @ISpeak4Me_HBU #DeepFake pleeease someone!!!!	2021-05-27 15:36:30		bighead ispeakme_hbu deepfake pleeease someone	0.0	0
131	131	PandaSecurityZA	Africa	As #deepfake technology has become more accessible over the past few years we look into how it can be used for cybe… https://t.co/C09XlT3Lev	2021-05-27 14:40:04		deepfake technology become accessible past years look used cybe	0.0625	1
132	132	SoussOnline	Agadir - Amsterdam	The #EU's Guidance on Strengthening the Code of Practice on #Disinformation : https://t.co/aMLVNu6IUl #FakeNews #DeepFake	2021-05-27 13:28:39		guidance strengthening code practice disinformation fakenews deepfake	0.0	0
133	133	LorandBodo		ICYMI Reuters News Agency has designed a course on "Manipulated Media". It's free and available in multiple languag… https://t.co/3zvjrHmwmn	2021-05-27 11:00:35		icymi reuters news agency designed course manipulated media free available multiple languag	0.26666666666666666	1
134	134	PlanesInfinite	Washington, DC	#DeepFake quote from #BillClinton ”I think the great #RonaldReagan got it right with #Chernobyl and #AIDS Don’t ask… https://t.co/LuiP8FQ00V	2021-05-27 10:37:20		deepfake quote billclinton think great ronaldreagan got right chernobyl aids ask	0.5428571428571429	1
135	135	BeyondTrust	Phoenix, AZ	We predicted #deepfake technology would grow in prominence this year - but does this fun TikTok account of 'Tom Cru… https://t.co/7THuxcOh0g	2021-05-27 09:50:38		predicted deepfake technology would grow prominence year fun tiktok account tom cru	0.3	1
136	136	Blogging__Guide	Washington, DC	What is a Deepfake? https://t.co/7dwcuDcaTC #deepfake #technology #future #ai #machinelearning #deeplearning #business	2021-05-27 08:24:13		deepfake deepfake technology future machinelearning deeplearning business	0.0	0
137	137	davko1	Hong Kong	The #Deepfake threat never went away, it just got better… https://t.co/n5WHPnLv4I	2021-05-27 08:18:53		deepfake threat never went away got better	0.5	1
138	138	BBCYoungReport	United Kingdom	Heard of #deepfake but don't know what it is all about? Do you think you can tell the difference between real and… https://t.co/srdJi1aqKO	2021-05-27 08:15:08		heard deepfake know think tell difference real	0.2	1
139	139	TimusIlluminati	West Hartford, CT	@ABHIJIT_LS @MamataOfficial It's pretty easy to create 4 personas, create a fake chat in a chatroom. The problem is… https://t.co/qbtIxA3rqb	2021-05-27 08:07:35		abhijit_ls mamataofficial pretty easy create personas create fake chat chatroom problem	0.061111111111111116	1
140	140	nigewillson	ringwood, uk	Veritone Wants to Deepfake Clone Your Voice via @DigitalTrends https://t.co/fBnk9nFb99 #ai #artificialintelligence… https://t.co/ZAk2HEJEuU	2021-05-27 07:50:03		veritone wants deepfake clone voice via digitaltrends artificialintelligence	0.2	1
141	141	krisgesling		PSA to the media: It's not a #deepfake if you are creating content using legitimately obtained training data with a… https://t.co/o3zvFEZLFx	2021-05-27 05:08:10		psa media deepfake creating content using legitimately obtained training data	0.0	0
142	142	USEmbassyKG	Bishkek, Kyrgyz Republic	🇺🇸⚡️Did you hear that Tom Cruise ran for President in 2020? Here his campaign video announcement. But it's not real… https://t.co/6RQP82cEz2	2021-05-27 04:48:00		hear tom cruise ran president campaign video announcement real	0.2	1
143	143	vestigialdev		@cliftonaduncan @fannika @apoorva_nyc Its a #deepfake dude. Look at the "notch" in her shirt in the lower right, an… https://t.co/iqY84uF2Og	2021-05-27 03:39:04		cliftonaduncan fannika apoorva_nyc deepfake dude look notch shirt lower right	0.2857142857142857	1
144	144	vestigialdev		Found another #deepfake in the replies. Its way less obvious when twitter crops it to a circle https://t.co/LUd73x64i5	2021-05-27 03:27:50		found another deepfake replies way less obvious twitter crops circle	-0.08333333333333333	-1
145	145	anisharavind	Kochi, Kerala, India	Looks like #FutureJobs will need to have a #ClubHouseProfileAuditor 😉. Just saw a @twitter a profile with thrice th… https://t.co/zGtQFh8Bm7	2021-05-27 02:09:57		looks like futurejobs need clubhouseprofileauditor saw twitter profile thrice	0.0	0
146	146	DataHuskies		Hello Beautiful People! Ever wondered what deepfakes are all about? Check them out here! #deepfake #data… https://t.co/SINZTeUSsE	2021-05-27 00:32:32		hello beautiful people ever wondered deepfakes check deepfake data	0.85	1
147	147	edrianjude		Zhao Yun wants to know why?!?!?!? #deepfake #funny #dynastywarriors #zhaoyun #reface #refaceapp https://t.co/uTJ8XID2bN	2021-05-26 19:15:22		zhao yun wants know deepfake funny dynastywarriors zhaoyun reface refaceapp	0.225	1
148	148	Terena_Pickett	Louisiana, USA	😂❤️ Watch this my friends. @TheJeffRichards❤️#kyledunnigan #DavidAttenborough #GretaThunberg #impressions #deepfake… https://t.co/MK6jl1bfC9	2021-05-26 19:13:02		watch friends thejeffrichards kyledunnigan davidattenborough gretathunberg impressions deepfake	0.0	0
149	149	Op__4		#h_rouhani a really #deepfake after #irs_election in #june #mmxxi = 3336	2021-05-26 18:50:06		h_rouhani really deepfake irs_election june mmxxi	0.2	1
150	150	kirillklip	Planet #Earth, mostly.	#DeepFake Love And #Crypto: #Bitcoin "Striptease Club Economics". https://t.co/43YW6hdMMj #Tether #Dogecoin… https://t.co/m0KFoFjby1	2021-05-26 18:47:06		deepfake love crypto bitcoin striptease club economics tether dogecoin	0.5	1
151	151	TheJeffRichards	Los Angeles, CA	#DavidAttenborough and #GretaThunberg(@kyledunnigan) part 2 https://t.co/la6TzEy49y #deepfake @videography https://t.co/vycYtwTFyx	2021-05-26 18:31:22		davidattenborough gretathunberg kyledunnigan part deepfake videography	0.0	0
152	152	cleveleysnews	Cleveleys	Disturbingly realistic 'deepfake' footage emerges of Tom Cruise eating fish and chips in Blackpool. #TomCruise… https://t.co/y45eZNUoqi	2021-05-26 17:35:44		disturbingly realistic deepfake footage emerges tom cruise eating fish chips blackpool tomcruise	0.16666666666666666	1
153	153	SGLookin	United States	Looks like a #deepfake https://t.co/qVa4MqfKQA	2021-05-26 16:03:12		looks like deepfake	0.0	0
154	154	elluba	London	This time next week @LibbyHeaney and I will be speaking at the next @ArtAIFestival webinar on AI art and deepfakes… https://t.co/GAAPXrfXeW	2021-05-26 15:38:40		time next week libbyheaney speaking next artaifestival webinar art deepfakes	0.0	0
155	155	vidavatar		Me and my girlfriend when I missed her phone call. Join Vidavatar for more👏🏻https://t.co/iXTJTCMCUM . . . . .… https://t.co/EDRrlJu5Lx	2021-05-26 15:30:00		girlfriend missed phone call join vidavatar	0.0	0
156	156	dez_blanchfield	The Attention Economy..	#deepfake #ai #ml #cyber #risk #privacy #clones A new survey finds that fewer than 30% of business have a plan to… https://t.co/6ylWn53jF6	2021-05-26 15:28:12		deepfake cyber risk privacy clones new survey finds fewer business plan	0.13636363636363635	1
157	157	RuW108	England, United Kingdom	What an honour to host Leon Hady @GuideEducation_ in this podcast where we explored the company's use of deep fake… https://t.co/VSq1OPtA4q	2021-05-26 15:12:42		honour host leon hady guideeducation_ podcast explored company use deep fake	-0.25	-1
158	158	euobs	Brussels	[Column] Last month the Foreign Affairs Committee of the Dutch Parliament had an online call with @LeonidVolkov, Al… https://t.co/mPefEurcLn	2021-05-26 15:00:01		column last month foreign affairs committee dutch parliament online call leonidvolkov	-0.0625	-1
159	159	ReeceUrchin		#DeepFake is terrifying, especially if you watched .@NCIS_CBS #LosAngeles the other week 🤔It's an extremely scary &amp;… https://t.co/jLCU37tzFg	2021-05-26 13:59:45		deepfake terrifying especially watched ncis_cbs losangeles week extremely scary amp	-0.5	-1
160	160	PicnicTableTalk		This is gettin outta hand #deepfake #fake #toofar https://t.co/k6PMMcrNLl	2021-05-26 13:09:32		gettin outta hand deepfake fake toofar	-0.5	-1
161	161	NovumIntel	Africa	We're reading: #Deepfake tech takes on #satellite #maps https://t.co/G1JRN3CZY8 https://t.co/5vHJHBwv22	2021-05-26 11:51:05		reading deepfake tech takes satellite maps	0.0	0
162	162	Cheecoin	New York City	CHEECOIN ELON 😂🔥🔥🔥😺😺♥️♥️🙏🐈🐶 #cheecoin #charity #charitytoken #BinanceSmartChain #ElonMusk #deepfake #bonfirevfx… https://t.co/TsV3T0b25v	2021-05-26 09:59:54		cheecoin elon cheecoin charity charitytoken binancesmartchain elonmusk deepfake bonfirevfx	0.0	0
163	163	SynFutures		Reality is becoming mutable Scarily authentic new deep fake of Tom Cruise attracts millions of views #philosophy… https://t.co/8nIsk233AY	2021-05-26 07:57:43		reality becoming mutable scarily authentic new deep fake tom cruise attracts millions views philosophy	0.11727272727272728	1
164	164	mccainin4		@Rochell43134169 @CNNPolitics @CNN I’m sure editorial sessions at those places #you like … … are any better. Peop… https://t.co/nCGegJJIkY	2021-05-26 07:38:14		rochell cnnpolitics cnn sure editorial sessions places like better peop	0.5	1
165	165	fmsorry	Neverland	@ItsShubhangi Is it for real ... ?? or it's another #DeepFake just like we saw of Tom Cruise... 🤔🤔	2021-05-26 05:46:42		itsshubhangi real another deepfake like saw tom cruise	0.2	1
166	166	StryderHD	Carle Place, NY	Just a little glimpse of what #HenryCavill could look like as #highlander in my latest #fanart #deepfake video… https://t.co/ABi9cmkl66	2021-05-26 05:44:04		little glimpse henrycavill could look like highlander latest fanart deepfake video	0.15625	1
167	167	MarkDilley	Detroit	#DeepFake in the pre digital sense. https://t.co/Xl4qf6BcUS	2021-05-26 03:02:11		deepfake pre digital sense	0.0	0
168	168	PanditGBPant	New Delhi, India	Smithsonian Magazine: British Museum Revisits Myth of Roman Emperor Nero | Smart News. @britishmuseum… https://t.co/kQOiVH6CXB	2021-05-26 02:00:04		smithsonian magazine british museum revisits myth roman emperor nero smart news britishmuseum	0.10714285714285714	1
169	169	PanditGBPant	New Delhi, India	Distortion of history after Emperor #Nero passed away; even statues were redone and made cruel to evoke evil… https://t.co/Cc9n6pwbmE	2021-05-26 01:58:48		distortion history emperor nero passed away even statues redone made cruel evoke evil	-1.0	-1
170	170	therabbit61		US PATENTS: US6506148B2 US6017302A you are being groomed to accept this as reality, based on DOD confirmation of UF… https://t.co/7CBhY29eB5	2021-05-26 01:07:16		patents usb usa groomed accept reality based dod confirmation	0.0	0
171	171	Blogging__Guide	Washington, DC	What is a Deepfake? https://t.co/7dwcuDcaTC #deepfake #technology #future #ai #machinelearning #deeplearning #business	2021-05-25 23:48:22		deepfake deepfake technology future machinelearning deeplearning business	0.0	0
172	172	bramusblog		Using deepfake to create better Lip-Syncing 🔗 https://t.co/DmAx3X7nGZ 🏷 #ai #deepfake #lipsync #video https://t.co/uxEJ9QmqNP	2021-05-25 23:03:32		using deepfake create better lip syncing deepfake lipsync video	0.5	1
173	173	NewDiamondHands		#nft versus #deepfake technology. NFT'S serve as possible solution to the deep fake issue we are going to have shor… https://t.co/VxopU5rGfW	2021-05-25 22:06:52		nft versus deepfake technology nft serve possible solution deep fake issue going shor	-0.16666666666666666	-1
174	174	Luju_		The rise of @vindiesel by @Jarkancio #FastAndFurious #FastFurious #FastAndFurious #FelizMartesATodos #OrgulloFriki… https://t.co/72g0q99xEx	2021-05-25 19:35:48		rise vindiesel jarkancio fastandfurious fastfurious fastandfurious felizmartesatodos orgullofriki	0.0	0
175	175	logarriguenc		@lavozdegalicia #Protasevich #DeepFake This video is a good example of the DeepFake technology, why everyone believe it's true?.	2021-05-25 19:29:19		lavozdegalicia protasevich deepfake video good example deepfake technology everyone believe true	0.5249999999999999	1
176	176	logarriguenc		@Tsihanouskaya @Ryanair #Protasevich #DeepFake The video is a good example of the DeepFake technology, why everyone believe it's true?.	2021-05-25 19:28:34		tsihanouskaya ryanair protasevich deepfake video good example deepfake technology everyone believe true	0.5249999999999999	1
177	177	logarriguenc		@France24_en #Protasevich #DeepFake This video is a good example of the DeepFake technology, why everyone believe it's true?.	2021-05-25 19:23:05		france_en protasevich deepfake video good example deepfake technology everyone believe true	0.5249999999999999	1
178	178	logarriguenc		@femeninna #DeepFake is the name of the game. This video is a good example.	2021-05-25 19:19:17		femeninna deepfake name game video good example	0.14999999999999997	1
179	179	Attestiv_Inc	Boston, Ma	We've just announced a new report summarizing the results of our survey of US-based business professionals that sho… https://t.co/tlYSTmAyEg	2021-05-25 17:12:36		announced new report summarizing results survey based business professionals sho	0.13636363636363635	1
180	180	TNR_Gold	Vancouver, BC (TSX.V: TNR)	“#DeepFake Love &amp; #Crypto: #Bitcoin "Striptease Club Economics". https://t.co/5jiqsR4aqs @CNBC @business #Dogecoin… https://t.co/koZkuwZmAe	2021-05-25 17:01:43		deepfake love amp crypto bitcoin striptease club economics cnbc business dogecoin	0.5	1
181	181	vidavatar		Shout out to Tom and Jerry🐭🐱 Build your happiness @Vidavatar💛🤍 vidavatar. ai👈🏻👈🏻 . . . . . #avatarify #deepfake… https://t.co/dNfwKxTR3h	2021-05-25 15:30:00		shout tom jerry build happiness vidavatar vidavatar avatarify deepfake	0.7	1
182	182	orlandoloren	United Kingdom	The BBC states that Microsoft have created software that is able to spot Deepfake videos that may have been created… https://t.co/d0yTSCQItD	2021-05-25 14:22:05		bbc states microsoft created software able spot deepfake videos may created	0.5	1
183	183	the13eatnik	Denver by way of Boston	I JUST WANT TO TELL YOU HOW I'M FEELING! #NeverGonnaGiveYouUp @officialrickastley #RoleModel #DeepFake (is… https://t.co/DglrQ2r7WK	2021-05-25 13:17:42		want tell feeling nevergonnagiveyouup officialrickastley rolemodel deepfake	0.0	0
184	184	DavidSmithGFF	London, UK	Over 80% say that manipulated media poses a potential risk to their organisation. However, less than 30% say they’v… https://t.co/nNFY4WCsqZ	2021-05-25 12:13:15		say manipulated media poses potential risk organisation however less say	-0.08333333333333333	-1
185	185	euroindustry	Stuttgart Germany	You better watch out 😉 #deepfake https://t.co/X4ubXwZnTP	2021-05-25 11:35:07		better watch deepfake	0.5	1
186	186	shetlerjones	Geneva, Switzerland	@blagden_david Zoom obviously used to cover up the fact they are the same person. #deepfake	2021-05-25 11:12:36		blagden_david zoom obviously used cover fact person deepfake	0.0	0
187	187	leamairetbig9	Hangzhou	@elonmusk before people believed in @tesla the hype was not enough the other books on industrial structures was sup… https://t.co/FMIhUBq2VM	2021-05-25 10:23:12		elonmusk people believed tesla hype enough books industrial structures sup	0.0	0
188	188	rvhooijdonk	52.28017,4.800456	Deepfake content is becoming easier to create and harder to distinguish from real. https://t.co/72eomW3mXT… https://t.co/CAHS2uYsuq	2021-05-25 10:00:18		deepfake content becoming easier create harder distinguish real	0.18333333333333335	1
189	189	maglazanatech	south africa	What are deepfakes? #Deepfake technology is an evolving form of #artificialintelligence that’s adept at making you… https://t.co/xJFJThjld5	2021-05-25 09:58:21		deepfakes deepfake technology evolving form artificialintelligence adept making	0.6	1
190	190	SussexUniPress	Falmer, near Brighton	Watch Dr. Blay Whitby of @EngInfSussex discuss the rising sophistication and threat of #deepfake technology on… https://t.co/t2SjZrDMag	2021-05-25 09:53:45		watch blay whitby enginfsussex discuss rising sophistication threat deepfake technology	0.0	0
191	0	FanTrust	Vancouver	Watching me, watching you. . “It’s such a failure of imagination to think the only role of documentary is to verify… https://t.co/4uTc1P4kkg		2021-06-03 18:29:03	watching watching failure imagination think role documentary verify	-0.15833333333333335	-1
192	1	DOwtheedge	PolnareffLand	@fucksantino amigo te hare un deepfake, me tenes hasta la mierda con ese, ya no lo soporto What you know about rol… https://t.co/7FwfnHn6Rr		2021-06-03 18:23:35	fucksantino amigo hare deepfake tenes hasta mierda con ese soporto know rol	0.0	0
193	2	JamesKobielus	Alexandria, VA	"Deepfake maps could really mess with your sense of the world" (https://t.co/53MGsP16qj) JK--Manipulated aerial ima… https://t.co/BDuYNxTWxD		2021-06-03 18:14:39	deepfake maps could really mess sense world manipulated aerial ima	-0.175	-1
194	3	A_Literal_Leaf	Here	@Malackietalt @Ronaldo667fan @bunnygirlava No, I’m pretty sure that’s Jacksepticeye deepfake porn.		2021-06-03 18:00:52	malackietalt ronaldofan bunnygirlava pretty sure jacksepticeye deepfake porn	0.375	1
195	4	Matters2Freedom	Washington, USA	@photowhitehouse That's the Psaki being used as a deepfake right 🙂 the one walking to the camera 🙂		2021-06-03 17:57:56	photowhitehouse psaki used deepfake right one walking camera	0.2857142857142857	1
196	5	076BS		@CRRJA5 This is the worst deepfake i have ever seen 🤣😂		2021-06-03 17:53:51	crrja worst deepfake ever seen	-1.0	-1
197	6	GeeksMultiverse		How well this DeepFake works is a testament to the casting of Routh and his spot on performance as the Man of Steel… https://t.co/gN67TJgtJ1		2021-06-03 17:51:01	well deepfake works testament casting routh spot performance man steel	0.0	0
198	7	ericbelair	The only planet with life	@CDCarter13 some will say it's a deepfake, but i assure it is not		2021-06-03 17:48:28	cdcarter say deepfake assure	0.0	0
199	8	iamechevarria	la/nyc.	@Leann_Abad this is a deepfake.		2021-06-03 17:48:20	leann_abad deepfake	0.0	0
200	9	heyychico	html	@deadliftguy0172 such a good deepfake		2021-06-03 17:46:39	deadliftguy good deepfake	0.7	1
201	10	OKdotGLASS	has not yet been asked to stop	@grahamclark I bet you could find someone to deepfake that for free!		2021-06-03 17:44:40	grahamclark bet could find someone deepfake free	0.4	1
202	11	NoNazisValhalla		@SunnJax @NPRinskeep Wait until they combine deepfake videos to cash in on the liar's dividend. When anything can b… https://t.co/wNKaCDZnep		2021-06-03 17:33:18	sunnjax nprinskeep wait combine deepfake videos cash liar dividend anything	0.0	0
203	12	7Sevencube7	Under the stars.	Did you know that Amy Winehouse launched a new song on April 9, 2021, called "Man I Know"? It's impossible you woul… https://t.co/PKLWhYlp7n		2021-06-03 17:25:50	know amy winehouse launched new song april called man know impossible woul	-0.26515151515151514	-1
204	13	MagaVirus1		@Euskadi11779047 @CtObserve @GarryBredefeld Ooh, you fell for another lame deepfake photoshop job.🤣 You're in a cult, little dude.		2021-06-03 17:12:09	euskadi ctobserve garrybredefeld ooh fell another lame deepfake photoshop job cult little dude	-0.34375	-1
205	14	LukeIsDeaddd	he/him	@greyscale404 NAH THIS IS ACTUALLY AN AI DEEPFAKE /j		2021-06-03 17:11:24	greyscale nah actually deepfake	0.0	0
206	15	kealabilbao	Chicago	@PaulCarpentier_ Right now almost every company has an AI software use to manage or help with key components of bus… https://t.co/U71lMW6xlv		2021-06-03 17:09:59	paulcarpentier_ right almost every company software use manage help key components bus	0.14285714285714285	1
207	16	_M_Dey	Paris, France	Researchers explore ways to detect 'deep fakes' in geography | #AI #DeepFake #Geography #GIS #GAN #Map… https://t.co/OIm10u9VrW		2021-06-03 17:07:01	researchers explore ways detect deep fakes geography deepfake geography gis gan map	0.0	0
208	17	Lahuna_dhal_rai	he/him	@JLsbtx Because its a deepfake		2021-06-03 16:32:01	jlsbtx deepfake	0.0	0
209	18	AlexMar00228766	I'm right here.	@ProjectLincoln Is this a deepfake, or has Rudy dropped yet another rung?		2021-06-03 16:30:19	projectlincoln deepfake rudy dropped yet another rung	0.0	0
210	19	ruegcr	they/them	se desperate itu kah orang sampe bikin deepfake 😟 pls this broke my heart https://t.co/gTqicUBUGu		2021-06-03 16:15:57	desperate itu kah orang sampe bikin deepfake pls broke heart	-0.6	-1
211	20	AlinaWernick		"It may be just a matter of time before far more sophisticated “deepfake” satellite images are used to, for instanc… https://t.co/nunqldYYIF		2021-06-03 16:02:44	may matter time far sophisticated deepfake satellite images used instanc	0.3	1
212	21	celine_dionysus	he or they, canada	@synanthropy deepfake-dubbing non-english films		2021-06-03 16:00:59	synanthropy deepfake dubbing non english films	0.0	0
213	22	synanthropy	shkawgish	one useful, relatively harmless thing they could do w/ deepfake video software would be to finally devise a way to… https://t.co/amuv2xPU0S		2021-06-03 15:58:00	one useful relatively harmless thing could deepfake video software would finally devise way	0.09999999999999999	1
214	23	maelmefis90		Harry Potter Deepfake Ruins the Franchise in Ways You Never Imagined https://t.co/79INLxDtNA		2021-06-03 15:56:38	harry potter deepfake ruins franchise ways never imagined	-0.15	-1
215	24	kousyustreet	he/him	@5hirona There's so much photoshop in this image it looks like a deepfake		2021-06-03 15:51:34	hirona much photoshop image looks like deepfake	0.2	1
216	25	CBR		A deepfake video provides a glimpse at what could have been with an Americanized Harry Potter, ruining the franchis… https://t.co/PBOLotEXGT		2021-06-03 15:33:02	deepfake video provides glimpse could americanized harry potter ruining franchis	0.0	0
217	26	em_tailor	states	If you haven’t stopped following @louvswallstreet The time is NOW. #DeepFake #FakeNews #FUD #Psyop… https://t.co/5Q9YgHO8dE		2021-06-03 15:31:05	stopped following louvswallstreet time deepfake fakenews fud psyop	0.0	0
218	27	vidavatar		🐶: Who the hell is that?! 🪞: stupid. Unblock more @Vidavatar💓https://t.co/iXTJTCMCUM . . . . . #deepfake #android… https://t.co/3YmNu12cBn		2021-06-03 15:30:00	hell stupid unblock vidavatar deepfake android	-0.7999999999999999	-1
219	28	clancynewyork		LT shows the cybersecurity student researchers from this story about fighting back against deepfake porn. Article e… https://t.co/m7mAjh7yzV		2021-06-03 15:05:39	shows cybersecurity student researchers story fighting back deepfake porn article	0.0	0
220	29	clintgibler	San Francisco, CA	@airadier @deassain @juliocesarfort @hakluke @reyammer @Jonmarkoff @AccuricsSec @RichardSeiersen @freemanrepo… https://t.co/53oeNB890Q		2021-06-03 15:00:18	airadier deassain juliocesarfort hakluke reyammer jonmarkoff accuricssec richardseiersen freemanrepo	0.0	0
221	30	facemagic_app		The Princess or Fighting Goddess​​？🤔 Vote for which Alice you like best in #facemagicapp . 🚀 🤙Link in bio . . . . .… https://t.co/MBKDBWF1oh		2021-06-03 15:00:00	princess fighting goddess vote alice like best facemagicapp link bio	1.0	1
222	31	agholdier	Fayetteville, AR	@goldwasser_seth Oh wait, does this mean that the hot Kant deepfake will appear at an upcoming APA meeting? (probab… https://t.co/3mHLJ3LkK3		2021-06-03 14:59:30	goldwasser_seth wait mean hot kant deepfake appear upcoming apa meeting probab	-0.03125	-1
223	32	BigP4H	Del Boca Vista	Mark Scheifele is the victim of a heinous smear campaign. I don't even believe he was at that game. #DeepFake #FakeNews		2021-06-03 14:55:18	mark scheifele victim heinous smear campaign even believe game deepfake fakenews	-0.23750000000000002	-1
224	33	KnowlesLava1	Galaxy far far away	Imagine DEEPFAKE POLICE DASHCAM VIDEO EVIDENCE ITS HAPPENING AND HAS HAPPENED TO ME 1ST VIDEO IM AT GUNPOINT IN SEC… https://t.co/s4DmSIdEBW		2021-06-03 14:44:07	imagine deepfake police dashcam video evidence happening happened video gunpoint sec	-0.1	-1
225	34	arxiv_cscv		DFGC 2021: A DeepFake Game Competition https://t.co/aqb2LOYR4A		2021-06-03 14:40:38	dfgc deepfake game competition	-0.4	-1
226	35	MistakePublic		@chrisvfeil there's some (arguably well done) deepfake shenanigans happening here.		2021-06-03 14:31:22	chrisvfeil arguably well done deepfake shenanigans happening	0.0	0
227	36	BallsOnMyFace69		@Lowlife_exe Shits all fake and paid off anyways bro. jake paul not even a real person dude is a deepfake. Nobody ever saw him in real life		2021-06-03 14:18:55	lowlife_exe shits fake paid anyways bro jake paul even real person dude deepfake nobody ever saw real life	-0.033333333333333326	-1
228	37	jay_bee12345	Calgary, Alberta	@JustinTrudeau @BetaKitInsights Innovation: Overlay DeepFake (NATURAL COLOURING) TO: INFRARED THERMAL VIDEO… https://t.co/sOScwFK4m4		2021-06-03 14:08:26	justintrudeau betakitinsights innovation overlay deepfake natural colouring infrared thermal video	0.1	1
229	38	TryTeckedin	United States	Interesting article and presentation on #AI #machinelearning #aiethics #privacy #deepfakes #security #Innovation… https://t.co/lBkGRjWmyF		2021-06-03 14:04:54	interesting article presentation machinelearning aiethics privacy deepfakes security innovation	0.5	1
230	39	JuliaHlna	Montréal, Québec	Thinking of the impact of deepfake porn across culture is pivotal for change. @kellithnguyen highlights what it l… https://t.co/NLlH8YH8g8		2021-06-03 13:51:46	thinking impact deepfake porn across culture pivotal change kellithnguyen highlights	0.5	1
231	40	DamirDivkovic	Planet Earth|BosniaHerzegovina	@elonmusk @Teslarati @ResidentSponge Can't qualify as #deepfake at all 🤣		2021-06-03 13:50:17	elonmusk teslarati residentsponge qualify deepfake	0.0	0
232	41	DonLueders	Florida, USA	As the sole discipline specifically charged with ensuring information integrity and authenticity, exposing 'deepfak… https://t.co/onLSU4QWeJ		2021-06-03 13:45:21	sole discipline specifically charged ensuring information integrity authenticity exposing deepfak	0.0	0
233	42	arxiv_cscv		DFGC 2021: A DeepFake Game Competition https://t.co/aqb2LPgsta		2021-06-03 13:41:32	dfgc deepfake game competition	-0.4	-1
234	43	kealabilbao	Chicago	It’s not ransomware but that’s how smart our governments is because they know everything! Yet don’t realize a revol… https://t.co/xV0fxLumju		2021-06-03 13:38:51	ransomware smart governments know everything yet realize revol	0.21428571428571427	1
235	44	Deep__AI	California	DFGC 2021: A DeepFake Game Competition https://t.co/IHfKoJeZgS by @pbhaibo et al. #ComputerVision #PatternRecognition		2021-06-03 13:04:42	dfgc deepfake game competition pbhaibo computervision patternrecognition	-0.4	-1
236	45	nierere	Sevilla	Breakthrough Army technology is a game changer for deepfake detection | Article | The United States Army https://t.co/yVOVdohs9X		2021-06-03 13:01:43	breakthrough army technology game changer deepfake detection article united states army	-0.4	-1
237	46	kealabilbao	Chicago	Deep fake is an open source software constantly getting better! It allows people to hack and leave no traces. Imagi… https://t.co/R1jhjEGEih		2021-06-03 12:41:25	deep fake open source software constantly getting better allows people hack leave traces imagi	0.0	0
238	47	Blogging__Guide	Washington, DC	What is a Deepfake? https://t.co/7dwcuDcaTC #deepfake #technology #future #ai #machinelearning #deeplearning #business		2021-06-03 12:39:09	deepfake deepfake technology future machinelearning deeplearning business	0.0	0
239	48	kealabilbao	Chicago	Ha with #deepfake a hacker probably already ex-change your info with these A.I system these doctors are using for p… https://t.co/IpgByr7p2l		2021-06-03 12:31:05	deepfake hacker probably already change info system doctors using	0.0	0
240	49	_truthseeker101		@AshwiniMS_TNIE what nonsense! you do not seem to know ABCD of how web pages function🤣stupid to analyze👆🏼simply wan… https://t.co/qL4BqFhfRS		2021-06-03 11:56:23	ashwinims_tnie nonsense seem know abcd web pages function stupid analyze simply wan	-0.5	-1
241	50	neilturkewitz		@kellithnguyen @i_D @daniellecitron @frankie___dunn “Female students at Ewha University have engineered groundbreak… https://t.co/72Zn4FQ3ZQ		2021-06-03 11:52:56	kellithnguyen i_d daniellecitron frankie___dunn female students ewha university engineered groundbreak	0.0	0
242	51	CarlosdaGlria1	Ghent, Belgium	@Oakely_Dokely @ZubyMusic Yeah, deepfake will be a thing... you could in a few years live stream a deepfake, and th… https://t.co/L6Z4UV2xx7		2021-06-03 11:51:47	oakely_dokely zubymusic yeah deepfake thing could years live stream deepfake	0.13636363636363635	1
243	52	_truthseeker101		@AshwiniMS_TNIE @venkybengaluru @Google what nonsense! you do not seem to know ABCD of how web pages function🤣stupi… https://t.co/2e1jpslVCd		2021-06-03 11:50:08	ashwinims_tnie venkybengaluru google nonsense seem know abcd web pages function stupi	0.0	0
244	53	_truthseeker101		@AshwiniMS_TNIE @Google what nonsense! you do not seem to know ABCD of how web pages function🤣stupid to analyze👆🏼si… https://t.co/c4LUKZKKRv		2021-06-03 11:48:56	ashwinims_tnie google nonsense seem know abcd web pages function stupid analyze	-0.7999999999999999	-1
245	54	DaveDulson	London	@Botanygeek Why don't you employ an enterprising young sort to deepfake replacing you with somebody you wouldn't mind watching instead		2021-06-03 11:45:52	botanygeek employ enterprising young sort deepfake replacing somebody mind watching instead	0.1	1
246	55	NewVirginiaBot		TH Dame Sophia Albina DCSM is an obvious Deepfake.		2021-06-03 10:56:23	dame sophia albina dcsm obvious deepfake	0.0	0
247	56	nickfthilton	london	Twitter is encouraging people to post photos of themselves as children so that they can use deepfake software to cr… https://t.co/AwRXX7pBl9		2021-06-03 10:35:01	twitter encouraging people post photos children use deepfake software	0.0	0
248	57	TellLive1		‘Deepfake’ maps that will show you’re in London, not Nairobi, coming soon https://t.co/UgmnwYFkPV #SaudiArabia… https://t.co/YhE6TFBfxY		2021-06-03 09:34:28	deepfake maps show london nairobi coming soon saudiarabia	0.0	0
249	58	oneofmoo	London, UK	@crwilso @studioanisa What if I like the process of editing, but not when my face is on the screen. Can I just use… https://t.co/ne8TVkvRlK		2021-06-03 09:32:18	crwilso studioanisa like process editing face screen use	0.0	0
250	59	TellLive1		‘Deepfake’ maps that will show you’re in London, not Nairobi, coming soon https://t.co/UgmnwYFkPV #JAYB #JENO… https://t.co/bbibNUbVOv		2021-06-03 09:21:40	deepfake maps show london nairobi coming soon jayb jeno	0.0	0
251	60	TellLive1		‘Deepfake’ maps that will show you’re in London, not Nairobi, coming soon https://t.co/UgmnwYFkPV #AMCARMY… https://t.co/fDYDHdSE9j		2021-06-03 09:13:36	deepfake maps show london nairobi coming soon amcarmy	0.0	0
252	61	TellLive1		‘Deepfake’ maps that will show you’re in London, not Nairobi, coming soon https://t.co/UgmnwYFkPV #LuoMaturity… https://t.co/xdTiNrMsrf		2021-06-03 09:04:48	deepfake maps show london nairobi coming soon luomaturity	0.0	0
253	62	DiscernmentN	3d shifting to 5d	@AirCoinRespctor this is deepfake		2021-06-03 08:56:01	aircoinrespctor deepfake	0.0	0
254	63	basilbotkys	AR42 | omori spoilers	@esotericreddit imagine calling someones girlfriend and using an audio deepfake to break up with them		2021-06-03 08:25:01	esotericreddit imagine calling someones girlfriend using audio deepfake break	0.0	0
255	64	Massmoviecide	NJ, USA	Wild Mission: Impossible Deepfake Replaces Tom Cruise With Evil Dead’s Bruce Campbell (And He Approves) https://t.co/xIjOTk5IWC		2021-06-03 07:58:18	wild mission impossible deepfake replaces tom cruise evil dead bruce campbell approves	-0.44166666666666665	-1
256	65	moraka181		Looking for NiziU deepfake pic/vid		2021-06-03 07:54:54	looking niziu deepfake pic vid	0.0	0
257	66	RoiLeve	ישראל	Having some fun on two universes I love to rewatch App: @reface #fun #ai #deepfake #refaceapp #doomw123 https://t.co/Z6NFSwcIKO		2021-06-03 07:01:36	fun two universes love rewatch app reface fun deepfake refaceapp doomw	0.3666666666666667	1
258	67	therealjpittman	Winston-Salem, NC	Breakthrough Army technology is a game changer for deepfake detection https://t.co/a41blsJVOy #AI #ArtificialIntelligence		2021-06-03 07:00:01	breakthrough army technology game changer deepfake detection artificialintelligence	-0.4	-1
259	68	donpark	Redwood City, CA	For-profit use of deepfake will I think be more tasteful than outright face-theft, style transfer of attractive fac… https://t.co/BlY4V42aPQ		2021-06-03 06:50:05	profit use deepfake think tasteful outright face theft style transfer attractive fac	0.8	1
260	69	AyeshaMiracle	Lahore	@laaleen Is this your real video or deepfake		2021-06-03 06:40:24	laaleen real video deepfake	0.2	1
261	70	nameisalex__	Germantown, MD	@ImClique_ Is that a deepfake?		2021-06-03 06:40:12	imclique_ deepfake	0.0	0
262	71	JakeWallis_ASPI		What is a deep fake? https://t.co/7Xd2upLGfQ		2021-06-03 06:25:31	deep fake	-0.25	-1
263	72	Matters2Freedom	Washington, USA	@CheckMeDaily @thorsome2 President Trump is the 19th President under the old constitution. Biden is dead James Wood… https://t.co/2LY1IxRer3		2021-06-03 06:03:11	checkmedaily thorsome president trump president old constitution biden dead james wood	-0.05	-1
264	73	CHIGOZIE143	BIAFRA	@RuzannaYussof @trtworld You are not smart and intelligent enough. Go and study about deepfake video before you ta… https://t.co/zxImi9VrTS		2021-06-03 05:45:26	ruzannayussof trtworld smart intelligent enough study deepfake video	0.33809523809523806	1
265	74	CHIGOZIE143	BIAFRA	@Roccodg1 @trtworld Go and check out what deepfake video is all about before you retweet		2021-06-03 05:44:23	roccodg trtworld check deepfake video retweet	0.0	0
266	75	parslereid	석세션 S1 / 나르코스, 킬링, 마헌 S2 보는 중	Pedro Pascal and Bella Ramsey in The Last of Us [Deepfake] https://t.co/wz9iZZBZqU 출처 @YouTube		2021-06-03 05:36:01	pedro pascal bella ramsey last deepfake youtube	0.0	0
267	76	ASPI_org	Canberra, Australia	'Were a state actor to leverage a deep fake of significant quality, sufficient to shift geopolitical events, I thin… https://t.co/MSSlkpO4FQ		2021-06-03 05:30:00	state actor leverage deep fake significant quality sufficient shift geopolitical events thin	-0.13125	-1
268	77	slweeb	˚ㅤㅤㅤㅤㅤㅤㅤㅤㅤㅤㅤㅤㅤㅤㅤㅤㅤㅤㅤㅤㅤㅤㅤㅤㅤㅤㅤㅤ˚	@patriottakes is that a deepfake porn site		2021-06-03 04:59:05	patriottakes deepfake porn site	0.0	0
269	78	SpirosMargaris	All Over the World	Deepfake #Geography: The Problem of #AI #Falsifying #SatellitePhotos https://t.co/ip0vYmqEwI #fintech… https://t.co/ISuQFnppEY		2021-06-03 04:59:03	deepfake geography problem falsifying satellitephotos fintech	0.0	0
270	79	NireBryce	Wandering, often CT, BOS, SFO	@DarwinBondGraha gonna take a few days to deepfake it		2021-06-03 04:51:29	darwinbondgraha gonna take days deepfake	0.0	0
271	80	StuffOfSonny		Cool I just got an ad for a deepfake Android App.		2021-06-03 04:51:13	cool got deepfake android app	0.35	1
272	81	ThePantless		@jimstewartson @TrueAnonPod Is that your real photo or did you deepfake your face onto Arnold Schwarzenegger?		2021-06-03 04:41:32	jimstewartson trueanonpod real photo deepfake face onto arnold schwarzenegger	0.2	1
273	82	permanxiety		does anyone have that deepfake that was going around last week where Trump had big ole titties? I told my mom about… https://t.co/PJ1mFHXQLq		2021-06-03 04:23:14	anyone deepfake going around last week trump big ole titties told mom	0.0	0
274	83	datamagic5		AI DeepFake with Deep Learning | Machine Learning | Data Magic https://t.co/UPbydOufNg via @YouTube #deepfake… https://t.co/lSGqsTwc48		2021-06-03 04:12:14	deepfake deep learning machine learning data magic via youtube deepfake	0.25	1
275	84	AI_Ambassadors		How international cyber-crime rings exploit AI technologies. Read full article in the link here:… https://t.co/rW830l8qWV		2021-06-03 04:11:04	international cyber crime rings exploit technologies read full article link	0.175	1
276	85	hhmagz	New York, NY	Actor/Comedian Jay Pharoah Deepfake’s Big Sean In First Clip From His Forthcoming Comedic Album “Spittin Image” (Vi… https://t.co/OXt1CuId2F		2021-06-03 03:49:22	actor comedian jay pharoah deepfake big sean first clip forthcoming comedic album spittin image	0.125	1
277	86	emiledonovan	Auckland, New Zealand	@petergnz @awbraae @VanitaPrasad Ahhhh we got there almost a year ago https://t.co/EoryEXo6xA		2021-06-03 03:31:33	petergnz awbraae vanitaprasad ahhhh got almost year ago	0.0	0
278	87	Carol_Must		It should explain how to prevent governments from being used with #DeepFake! - @Carol_Must 🙂 https://t.co/5nCAeSpeYC		2021-06-03 03:30:46	explain prevent governments used deepfake carol_must	0.0	0
279	88	proudmethsmoker		@helioslogos I refuse to believe this is a real person, he looks and sounds like an uncanny deepfake.		2021-06-03 03:27:08	helioslogos refuse believe real person looks sounds like uncanny deepfake	0.2	1
280	89	leek_alter	they/she/he | EN/JP	looking forward to watching the Jafar movie just for the Ain't Never Had A Friend Like Me rendition slowed down 30%… https://t.co/z83IHpu9mO		2021-06-03 03:26:55	looking forward watching jafar movie never friend like rendition slowed	0.0	0
281	90	thissongsick	New Jersey, USA	Actor/Comedian Jay Pharoah Deepfake’s Big Sean In First Clip From His Forthcoming Comedic Album “Spittin Image” (Vi… https://t.co/1kp5fhgu6J		2021-06-03 03:17:12	actor comedian jay pharoah deepfake big sean first clip forthcoming comedic album spittin image	0.125	1
282	91	chynna_outloudd		sometimes I feel bad about myself then I remember that DeepFake exists and other people feel so bad about themselves they actually use it.		2021-06-03 02:44:23	sometimes feel bad remember deepfake exists people feel bad actually use	-0.46666666666666656	-1
283	92	EngProfD	Toronto	Making it by faking it: #Toronto's @Wombo becomes viral sensation by bringing deepfake technology to the masses. https://t.co/ukkDSSsXvq		2021-06-03 02:14:01	making faking toronto wombo becomes viral sensation bringing deepfake technology masses	0.0	0
284	93	GreenwichHour	Add #GreenwichHour to get RTed	@idiottwatorcunt @MPSGreenwich @MPSPeninsula @MetCC Thanks for tagging MetCC in. Before now I didn't know their han… https://t.co/9Ts188MqIp		2021-06-03 01:59:40	idiottwatorcunt mpsgreenwich mpspeninsula metcc thanks tagging metcc know han	0.2	1
285	94	AMiller92763069		@MsRadioSapphire Yes she was a cock blocker. Definitely not the Mehgan, we all know and love. I thought that may ha… https://t.co/iZlI10jBmy		2021-06-03 01:44:09	msradiosapphire yes cock blocker definitely mehgan know love thought may	0.25	1
286	95	realValorzinski	Indonesia	@BellezaTheryn @eclipsepinned @stone_toss Been watching those deepfake Gal Gadot		2021-06-03 01:43:31	bellezatheryn eclipsepinned stone_toss watching deepfake gal gadot	0.0	0
287	96	arxiv_cscv		DFGC 2021: A DeepFake Game Competition https://t.co/aqb2LPgsta		2021-06-03 01:40:53	dfgc deepfake game competition	-0.4	-1
288	97	MusicREDEF	Everywhere	The students and stans saving K-pop idols from deepfake porn (Kelly Nguyen - @i_D) https://t.co/XV3PntxiLs		2021-06-03 01:10:01	students stans saving pop idols deepfake porn kelly nguyen i_d	0.0	0
289	98	twisted_copper	Portland, OR	@sherazcomedy Yeah I actually think deepfake technology is pretty terrifying - but it's out of my control, so I fig… https://t.co/3czbhjXSrF		2021-06-03 01:08:26	sherazcomedy yeah actually think deepfake technology pretty terrifying control fig	-0.25	-1
290	99	pictures_ai	New York	#trump clone will be online for few hours, feel free to live chat on twitch with him : #Crypto #CoinbasePro… https://t.co/rSDNTl3rbT		2021-06-03 00:59:00	trump clone online hours feel free live chat twitch crypto coinbasepro	0.2681818181818182	1
291	100	DigitalCrates	USA	@JayPharoah @BigSean The name of the track is called, "Snitch Sh*t" with Pharoah playing a deepfake version of Big… https://t.co/0U4dYNHjIp		2021-06-03 00:54:44	jaypharoah bigsean name track called snitch pharoah playing deepfake version big	0.0	0
292	101	TechAcuteCom	Frankfurt, Germany	Deepfake Geography: The Problem of AI Falsifying Satellite Photos https://t.co/vieRln36Te		2021-06-03 00:49:54	deepfake geography problem falsifying satellite photos	0.0	0
293	102	sauce_haver		Jarvis make a deepfake of bruce banner with a micropenis and post it on Reddit, then create a bunch of bots to give… https://t.co/bfLOhGbnyM		2021-06-03 00:41:42	jarvis make deepfake bruce banner micropenis post reddit create bunch bots give	0.0	0
294	103	Dan_Sode	COLORADO	Just started watching the flash...solid show. I do wish main actor could have a deepfake of @mulaney constantly ru… https://t.co/wdXe8oHCJp		2021-06-03 00:15:46	started watching flash solid show wish main actor could deepfake mulaney constantly	0.05555555555555555	1
295	104	Sean_GMC	Halifax, NS	@GoodMorningHFX It is! I was feeling weird and wanted to see what googling "chica cherry cola" would produce and th… https://t.co/vsqz1LOL20		2021-06-03 00:13:35	goodmorninghfx feeling weird wanted see googling chica cherry cola would produce	-0.5	-1
296	105	abeillian	the h⬡neym⬡⬡n	@puhcko i look like a deepfake.		2021-06-02 23:44:26	puhcko look like deepfake	0.0	0
297	106	sherazcomedy	London, England	@daniel__klaus When AI combines with Deepfake we can finally look as handsome as orange Don. https://t.co/iCdGriL0IV		2021-06-02 23:33:36	daniel__klaus combines deepfake finally look handsome orange	0.25	1
298	107	sherazcomedy	London, England	@Dagnum_PI @meisshaily @hudson_chatbots @___chrispie___ @Conste11ation When AI combines with Deepfake we can finall… https://t.co/3cOfoSMDPk		2021-06-02 23:33:32	dagnum_pi meisshaily hudson_chatbots ___chrispie___ consteation combines deepfake finall	0.0	0
299	108	sherazcomedy	London, England	@gnesvenema @Law_Commission When AI combines with Deepfake we can finally look as handsome as orange Don. https://t.co/iCdGriL0IV		2021-06-02 23:33:27	gnesvenema law_commission combines deepfake finally look handsome orange	0.25	1
300	109	sherazcomedy	London, England	@1997Pite When AI combines with Deepfake we can finally look as handsome as orange Don. https://t.co/iCdGriL0IV		2021-06-02 23:33:20	pite combines deepfake finally look handsome orange	0.25	1
301	110	sherazcomedy	London, England	@SpirosMargaris @willknight @WIRED @psb_dc @sallyeaves @HaroldSinnott @cgledhill @pierrepinna @Paula_Piccard… https://t.co/bjm5Dz01Er		2021-06-02 23:33:11	spirosmargaris willknight wired psb_dc sallyeaves haroldsinnott cgledhill pierrepinna paula_piccard	0.0	0
302	111	sherazcomedy	London, England	@Nayeem_007KMR When AI combines with Deepfake we can finally look as handsome as orange Don. https://t.co/iCdGriL0IV		2021-06-02 23:33:06	nayeem_kmr combines deepfake finally look handsome orange	0.25	1
303	112	sherazcomedy	London, England	@LawyerGreg When AI combines with Deepfake we can finally look as handsome as orange Don. https://t.co/iCdGriL0IV		2021-06-02 23:33:02	lawyergreg combines deepfake finally look handsome orange	0.25	1
304	113	sherazcomedy	London, England	@DavidSmithGFF When AI combines with Deepfake we can finally look as handsome as orange Don. https://t.co/iCdGriL0IV		2021-06-02 23:32:57	davidsmithgff combines deepfake finally look handsome orange	0.25	1
305	114	sherazcomedy	London, England	@BeyondTrust @JaneFrankland @MoreyHaber When AI combines with Deepfake we can finally look as handsome as orange Do… https://t.co/jkCVstc63w		2021-06-02 23:32:50	beyondtrust janefrankland moreyhaber combines deepfake finally look handsome orange	0.25	1
306	115	sherazcomedy	London, England	@EnjoyDigitAll @WIRED When AI combines with Deepfake we can finally look as handsome as orange Don. https://t.co/iCdGriL0IV		2021-06-02 23:32:47	enjoydigitall wired combines deepfake finally look handsome orange	0.25	1
307	116	sherazcomedy	London, England	@cleveleysnews When AI combines with Deepfake we can finally look as handsome as orange Don. https://t.co/iCdGriL0IV		2021-06-02 23:32:40	cleveleysnews combines deepfake finally look handsome orange	0.25	1
308	117	sherazcomedy	London, England	@twisted_copper When AI combines with Deepfake we can finally look as handsome as orange Don. https://t.co/iCdGriL0IV		2021-06-02 23:32:33	twisted_copper combines deepfake finally look handsome orange	0.25	1
309	118	sherazcomedy	London, England	@nigewillson @DigitalTrends When AI combines with Deepfake we can finally look as handsome as orange Don. https://t.co/iCdGriL0IV		2021-06-02 23:32:28	nigewillson digitaltrends combines deepfake finally look handsome orange	0.25	1
310	119	sherazcomedy	London, England	@edrianjude When AI combines with Deepfake we can finally look as handsome as orange Don. https://t.co/iCdGriL0IV		2021-06-02 23:32:23	edrianjude combines deepfake finally look handsome orange	0.25	1
311	120	sherazcomedy	London, England	@MomentaGroup When AI combines with Deepfake we can finally look as handsome as orange Don. https://t.co/iCdGriL0IV		2021-06-02 23:32:20	momentagroup combines deepfake finally look handsome orange	0.25	1
312	121	sherazcomedy	London, England	@ahatami @WIRED @psb_dc When AI combines with Deepfake we can finally look as handsome as orange Don. https://t.co/iCdGriL0IV		2021-06-02 23:32:14	ahatami wired psb_dc combines deepfake finally look handsome orange	0.25	1
313	122	sherazcomedy	London, England	@Brooks_Rob @reface_app When AI combines with Deepfake we can finally look as handsome as orange Don. https://t.co/iCdGriL0IV		2021-06-02 23:32:10	brooks_rob reface_app combines deepfake finally look handsome orange	0.25	1
314	123	sherazcomedy	London, England	@smboro When AI combines with Deepfake we can finally look as handsome as orange Don. https://t.co/iCdGriL0IV		2021-06-02 23:32:06	smboro combines deepfake finally look handsome orange	0.25	1
315	124	sherazcomedy	London, England	@Webwise_Ireland When AI combines with Deepfake we can finally look as handsome as orange Don. https://t.co/iCdGriL0IV		2021-06-02 23:32:01	webwise_ireland combines deepfake finally look handsome orange	0.25	1
316	125	sherazcomedy	London, England	@Carol_Must When AI combines with Deepfake we can finally look as handsome as orange Don. https://t.co/iCdGriL0IV		2021-06-02 23:31:51	carol_must combines deepfake finally look handsome orange	0.25	1
317	126	sherazcomedy	London, England	@TheJeffRichards @kyledunnigan @videography When AI combines with Deepfake we can finally look as handsome as orang… https://t.co/geRjsbSmnF		2021-06-02 23:31:45	thejeffrichards kyledunnigan videography combines deepfake finally look handsome orang	0.25	1
318	127	sherazcomedy	London, England	@kashifmanzoor When AI combines with Deepfake we can finally look as handsome as orange Don. https://t.co/iCdGriL0IV		2021-06-02 23:31:41	kashifmanzoor combines deepfake finally look handsome orange	0.25	1
319	128	sherazcomedy	London, England	@davko1 When AI combines with Deepfake we can finally look as handsome as orange Don. https://t.co/iCdGriL0IV		2021-06-02 23:31:37	davko combines deepfake finally look handsome orange	0.25	1
320	129	sherazcomedy	London, England	@Terena_Pickett @TheJeffRichards @videography When AI combines with Deepfake we can finally look as handsome as ora… https://t.co/Q3w9qxxJTL		2021-06-02 23:31:31	terena_pickett thejeffrichards videography combines deepfake finally look handsome ora	0.25	1
321	130	sherazcomedy	London, England	@krisgesling When AI combines with Deepfake we can finally look as handsome as orange Don. https://t.co/iCdGriL0IV		2021-06-02 23:31:24	krisgesling combines deepfake finally look handsome orange	0.25	1
322	131	sherazcomedy	London, England	@TheRedElm When AI combines with Deepfake we can finally look as handsome as orange Don. https://t.co/iCdGriL0IV		2021-06-02 23:31:20	theredelm combines deepfake finally look handsome orange	0.25	1
323	132	sherazcomedy	London, England	@FarsightSecInc When AI combines with Deepfake we can finally look as handsome as orange Don. https://t.co/iCdGriL0IV		2021-06-02 23:31:15	farsightsecinc combines deepfake finally look handsome orange	0.25	1
324	133	sherazcomedy	London, England	@euobs When AI combines with Deepfake we can finally look as handsome as orange Don. https://t.co/iCdGriL0IV		2021-06-02 23:31:05	euobs combines deepfake finally look handsome orange	0.25	1
325	134	DataAugmented		Breakthrough Army technology is a game changer for deepfake detection https://t.co/BrzyeTAjrM #artificial		2021-06-02 23:30:50	breakthrough army technology game changer deepfake detection artificial	-0.5	-1
326	135	sherazcomedy	London, England	@Terena_Pickett @TheJeffRichards @videography When AI combines with Deepfake we can finally look as handsome as ora… https://t.co/pc6TdR5IxM		2021-06-02 23:30:40	terena_pickett thejeffrichards videography combines deepfake finally look handsome ora	0.25	1
327	136	sherazcomedy	London, England	@BBCYoungReport When AI combines with Deepfake we can finally look as handsome as orange Don. https://t.co/iCdGriL0IV		2021-06-02 23:30:35	bbcyoungreport combines deepfake finally look handsome orange	0.25	1
328	137	sherazcomedy	London, England	@USEmbassyKG When AI combines with Deepfake we can finally look as handsome as orange Don. https://t.co/iCdGriL0IV		2021-06-02 23:30:30	usembassykg combines deepfake finally look handsome orange	0.25	1
329	138	sherazcomedy	London, England	@Cheecoin When AI combines with Deepfake we can finally look as handsome as orange Don. https://t.co/iCdGriL0IV		2021-06-02 23:30:23	cheecoin combines deepfake finally look handsome orange	0.25	1
330	139	sherazcomedy	London, England	@ryan_the_gray1 When AI combines with Deepfake we can finally look as handsome as orange Don. https://t.co/iCdGriL0IV		2021-06-02 23:30:19	ryan_the_gray combines deepfake finally look handsome orange	0.25	1
331	140	sherazcomedy	London, England	@NMZivkovic @pierrepinna @DeepLearn007 @ipfconline1 @KirkDBorne @DiegoKuonen @RosyCoaching When AI combines with De… https://t.co/fCqxfs1srZ		2021-06-02 23:30:11	nmzivkovic pierrepinna deeplearn ipfconline kirkdborne diegokuonen rosycoaching combines	0.0	0
332	141	sherazcomedy	London, England	@arebyte @Libbs7 When AI combines with Deepfake we can finally look as handsome as orange Don. https://t.co/iCdGriL0IV		2021-06-02 23:30:05	arebyte libbs combines deepfake finally look handsome orange	0.25	1
333	142	sherazcomedy	London, England	@bramusblog When AI combines with Deepfake we can finally look as handsome as orange Don. https://t.co/iCdGriL0IV		2021-06-02 23:30:02	bramusblog combines deepfake finally look handsome orange	0.25	1
334	143	sherazcomedy	London, England	@WIRED When AI combines with Deepfake we can finally look as handsome as orange Don. https://t.co/iCdGriL0IV		2021-06-02 23:29:56	wired combines deepfake finally look handsome orange	0.25	1
335	144	Daniel37599160	Ontario, Canada	@sta2_sta @DerekSloanCPC deepfake getting trusted by smart people? I don't think that's gonna happen one day. get e… https://t.co/gshVi7ch9p		2021-06-02 23:29:55	sta_sta dereksloancpc deepfake getting trusted smart people think gonna happen one day get	0.21428571428571427	1
336	145	sherazcomedy	London, England	@ManojMaan21 When AI combines with Deepfake we can finally look as handsome as orange Don. https://t.co/iCdGriL0IV		2021-06-02 23:29:53	manojmaan combines deepfake finally look handsome orange	0.25	1
337	146	sherazcomedy	London, England	@LorandBodo When AI combines with Deepfake we can finally look as handsome as orange Don. https://t.co/iCdGriL0IV		2021-06-02 23:29:33	lorandbodo combines deepfake finally look handsome orange	0.25	1
338	147	sherazcomedy	London, England	@TNR_Gold When AI combines with Deepfake we can finally look as handsome as orange Don. https://t.co/iCdGriL0IV		2021-06-02 23:29:30	tnr_gold combines deepfake finally look handsome orange	0.25	1
339	148	sherazcomedy	London, England	@preslavrachev When AI combines with Deepfake we can finally look as handsome as orange Don. https://t.co/iCdGriL0IV		2021-06-02 23:29:26	preslavrachev combines deepfake finally look handsome orange	0.25	1
340	149	sherazcomedy	London, England	@NovumIntel When AI combines with Deepfake we can finally look as handsome as orange Don. https://t.co/iCdGriL0IV		2021-06-02 23:29:22	novumintel combines deepfake finally look handsome orange	0.25	1
341	150	sherazcomedy	London, England	@chiarawilkinson @PRJournoRequest When AI combines with Deepfake we can finally look as handsome as orange Don. https://t.co/iCdGriL0IV		2021-06-02 23:29:17	chiarawilkinson prjournorequest combines deepfake finally look handsome orange	0.25	1
342	151	sherazcomedy	London, England	@TheJeffRichards @kyledunnigan @videography @GretaThunberg When AI combines with Deepfake we can finally look as ha… https://t.co/vw5STtW1rJ		2021-06-02 23:29:09	thejeffrichards kyledunnigan videography gretathunberg combines deepfake finally look	0.0	0
343	152	sherazcomedy	London, England	@TNR_Gold @CNBC @CryptoWhale When AI combines with Deepfake we can finally look as handsome as orange Don. https://t.co/iCdGriL0IV		2021-06-02 23:29:04	tnr_gold cnbc cryptowhale combines deepfake finally look handsome orange	0.25	1
344	153	sherazcomedy	London, England	@SabineO2010 @brendan_m96 When AI combines with Deepfake we can finally look as handsome as orange Don. https://t.co/iCdGriL0IV		2021-06-02 23:28:58	sabineo brendan_m combines deepfake finally look handsome orange	0.25	1
345	154	sherazcomedy	London, England	@vurio_naomi When AI combines with Deepfake we can finally look as handsome as orange Don. https://t.co/iCdGriL0IV		2021-06-02 23:28:38	vurio_naomi combines deepfake finally look handsome orange	0.25	1
346	155	sherazcomedy	London, England	@steube @pascal_bornet When AI combines with Deepfake we can finally look as handsome as orange Don. https://t.co/iCdGriL0IV		2021-06-02 23:28:36	steube pascal_bornet combines deepfake finally look handsome orange	0.25	1
347	156	sherazcomedy	London, England	@anuraag_saxena When AI combines with Deepfake we can finally look as handsome as orange Don. https://t.co/iCdGriL0IV		2021-06-02 23:28:21	anuraag_saxena combines deepfake finally look handsome orange	0.25	1
348	157	sherazcomedy	London, England	@elluba @LibbyHeaney @ArtAIFestival @tgharwood @ioct_dmu @dmuleicester @PhoenixLeic @HaymarketLeics When AI combine… https://t.co/l4wRiWKJEL		2021-06-02 23:28:16	elluba libbyheaney artaifestival tgharwood ioct_dmu dmuleicester phoenixleic haymarketleics combine	0.0	0
349	158	sherazcomedy	London, England	@mcgillgeography When AI combines with Deepfake we can finally look as handsome as orange Don. https://t.co/iCdGriL0IV		2021-06-02 23:28:11	mcgillgeography combines deepfake finally look handsome orange	0.25	1
350	159	sherazcomedy	London, England	@i_intelligence When AI combines with Deepfake we can finally look as handsome as orange Don. https://t.co/iCdGriL0IV		2021-06-02 23:28:08	i_intelligence combines deepfake finally look handsome orange	0.25	1
351	160	kellithnguyen		My first piece for @i_d on K-pop deepfake porn and virtual violations of women’s rights. Thank you to… https://t.co/fe36HOyYY7		2021-06-02 23:08:37	first piece i_d pop deepfake porn virtual violations women rights thank	0.25	1
352	161	puhcko	YOU HAVE BEEN LIED TO	@abeillian No it’s just a guy that looks suspiciously like a deepfake		2021-06-02 23:01:42	abeillian guy looks suspiciously like deepfake	0.0	0
353	162	TechREDEF		The students and stans saving K-pop idols from deepfake porn (Kelly Nguyen - @i_D) https://t.co/4X2Zi7ZGEj		2021-06-02 22:45:01	students stans saving pop idols deepfake porn kelly nguyen i_d	0.0	0
354	163	Explicadr_Imp51		@RPG_Animator_Mi make a deepfake XD		2021-06-02 22:42:14	rpg_animator_mi make deepfake	0.0	0
355	164	randaril		@LouisSolomon8 @CelsiusNetwork @TheBitcoinConf Sweet deepfake... that's just awesome		2021-06-02 22:29:23	louissolomon celsiusnetwork thebitcoinconf sweet deepfake awesome	0.675	1
356	165	marsmellowspop	Estados Unidos	Wild Mission: Impossible Deepfake Replaces Tom Cruise With Evil Dead’s Bruce Campbell (And He Approves)… https://t.co/Bu9bg1y7gn		2021-06-02 22:05:35	wild mission impossible deepfake replaces tom cruise evil dead bruce campbell approves	-0.44166666666666665	-1
357	166	MeganMovieGirl	Perth, Australia	Wild Mission: Impossible Deepfake Replaces Tom Cruise With Evil Dead’s Bruce Campbell (And He Approves)… https://t.co/XyJGzoaKrt		2021-06-02 22:05:09	wild mission impossible deepfake replaces tom cruise evil dead bruce campbell approves	-0.44166666666666665	-1
358	167	AmykinsAmy	Sydney, Australia	Wild Mission: Impossible Deepfake Replaces Tom Cruise With Evil Dead’s Bruce Campbell (And He Approves)… https://t.co/FPjmReSJe1		2021-06-02 22:05:06	wild mission impossible deepfake replaces tom cruise evil dead bruce campbell approves	-0.44166666666666665	-1
359	168	RubellaJoness	London	@ClimateWarrior7 @jeremycorbyn deepfake perhaps? I detect a slight a slight Russian accent		2021-06-02 21:59:36	climatewarrior jeremycorbyn deepfake perhaps detect slight slight russian accent	-0.1111111111111111	-1
360	169	DamjanVlastelic	Sydney, Australia	@DaveAkey1 @skepticalzebra Is that Jamie Lee Curtis? What is this? Is it a deepfake		2021-06-02 21:57:38	daveakey skepticalzebra jamie lee curtis deepfake	0.0	0
361	170	Jacozard	amsterdam	@JoeBiden Is this a deepfake?		2021-06-02 21:51:39	joebiden deepfake	0.0	0
362	171	DorkSideOForce	A galaxy far, far away...	Check out Ewan McGregor as an older Obi-Wan Kenobi in the original Star Wars series with this fun Deepfake! https://t.co/P9U9sAIyUI		2021-06-02 21:43:10	check ewan mcgregor older obi wan kenobi original star wars series fun deepfake	0.16041666666666665	1
363	172	JeffreyJDavis	ÜT: 35.224691,-80.940859	Deepfake Maps Could Really Mess With Your Sense of the World https://t.co/ByIXTvxZ6h https://t.co/pymJX0FPKw		2021-06-02 21:34:04	deepfake maps could really mess sense world	-0.175	-1
364	173	HHotelConsult	Northern California	Deepfake Maps Could Really Mess With Your Sense of the World Researchers applied AI techniques to make portions of… https://t.co/6Wi2Kztf4F		2021-06-02 21:29:38	deepfake maps could really mess sense world researchers applied techniques make portions	-0.175	-1
365	174	SmokeAndSomno		@TEGamerUK @TomSweeneyINC If anyone would deepfake a social life it'd definitely be me		2021-06-02 21:24:30	tegameruk tomsweeneyinc anyone would deepfake social life definitely	0.016666666666666666	1
366	175	ashtwinproject	they/them	@_almakarma i DID see the baka mitai deepfake but i had never seen it superimposed over the p3fes opening		2021-06-02 21:07:33	_almakarma see baka mitai deepfake never seen superimposed pfes opening	0.0	0
367	176	_haljand_		@giantgio All these vids make me think of deepfake		2021-06-02 20:57:19	giantgio vids make think deepfake	0.0	0
368	177	shedindin		@AlexM_talkSPORT And it makes no sense, and are they just going to have Roman on like five different segments each… https://t.co/HdXYnHTEPr		2021-06-02 20:56:43	alexm_talksport makes sense going roman like five different segments	0.0	0
369	178	BienGabs		@ClipperKyle is that a deepfake or-		2021-06-02 20:27:23	clipperkyle deepfake	0.0	0
370	179	ShahriyarGourgi	Norway	Image-manipulation tools made possible by AI may make it harder to accept images at face value. https://t.co/JTDlyzoaTz		2021-06-02 20:16:06	image manipulation tools made possible may make harder accept images face value	-0.05	-1
371	180	DeepfakesWeb		The @POTUS excusing his dog for biting incident. #joebiden #deepfake #ArtificialIntelligence #MachineLearning #Memes https://t.co/UqZ8K4LRpt		2021-06-02 20:11:46	potus excusing dog biting incident joebiden deepfake artificialintelligence machinelearning memes	0.0	0
372	181	LHtheDude	California, USA	I LOVE being a #VoiceActor. Thanks Strife for giving me this chance to play around with my voices! #deepfake… https://t.co/WPK8YO1oDN		2021-06-02 20:09:11	love voiceactor thanks strife giving chance play around voices deepfake	0.35	1
373	182	AndyVermaut	Diksmuide, België	Wild Mission: Impossible Deepfake Replaces Tom Cruise With Evil Dead’s Bruce Campbell (And He Approves)… https://t.co/8hymf8HdrQ		2021-06-02 19:58:42	wild mission impossible deepfake replaces tom cruise evil dead bruce campbell approves	-0.44166666666666665	-1
374	183	NewVirginiaBot		HH Sen. Sir Adam Belcher KCSM is an obvious Deepfake.		2021-06-02 19:58:21	sen sir adam belcher kcsm obvious deepfake	0.0	0
375	184	talloranebooks		makes a deepfake of talloran stealing sunglasses using walmart security footage		2021-06-02 19:57:58	makes deepfake talloran stealing sunglasses using walmart security footage	0.0	0
376	185	pav_curious	Vevey, Switzerland	Will be presenting a paper "Subjective and objective evaluation of deepfake videos" at ICASSP on coming Tue: https://t.co/QK14TihBIz		2021-06-02 19:55:02	presenting paper subjective objective evaluation deepfake videos icassp coming tue	0.0	0
377	186	chingudools	he/they 18 sea	gonna master the art of deepfake so i can put my face on any moonbin ships videos		2021-06-02 19:54:00	gonna master art deepfake put face moonbin ships videos	0.0	0
378	187	TNR_Gold	Vancouver, BC (TSX.V: TNR)	#DeepFake Love &amp; #Crypto: #Bitcoin "Striptease Club Economics". https://t.co/5jiqsR4aqs #Tether #Dogecoin #Binance… https://t.co/3ueQ8HFFPl		2021-06-02 19:42:28	deepfake love amp crypto bitcoin striptease club economics tether dogecoin binance	0.5	1
379	188	TNR_Gold	Vancouver, BC (TSX.V: TNR)	“Young R blessed w ignorance. They’ve never tasted the bitterest taste of LOSS🐑. For them it’s all just Crypto☔️Vid… https://t.co/QVA3DeDBmB		2021-06-02 19:37:53	young blessed ignorance never tasted bitterest taste loss crypto vid	0.1	1
380	189	ArtAIFestival	Leicester, England	You can catch up with this eve's live stream recording feat @elluba &amp; @LibbyHeaney. Fun fact we learned: #Elvis has… https://t.co/FbUDrPcUqx		2021-06-02 19:30:16	catch eve live stream recording feat elluba amp libbyheaney fun fact learned elvis	0.21818181818181817	1
381	190	H4xx0n_		@DrAwesome_x @scratchAE CGI is a thing, Deepfake is a thing.. also NOT DOING THE SCENE IS A THING AS WELL.		2021-06-02 19:26:43	drawesome_x scratchae cgi thing deepfake thing also scene thing well	0.0	0
382	191	Cadioo	Wuhu Island (CST)	@bruh_moments514 sing the main part of bakai matai and i’ll make a deepfake of you singing it		2021-06-02 19:25:09	bruh_moments sing main part bakai matai make deepfake singing	0.16666666666666666	1
383	192	trust_deep	New York	Check out our guest contribution on the @deepfakereport! What should you do if you find yourself in a #deepfake? https://t.co/OfvWWabP2B		2021-06-02 19:23:04	check guest contribution deepfakereport find deepfake	0.0	0
384	193	cats_capital		Sometimes I deepfake your face too sloppy when I’m poppin But anyways, fuck it, what’s been? Man how’s your Swapti… https://t.co/GdnsS1BEvV		2021-06-02 19:22:45	sometimes deepfake face sloppy poppin anyways fuck man swapti	-0.4083333333333333	-1
385	194	facemagic_app		Watch the tough guy turn into the hunky man!😍 Go #facemgaic to find out more about you.👀 Here is a little sneak… https://t.co/nXJuyhy2bV		2021-06-02 19:00:01	watch tough guy turn hunky man facemgaic find little sneak	-0.2881944444444444	-1
386	195	thinkstations		Movie buffs appreciate global movies but watching them in another language can impact the viewing experience.… https://t.co/6dMvKAcvTp		2021-06-02 19:00:00	movie buffs appreciate global movies watching another language impact viewing experience	0.0	0
387	196	RayStone81	California	@SporkingP @POTUS Deepfake isn't that good yet		2021-06-02 18:59:29	sporkingp potus deepfake good yet	0.7	1
388	197	ElijahPipkin	North Carolina, USA	@Jordan_Morris @Mythical Or maybe a deepfake where he's every character in Excalibur.		2021-06-02 18:48:53	jordan_morris mythical maybe deepfake every character excalibur	0.0	0
389	198	GeorgeKorynta	Prague, Czech Republic	Seems legit 😂😂😂 #deepfake #reface #funny #friendsreunion #friends https://t.co/UHU6CBhZ9O		2021-06-02 18:47:51	seems legit deepfake reface funny friendsreunion friends	0.25	1
390	199	deepakbanerjee_	Varanasi,India	Aaj to Fake news/misinformation log type kar ke ya pic edit karke spread kar rhe hai. Kal ko 'Deep fake' Ke throug… https://t.co/oISBhMfkBn		2021-06-02 18:47:49	aaj fake news misinformation log type kar pic edit karke spread kar rhe hai kal deep fake throug	-0.3333333333333333	-1
391	200	anne_nonymity	Ottawa	Deepfake pornography could become an 'epidemic', expert warns https://t.co/xldjiqNzXN		2021-06-02 18:37:11	deepfake pornography could become epidemic expert warns	0.0	0
392	201	frinferneepers	Baltimore, MD	thinking about going by sasha instead of ellie because i like the name it feels warmer but also ellie deepfake will… https://t.co/Bez8jDK8X7		2021-06-02 18:31:13	thinking going sasha instead ellie like name feels warmer also ellie deepfake	0.0	0
393	202	nachoghost		@Leach88871 @AnbuishUchiha @pmuwood @PaulTassi Wait, you’re saying it WASN’T a deepfake?		2021-06-02 18:27:03	leach anbuishuchiha pmuwood paultassi wait saying deepfake	0.0	0
394	203	Kayrosis	Connecticut	Unfortunately literally anyone's face, be they adult, child, alive, dead, or even if they don't even really exist,… https://t.co/H4e2VCmd6o		2021-06-02 18:20:20	unfortunately literally anyone face adult child alive dead even even really exist	-0.06	-1
395	204	NacoFool		//Ah bitcoin, the only use for it seeming to be buying deepfake videos of celebs doing naughty stuff. I’m on the internet too much, yes.		2021-06-02 18:15:56	bitcoin use seeming buying deepfake videos celebs naughty stuff internet much yes	0.024999999999999994	1
396	205	Nicole40707557	Zurich, Switzerland	Watch my video to learn how to create a simple #deepfake video in 3 mins. #technology #technologytrends… https://t.co/aazWkrnHy9		2021-06-02 18:15:24	watch video learn create simple deepfake video mins technology technologytrends	0.0	0
397	206	kirillklip	Planet #Earth, mostly.	NO🔥Clear. Even #Miami loves CLEAN Water. WHO can stop the ☠️ poisON? EveryThing🐑is Rotten. #DeepFake. Corrupte… https://t.co/jAiwXMfsyU		2021-06-02 18:06:44	clear even miami loves clean water stop poison everything rotten deepfake corrupte	0.23333333333333336	1
398	207	sab3r_official	a place	Propaganda with weird ass deepfake vs an action movie		2021-06-02 17:49:37	propaganda weird ass deepfake action movie	-0.16666666666666666	-1
399	208	narukyuuu	♡ ♡ ♡	my mutual on ig (not a CAPSULE fan) made a deepfake of ystk SOMEBODY HELP MEEEE!!!!! https://t.co/8wyUWik8ER		2021-06-02 17:47:11	mutual capsule fan made deepfake ystk somebody help meeee	0.0	0
400	209	jackiey_hu	Seattle, WA	ISO personas to speak in 1) Deepfake, 2) Gaming and Media, and 3) Blockchain @BerkeleyISchool annual event, themed… https://t.co/pgM8dpPFtJ		2021-06-02 17:39:37	iso personas speak deepfake gaming media blockchain berkeleyischool annual event themed	0.0	0
401	210	unclemacosx	LA the other L.A. (Louisiana)	Star Trek - Only Everyone is Jim Carrey - Deepfake https://t.co/je7Pk7Lbvh via @YouTube		2021-06-02 17:20:49	star trek everyone jim carrey deepfake via youtube	0.0	0
402	211	HealthCareRenew		What is a deep fake? https://t.co/UQ3TWomV6z		2021-06-02 17:17:49	deep fake	-0.25	-1
403	212	kanpenika		THIS IS INCREDIBLE I ALMOST HAVE TO BELIEVE IT'S A DEEPFAKE https://t.co/Tb5m24Qlsm		2021-06-02 17:07:03	incredible almost believe deepfake	0.9	1
404	213	NotYourPorn	United Kingdom	“Deepfake pornography could become an 'epidemic', expert warns”. https://t.co/8116Xa5mO6		2021-06-02 17:00:59	deepfake pornography could become epidemic expert warns	0.0	0
405	214	TearieIs	Chicago, IL	Ben Shapiro moves like a deepfake I need to see him irl to make sure he's a real person		2021-06-02 16:44:28	ben shapiro moves like deepfake need see irl make sure real person	0.35	1
406	215	digitalia_bc		https://t.co/DAx82nQgBu Deepfake maps could really mess with your sense of the world Enlarge / A macro shot of th… https://t.co/lR4coUUOUE		2021-06-02 16:43:53	deepfake maps could really mess sense world enlarge macro shot	-0.175	-1
407	216	UnJoneMoss	Duwamish Land	someone deepfake tom cruise in Nightcrawler for me https://t.co/HgXsVVcDtm		2021-06-02 16:41:40	someone deepfake tom cruise nightcrawler	0.0	0
408	217	elluba	London	Just finished my talk for @ArtAIFestival, now @LibbyHeaney is on, talking about her work on deepfakes 🤖🤖 Tune in h… https://t.co/U4j91fTIgU		2021-06-02 16:36:33	finished talk artaifestival libbyheaney talking work deepfakes tune	0.0	0
409	218	_M_Dey	Paris, France	Researchers explore ways to detect 'deep fakes' in geography | #AI #DeepFake #Geography #GIS #GAN #Map… https://t.co/vskFB4oWUS		2021-06-02 16:34:50	researchers explore ways detect deep fakes geography deepfake geography gis gan map	0.0	0
410	219	CarrieKerskie	Naples Florida	AI tech enables deepfake in real-time. Watch it as it happens in my latest video. What is a deepfake and how is it… https://t.co/jgDOYQmkcP		2021-06-02 16:32:54	tech enables deepfake real time watch happens latest video deepfake	0.35	1
411	220	112020Maguerite		@BasheerMuzuk “They had produce deepfake videos” “I was not involved in those productions” “The problem is that the… https://t.co/X9HV2serEu		2021-06-02 16:32:36	basheermuzuk produce deepfake videos involved productions problem	0.0	0
412	221	respeecher		Debunking the 4 Most Common Voice Synthesis Myths https://t.co/9HvHfu1ksH #voicesynthesis #deepfake #myths		2021-06-02 16:31:01	debunking common voice synthesis myths voicesynthesis deepfake myths	-0.3	-1
413	222	kimacquaviva	Charlottesville, VA	@LDBurnett This tweet made me giggle. Yesterday when I encouraged people to post photos from their childhood, it wa… https://t.co/cNzo1qRVrd		2021-06-02 16:23:36	ldburnett tweet made giggle yesterday encouraged people post photos childhood	0.0	0
414	223	jj12179114		@Bottty3 Search blackpink rose deepfake on internet, it will show a lot of videos or deepfake websites about her, a… https://t.co/nzdoFMpdMH		2021-06-02 16:18:24	bottty search blackpink rose deepfake internet show lot videos deepfake websites	0.6	1
415	224	Silo098		@KittyOffRecord I've only ever done some voice over work for some very low production quality youtube videos. It do… https://t.co/uviQZVpWYT		2021-06-02 16:12:45	kittyoffrecord ever done voice work low production quality youtube videos	0.0	0
416	225	_Sid_Banerjee	WFH	@ItsYourOm This is deepfake .. !!		2021-06-02 16:12:11	itsyourom deepfake	0.0	0
417	226	HailToDeadites	Canada	Groovy Mission: Impossible Deepfake Replaces Tom Cruise With Bruce Campbell. https://t.co/KcqqpAzYVq… https://t.co/VTpzyBR4Q9		2021-06-02 15:55:03	groovy mission impossible deepfake replaces tom cruise bruce campbell	-0.6666666666666666	-1
418	227	profdaf	Oregon, USA	@LDBurnett My whole life is a deepfake		2021-06-02 15:50:19	ldburnett whole life deepfake	0.2	1
419	228	DataCapable	San Diego, CA	Most people associate deepfake tech with the #security risks it poses, but it's also used in innovative marketing c… https://t.co/kfEf0QtcG4		2021-06-02 15:50:03	people associate deepfake tech security risks poses also used innovative marketing	0.5	1
420	229	AmericanGeo	Brooklyn Heights, New York	Seattle or Beijing? Learn more about how people are using AI to create deepfake maps: https://t.co/Bi3B7Oae0l		2021-06-02 15:30:37	seattle beijing learn people using create deepfake maps	0.0	0
421	230	vidavatar		BANANA🍌🍌🍌 Unblock more happiness @vidavatar 👉https://t.co/iXTJTCv1wc . . . . . #deepfake #android #funnyclips… https://t.co/Xaf6xEfufH		2021-06-02 15:30:00	banana unblock happiness vidavatar deepfake android funnyclips	0.7	1
422	231	esignrecords	Raleigh, NC	"As with deepfake video clips that purport to show people in compromising situations, such [deepfake maps] could mi… https://t.co/5LcGTl6K2h		2021-06-02 15:27:43	deepfake video clips purport show people compromising situations deepfake maps could	0.0	0
423	232	Wayward_Templar	Mesa, AZ	@itscelinaa__ Clearly a deepfake, as I don't have it ;)		2021-06-02 15:24:42	itscelinaa__ clearly deepfake	0.10000000000000002	1
424	233	penis_bone		@TightAndronicus @GraduatedBen I'm really not sure what's going on anymore. He looks like a deepfake here.		2021-06-02 15:03:24	tightandronicus graduatedben really sure going anymore looks like deepfake	0.5	1
425	234	rvhooijdonk	52.28017,4.800456	Deepfake content is becoming easier to create and harder to distinguish from real. https://t.co/H6foxwbmOb #good… https://t.co/512yDQ2xVL		2021-06-02 15:01:23	deepfake content becoming easier create harder distinguish real good	0.45	1
426	235	johnbla43361534		Making it by faking it: Toronto’s Wombo becomes viral sensation by bringing deepfake technology to the masses /via… https://t.co/TT9Hs4gFJw		2021-06-02 15:00:03	making faking toronto wombo becomes viral sensation bringing deepfake technology masses via	0.0	0
427	236	LDBurnett	The Prime of My Life, Darlings	I will not be posting a photo of myself in high school, or junior high, or whatever today's AI/facial recognition/d… https://t.co/5Wmxg41BS1		2021-06-02 14:38:29	posting photo high school junior high whatever today facial recognition	0.10666666666666667	1
428	237	NewVirginiaBot		TH Leon Montan BP is an obvious Deepfake.		2021-06-02 14:28:26	leon montan obvious deepfake	0.0	0
429	238	jamesrosen	Glencoe, IL	If I didn’t know who Tuck was I’d say this has to be a deepfake. https://t.co/epyxYzC7nQ		2021-06-02 14:26:35	know tuck say deepfake	0.0	0
430	239	CarrieKerskie	Naples Florida	What is a deepfake and how is it done? https://t.co/BwoOrD79AP		2021-06-02 14:09:15	deepfake done	0.0	0
431	240	odin_nowhere		amazon only bought mgm to deepfake bezos onto the wizard of oz footage		2021-06-02 14:08:49	amazon bought mgm deepfake bezos onto wizard footage	0.0	0
432	241	aTrendingTopics	Vienna // Sofia	Wow! @Flawlessai can literally make you say everything! https://t.co/1eCSEXAKbT		2021-06-02 13:59:44	wow flawlessai literally make say everything	0.1	1
433	242	thetechtrib		Deepfake Dubs Could Help Translate Film and TV Without Losing an Actor’s Original Performance https://t.co/Me6hvhRX6r		2021-06-02 13:55:23	deepfake dubs could help translate film without losing actor original performance	0.375	1
434	243	FewtureFinance	Ciphertron	@Irenezhao_ not a deepfake		2021-06-02 13:50:09	irenezhao_ deepfake	0.0	0
435	244	ServerHaven	Andover, Hampshire, UK	14 deepfake examples that terrified and amused the internet https://t.co/zUoCl4CZn4 https://t.co/UewoN8AuOf		2021-06-02 13:41:05	deepfake examples terrified amused internet	0.0	0
436	245	RyanMiemczyk	Salford, England	@JustAPeeler I guess the demand will dictate the supply and therefore there will be an emergence of a bespoke servi… https://t.co/vsqBeEbwd3		2021-06-02 13:37:30	justapeeler guess demand dictate supply therefore emergence bespoke servi	0.0	0
437	246	pauliegtweets		@TarikCyrilAmar @27khv @eshaLegal @yashalevine @MDRBrown Well, the BoJo film is not falsified, unlike the 'palace'… https://t.co/UB0bUDA4hH		2021-06-02 13:29:58	tarikcyrilamar khv eshalegal yashalevine mdrbrown well bojo film falsified unlike palace	0.0	0
438	247	RBaranger	Bougival	Image-manipulation tools using AI techniques similar to those used to create so-called deepfakes can alter satellit… https://t.co/h9HCefknhy		2021-06-02 13:21:00	image manipulation tools using techniques similar used create called deepfakes alter satellit	0.0	0
439	248	TheDiefProject	Canada 🇨🇦	"An example of a deepfake is the video of Canadian Conservative Party Leader Andrew Scheer as comic Pee-wee Herman… https://t.co/zmIBeKyHnh		2021-06-02 13:18:00	example deepfake video canadian conservative party leader andrew scheer comic pee wee herman	0.25	1
440	249	SerpentineAI	Eindhoven, the Netherlands	It's the @DTW2021 &amp; we will be there too! This Friday at 9:45 AM we will be a guest at the talk of Jim Stolze to sh… https://t.co/fDp2rqbrCp		2021-06-02 13:00:46	dtw amp friday guest talk jim stolze	0.0	0
441	250	McMasterU	Hamilton, ON	The wildly successful WOMBO app bring selfies to life in funny videos, but it also normalizes the use of truth-dist… https://t.co/ixiRMk5eF2		2021-06-02 12:55:03	wildly successful wombo app bring selfies life funny videos also normalizes use truth dist	0.5	1
442	251	cronander	Gothenburg, SE, EU	High Way to Hell (AC/DC live) deep fake face animation (my face) #ArtificialIntelligence #DeepFake https://t.co/66UnKlvStf		2021-06-02 12:48:44	high way hell live deep fake face animation face artificialintelligence deepfake	-0.050909090909090904	-1
443	252	pugg71	Hagerstown, MD	This- this is a fake right? This and all the other pictures in the thread are some of those deepfake pictures I was… https://t.co/QldHglnacP		2021-06-02 12:45:42	fake right pictures thread deepfake pictures	-0.10714285714285715	-1
444	253	BrenDerlin	Eagle Rock	As someone who hates American remakes of non-English language films and is also super creeped out by deepfake techn… https://t.co/pQTQFHSxLM		2021-06-02 12:45:35	someone hates american remakes non english language films also super creeped deepfake techn	0.1111111111111111	1
445	254	SuhailHanif5	London, England	Deepfake pornography could lead to 'next pandemic' as hackers steal photos https://t.co/D6XeZNygOR		2021-06-02 12:28:16	deepfake pornography could lead next pandemic hackers steal photos	0.0	0
446	255	KaiGlide		@jmckeee8 @CFCPys Someone needs to deepfake tuchels face to this, I beg 😂		2021-06-02 12:26:33	jmckeee cfcpys someone needs deepfake tuchels face beg	0.0	0
447	256	SeanSilcoff	Canada	ICYMI my story on Toronto startup WOMBO whose app that uses deepfake tech to turn selfies into amusing lipsynching… https://t.co/xsoysCdMHa		2021-06-02 12:24:16	icymi story toronto startup wombo whose app uses deepfake tech turn selfies amusing lipsynching	0.6	1
448	257	Blogging__Guide	Washington, DC	What is a Deepfake? https://t.co/7dwcuDcaTC #deepfake #technology #future #ai #machinelearning #deeplearning #business		2021-06-02 12:09:17	deepfake deepfake technology future machinelearning deeplearning business	0.0	0
449	258	91promoindia		14 deepfake examples that terrified and amused the internet https://t.co/emCg1YFgfq https://t.co/v0BPbZwyHW		2021-06-02 11:28:03	deepfake examples terrified amused internet	0.0	0
450	259	NewVirginiaBot		TH Archie Birch MSM is an obvious Deepfake.		2021-06-02 11:27:32	archie birch msm obvious deepfake	0.0	0
451	260	louisbshalako	Canada	Deepfake maps could really mess with your sense of the world https://t.co/7CvFWCO1PW		2021-06-02 11:24:01	deepfake maps could really mess sense world	-0.175	-1
452	261	amarshtheboy		@FakeNCritic Deepfake Doug Walker looks like Billy Zane.		2021-06-02 11:13:43	fakencritic deepfake doug walker looks like billy zane	0.0	0
453	262	NotYourPorn	United Kingdom	“Deepfake sex videos could lead to 'next pandemic' as hackers steal photos”. https://t.co/i8WnlzcBnk		2021-06-02 11:00:12	deepfake sex videos could lead next pandemic hackers steal photos	0.0	0
454	263	alienathiaPAST		Hey wait maybe is fake news! That pedo shit propaganda deepfake was truly authentic looking. 👍		2021-06-02 10:37:38	hey wait maybe fake news pedo shit propaganda deepfake truly authentic looking	-0.07499999999999998	-1
455	264	Neil_BIM	London	@AndrewLink @Bigman100 My AI bot deepfake recorded this last week.		2021-06-02 10:27:24	andrewlink bigman bot deepfake recorded last week	0.0	0
456	265	PeterCochrane	Ipswich UK	What the world might be if these fools, idiots and retards applied their twisted brains to the advancement of our s… https://t.co/wHpaf4FqN7		2021-06-02 10:21:03	world might fools idiots retards applied twisted brains advancement	-0.7333333333333334	-1
457	266	LibbyHeaney	London, England	My deepfake video of *my face* on Elvis' body is causing a teensy commotion on YouTube 🤣🤣 I'm being trolled, does… https://t.co/VeHxG3ghus		2021-06-02 10:18:16	deepfake video face elvis body causing teensy commotion youtube trolled	0.0	0
458	267	Comarch_Finance	Kraków, Poland	#Deepfake Free white paper #AI: A Double-Edged Sword" Learn more about the dark side of AI and what organisations c… https://t.co/U9xs5K8gtl		2021-06-02 10:00:51	deepfake free white paper double edged sword learn dark side organisations	0.0625	1
459	268	orbitroute	Toronto, Canada	Making it by faking it: Toronto’s Wombo becomes viral sensation by bringing deepfake technology to the masses https://t.co/pSe0FyQIyk		2021-06-02 09:43:50	making faking toronto wombo becomes viral sensation bringing deepfake technology masses	0.0	0
460	269	ReImagineEuropa	Bruselas, Bélgica	Seeing is believing?🤖 Deepfakes and AI-generated content is becoming increasingly good at being perceived as legiti… https://t.co/QcAkvJyMmG		2021-06-02 09:33:01	seeing believing deepfakes generated content becoming increasingly good perceived legiti	0.575	1
461	270	Area51Field	Antarctica	“Researchers applied AI techniques to make portions of Seattle look more like Beijing. Such imagery could mislead g… https://t.co/nK7ZwM844e		2021-06-02 09:10:38	researchers applied techniques make portions seattle look like beijing imagery could mislead	0.0	0
462	271	uxconnections	London	Deepfake Dubs: Flawless Films for the Foreign Market https://t.co/r3Jsjxe8kv #artificial_intelligence #news #tech /… https://t.co/X9KBwCEu0D		2021-06-02 09:00:00	deepfake dubs flawless films foreign market artificial_intelligence news tech	0.4375	1
463	272	winlex	20 | he/him	@pixelstan REALLY?? I ALWAYS THOUGHT IT WAS LIKE A DEEPFAKE		2021-06-02 08:37:23	pixelstan really always thought like deepfake	0.2	1
464	273	Matters2Freedom	Washington, USA	@thorsome2 Love it but Fauci no neck has been gone awhile. I wonder why the deepfake has no neck? 😉		2021-06-02 08:28:43	thorsome love fauci neck gone awhile wonder deepfake neck	0.5	1
465	274	SynFutures		The Age of Surveillance One group that’s embraced #AI: Criminals From #deepfake to enhanced password cracking, h… https://t.co/n1H8JNcgIt		2021-06-02 08:00:51	age surveillance one group embraced criminals deepfake enhanced password cracking	0.0	0
466	275	CyberSecDN		DefakeHop: A deepfake detection method that tackles adversarial threat detection and recognition https://t.co/uwZZD2P1PS via @Sec_Cyber		2021-06-02 07:46:17	defakehop deepfake detection method tackles adversarial threat detection recognition via sec_cyber	0.0	0
467	276	not_umce		@SmokeAndSomno @manipulatorgod im pretty sure that's a deepfake bc ur not wearing a beanie :/		2021-06-02 07:35:47	smokeandsomno manipulatorgod pretty sure deepfake wearing beanie	0.375	1
468	277	geekmagz	Indonesia	Artikel baru: " 14 deepfake examples that terrified and amused the internet " https://t.co/uIkZ19l1pJ #duniakreatif		2021-06-02 07:26:08	artikel baru deepfake examples terrified amused internet duniakreatif	0.0	0
469	278	pictures_ai	New York	#trump clone will be online for few hours, feel free to live chat on twitch with him : #deeplearning #deepfake… https://t.co/quxwoazwd8		2021-06-02 07:21:43	trump clone online hours feel free live chat twitch deeplearning deepfake	0.2681818181818182	1
470	279	Superchair14	woy woy maccas carpark	Deepfake? When I was a lad we called em fleshlights		2021-06-02 07:00:15	deepfake lad called fleshlights	0.0	0
471	280	smh	Sydney, Australia	Explainer: We've all heard of fake news but what about deep fakes? Would you know how to spot one? | @TimBiggs Robe… https://t.co/KMdvE5c2la		2021-06-02 06:59:45	explainer heard fake news deep fakes would know spot one timbiggs robe	-0.25	-1
472	281	rohang93	middle earth	@samitbasu Deepfake of a Oreo instead of Brad Pitt		2021-06-02 06:58:15	samitbasu deepfake oreo instead brad pitt	0.0	0
473	282	qtechware	Canada	Deepfake maps could really mess with your sense of the world https://t.co/CP5cNroLFX https://t.co/6IAt8OXevT		2021-06-02 06:54:33	deepfake maps could really mess sense world	-0.175	-1
474	283	MichaelSchuIz	Germany	Deepfake Geography: The Problem of AI Falsifying Satellite Photos https://t.co/kzm2aD5nGH		2021-06-02 06:42:46	deepfake geography problem falsifying satellite photos	0.0	0
475	284	imonmywayyo	Gangnam-gu, Republic of Korea	Wow so recently two or three of kpopidols using deepfake for their old children face in videos😶		2021-06-02 06:31:18	wow recently two three kpopidols using deepfake old children face videos	0.06666666666666667	1
476	285	Heavy69342238		@loribellaa @LDellac @kindacrazyjames @selenATEors Even if it’s real or not, u do k we live in a time where editing… https://t.co/SxpQkMa5WK		2021-06-02 06:16:47	loribellaa ldellac kindacrazyjames selenateors even real live time editing	0.20454545454545453	1
477	286	DavidCruz283		@minticooki @Fakepix @disclosetv How do you deepfake the crime bill. Or all his countless speeches. Deepfaking is still shit		2021-06-02 06:08:34	minticooki fakepix disclosetv deepfake crime bill countless speeches deepfaking still shit	-0.1	-1
478	287	HplusBot	Argentina (Bs. As.)	Check out "Deepfake maps could really mess with your sense of the world: Researchers applied AI techniques to m..."… https://t.co/G5x4I7Pg2O		2021-06-02 06:04:15	check deepfake maps could really mess sense world researchers applied techniques	-0.175	-1
479	288	jwelte	San Francisco	@grantdmckenzie: “Imagine a world where a state government, or other actor, can realistically manipulate images to… https://t.co/6JW6huypgk		2021-06-02 05:47:03	grantdmckenzie imagine world state government actor realistically manipulate images	0.0	0
480	289	axbom	Stockholm, Sweden	Want to feel confident you are talking to who they say they are? Hang up and call them back. As a podcaster, there… https://t.co/K0fMU3mbrX		2021-06-02 05:46:29	want feel confident talking say hang call back podcaster	0.25	1
481	290	UcotMedia	Sydney, New South Wales	UCOT's blockhain powered UPHOTO technology (download: https://t.co/ImEqsAaAA7) helps fighting against Deep Fake tec… https://t.co/IW7c2x1Ogd		2021-06-02 05:35:18	ucot blockhain powered uphoto technology download helps fighting deep fake tec	-0.25	-1
482	291	kemal_atlay	Sydney, New South Wales	What is a deep fake? -- Equal parts fun and frightening read here https://t.co/2D8JZYTiPW		2021-06-02 05:34:21	deep fake equal parts fun frightening read	-0.13999999999999999	-1
483	292	Timothyjgraham	Brisbane	@petamitchell It was clearly a deepfake		2021-06-02 05:32:52	petamitchell clearly deepfake	0.10000000000000002	1
484	293	SabineO2010	Leonding, OÖ	New music from @brendan_m96 on the way!! 🎶👌🔥⏳🎶 #deepfake #NewSingle #cantwait https://t.co/nCFAgEpGtz		2021-06-02 05:19:31	new music brendan_m way deepfake newsingle cantwait	0.13636363636363635	1
485	294	McGunpla	Trader Joe’s	@SmokeAndSomno @petesbusiness @TomSweeneyINC It’s a deepfake don’t believe their lies		2021-06-02 04:56:44	smokeandsomno petesbusiness tomsweeneyinc deepfake believe lies	0.0	0
486	295	minticooki	Chicago, IL	@Fakepix @disclosetv Manipulated. Why is there such desperation to twist and turn photos and print to serve a far r… https://t.co/v8aKOHz8Eu		2021-06-02 04:39:28	fakepix disclosetv manipulated desperation twist turn photos print serve far	0.1	1
487	296	dmadsen98	San Francisco and all airlines	Like straight out of HBO’s Silicon Valley Making it by faking it: Toronto’s Wombo becomes viral sensation by bringi… https://t.co/ZXS7Cqejos		2021-06-02 04:27:20	like straight hbo silicon valley making faking toronto wombo becomes viral sensation bringi	0.2	1
488	297	petertaggart	Brisbane, Australia	@bortlb I still think it’s deepfake		2021-06-02 04:12:26	bortlb still think deepfake	0.0	0
489	298	WickNation	phoenix	@CodySharrett looks like a deepfake		2021-06-02 04:08:28	codysharrett looks like deepfake	0.0	0
490	299	theage	Melbourne, Australia	There's a new breed of machine-made fakes and they have the potential to create convincing footage of any person do… https://t.co/YJd4ivRw4V		2021-06-02 03:58:49	new breed machine made fakes potential create convincing footage person	0.21212121212121213	1
491	300	alivegirl001101		*gets canceled* that was a deepfake		2021-06-02 03:53:39	gets canceled deepfake	0.0	0
492	301	drashwinkelkar	Pune, India	@SahilChawla93 This can be a deepfake video! It is that uncanny.		2021-06-02 03:46:20	sahilchawla deepfake video uncanny	0.0	0
493	302	amivenri	🇵🇭🇪🇸	@DICKATSUMU i know people make a lot of jokes about third year hinata looking like emma from the promised neverland… https://t.co/SQw1e6Gz3Z		2021-06-02 03:42:41	dickatsumu know people make lot jokes third year hinata looking like emma promised neverland	0.0	0
494	303	itchycoo_park	Melbourne, Victoria, Australia	A real fake new world. What is a deep fake? https://t.co/B6DQjqCPMJ		2021-06-02 03:37:32	real fake new world deep fake	-0.27840909090909094	-1
495	304	therenegadejack	Out There Making Pictures	She looks like a deepfake hybrid of Tom Hiddleston and Rooney Mara. https://t.co/cuAxS1kzSe		2021-06-02 03:34:51	looks like deepfake hybrid tom hiddleston rooney mara	0.0	0
496	305	yarievnu	NeitherLand	@MrsGandhi @Rishika85956879 The best example of DEEPFAKE. You could use this to show what the best example of fakery is.		2021-06-02 03:29:34	mrsgandhi rishika best example deepfake could use show best example fakery	1.0	1
497	306	JAPMXVI	Click the link 👉🏽	Can somebody do a deepfake of Trump saying half the shit Joe Biden said in his speech and post it on twitter. I w… https://t.co/EQ3WRnHEv6		2021-06-02 02:39:38	somebody deepfake trump saying half shit joe biden said speech post twitter	-0.18333333333333335	-1
498	307	sophfenton		In a world awash with misinformation, what’s a deep fake and who’s making them? #FakeNews #ai #education https://t.co/7KmJ4jRs0v		2021-06-02 02:26:59	world awash misinformation deep fake making fakenews education	-0.25	-1
499	308	ChrisWBoyse	Calgary, Canada	@KellyCryderman Have you seen the Tom Cruise deepfake TikTok account? 🥴		2021-06-02 02:24:52	kellycryderman seen tom cruise deepfake tiktok account	0.0	0
500	309	kholdseid	they/them	Personally I think if you search for or create a pornographic deepfake of a person you should immediately be put on a watchlist		2021-06-02 02:23:17	personally think search create pornographic deepfake person immediately put watchlist	0.0	0
501	310	wadekwright	Australia	Deepfake maps: "Researchers applied AI techniques to make portions of Seattle look more like Beijing. Such imagery… https://t.co/tN2q2s21GR		2021-06-02 02:20:02	deepfake maps researchers applied techniques make portions seattle look like beijing imagery	0.0	0
502	311	matthewdrichey	Charlottesville	“Imagine a world where a state government, or other actor, can realistically manipulate images to show either nothi… https://t.co/0xQKDKKAH6		2021-06-02 02:19:31	imagine world state government actor realistically manipulate images show either nothi	0.0	0
503	312	CaptainFuture74	Malaysia	@ElGumby23 @Sian92984059 @Puertorock77_ @ApexAlphaJ I wish somebody could make a deepfake version and put in that D… https://t.co/TVz1cQH9B9		2021-06-02 02:16:45	elgumby sian puertorock_ apexalphaj wish somebody could make deepfake version put	0.0	0
504	313	2Patra	Metro DC	#Deepfakes, #AI Maps https://t.co/99yRzL95Bh via @wired		2021-06-02 02:03:46	deepfakes maps via wired	0.0	0
505	314	smthwrld	Toronto, Canada	These deepfake examples show the tech's power and possibilities. https://t.co/WWLhjg9Ml1 @CreativeBloq		2021-06-02 01:54:47	deepfake examples show tech power possibilities creativebloq	0.0	0
506	315	DetectiveNice	unknown	@Gemininwonder nah, that klondike pic was a deepfake		2021-06-02 01:53:25	gemininwonder nah klondike pic deepfake	0.0	0
507	316	DirtySirchez		so cool https://t.co/4wycmCe4oC		2021-06-02 01:29:07	cool	0.35	1
508	317	tx1456	UK	"In knowing the extent they will go to for this program, I'm guessing next...will be for DeepFake videos of targets… https://t.co/9oJFCfgsGy		2021-06-02 01:07:40	knowing extent program guessing next deepfake videos targets	0.0	0
509	318	ExBulletinUk	UK	Harry Potter gets weird with American actor’s Deepfake video https://t.co/P7VxBHS4fd		2021-06-02 01:06:15	harry potter gets weird american actor deepfake video	-0.25	-1
510	319	UtopianKnightUK	Gloucester, England	From malware and phishing to cyberbullying Deepfake, It is becoming more and more difficult to counter these threat… https://t.co/DygFSX25EN		2021-06-02 00:57:28	malware phishing cyberbullying deepfake becoming difficult counter threat	-0.024999999999999994	-1
511	320	lrhjr68		Deepfake Maps Could Really Mess With Your Sense of the World | WIRED https://t.co/1PfVti7Jsy		2021-06-02 00:27:14	deepfake maps could really mess sense world wired	-0.175	-1
512	321	EFFEXWHORE	Massachusetts, USA	i need someone to deepfake kanyes face onto christian bale in this clip so i can post it on tik tok with the captio… https://t.co/qhOD5CiX3D		2021-06-02 00:19:39	need someone deepfake kanyes face onto christian bale clip post tik tok captio	0.0	0
513	322	yamagishilab		The CodaLab submission sites for each of the three ASVspoof 2021 tasks are now available. They are: Logical access… https://t.co/BzZTn4jXef		2021-06-02 00:12:29	codalab submission sites three asvspoof tasks available logical access	0.325	1
514	323	thespringworm		For those who love maps. They've been used throughout history for political purposes... it's just being done differ… https://t.co/xdClXvcp2F		2021-06-02 00:09:02	love maps used throughout history political purposes done differ	0.25	1
515	324	IvyAstrix		shook at the alex jones frank underwood deepfake		2021-06-01 23:56:21	shook alex jones frank underwood deepfake	0.0	0
516	325	Seiginotora_TM	Portland, OR 🇺🇸	@Dave_1307 You can use the Reface app. Deepfake your face onto an existing gif. At least that's what I do. https://t.co/ZmDoTzteBD		2021-06-01 23:43:40	dave_ use reface app deepfake face onto existing gif least	-0.3	-1
517	326	EvilDeadNews	U.S.	Mission: Impossible Deepfake Makes Bruce Campbell Ethan Hunt https://t.co/9Xp4czX6xE		2021-06-01 23:36:13	mission impossible deepfake makes bruce campbell ethan hunt	-0.6666666666666666	-1
518	327	CorinGetorix		if i were to deepfake kanye's face over myself is that blackface		2021-06-01 23:35:20	deepfake kanye face blackface	0.0	0
519	328	Tmoldovan		@lepricongames @critty_catt @replicantpinky Deepfake, no doubt. The similarity is too spot on.		2021-06-01 23:31:16	lepricongames critty_catt replicantpinky deepfake doubt similarity spot	0.0	0
520	329	klarth	a Midwest Rust Belt City, USA	Making deepfake fun https://t.co/StJT808JJT		2021-06-01 23:03:49	making deepfake fun	0.3	1
521	330	bot_political	CyberSpace	ars-technica|Deepfake maps could really mess with your sense of the world|https://t.co/bU2g4C1FQN		2021-06-01 23:00:05	ars technica deepfake maps could really mess sense world	-0.175	-1
522	331	baburajvarma	East Coast,Singapore	@anuraag_saxena Apps use AI future is #DeepFake scary but true🤭 https://t.co/vldJhTbbf0		2021-06-01 22:55:38	anuraag_saxena apps use future deepfake scary true	-0.05000000000000001	-1
523	332	3rd_fans	Minnesota, USA	@dogepod_ It’s a damn deepfake I’ve been watching this over and over again and smiling but all along it was fake I’m going to cry		2021-06-01 22:54:39	dogepod_ damn deepfake watching smiling along fake going cry	-0.5	-1
524	333	STaranto92	Franklin, TN	Me: We should not have deepfake technology. It is extremely dangerous and only bad things can come from it. Also me… https://t.co/yJGaXiGwnR		2021-06-01 22:50:24	deepfake technology extremely dangerous bad things come also	-0.6499999999999999	-1
525	334	tinacarmillia	Kitchener-Waterloo	Movie is magic. So it's no surprise some conspiracy theorists believe filmmaker Stanley Kubrick staged the moon lan… https://t.co/V4uIfmvg7e		2021-06-01 22:43:54	movie magic surprise conspiracy theorists believe filmmaker stanley kubrick staged moon lan	0.5	1
526	335	trevorleit	Celina, OH	14 deepfake examples that terrified and amused the internet https://t.co/ei6pD4iKI7 https://t.co/FqYM1QqN1p		2021-06-01 22:40:06	deepfake examples terrified amused internet	0.0	0
527	336	dschatsky	New York City	Deepfake satellite imagery. "Humans have been lying with maps for pretty much as long as maps have existed,...from… https://t.co/PmjqIpgxuM		2021-06-01 22:33:23	deepfake satellite imagery humans lying maps pretty much long maps existed	0.1	1
528	337	NewVirginiaBot		HH Sen. Jacob Valentine is an obvious Deepfake.		2021-06-01 22:29:14	sen jacob valentine obvious deepfake	0.0	0
529	338	iianiok		@donttrustlando fr I'm bout to end it all y'all jus want to deepfake my set		2021-06-01 22:07:22	donttrustlando bout end jus want deepfake set	0.0	0
530	339	MiguelC60578286		@JaayViee @BastibotI @sebastiankurz don't you worry, it's gonna be alright!! PS: mach den deepfake, mach den deepfake		2021-06-01 22:05:52	jaayviee bastiboti sebastiankurz worry gonna alright mach den deepfake mach den deepfake	0.0	0
531	340	LizzaDPendley	Glasgow, Scotland	Deepfake maps could really mess with your sense of the world | Ars Technica https://t.co/PjUMmcgsmi		2021-06-01 21:52:19	deepfake maps could really mess sense world ars technica	-0.175	-1
532	341	bryan3274n		Harry Potter Gets Weird With American Actor Deepfake Video https://t.co/VQZglB8Pwy https://t.co/oLWuTSXems		2021-06-01 21:47:34	harry potter gets weird american actor deepfake video	-0.25	-1
533	342	Superdigital9	Bangalore	Deepfake maps could really mess with your sense of the world #Chatbot #chatbots via https://t.co/kqI2JSOoct https://t.co/m4QDtjAILg		2021-06-01 21:26:41	deepfake maps could really mess sense world chatbot chatbots via	-0.175	-1
534	343	stevematindi	hVdxVcY6ywvooilYtvyA/w==	Deepfake Geography: A cautionary tale on how #AI could spread disinformation Manipulation of geographical data co… https://t.co/6i1AgKsFEM		2021-06-01 21:26:38	deepfake geography cautionary tale could spread disinformation manipulation geographical data	0.0	0
535	344	Tonylean	Worldwide	Deepfake maps could really mess with your sense of the world. In a paper published online last month, the Universit… https://t.co/2J3XrfDhE4		2021-06-01 21:25:24	deepfake maps could really mess sense world paper published online last month universit	-0.0875	-1
536	345	TommyJoeMartins	Como, MS	@BoziTatarevic The @alanisnking deepfake vid		2021-06-01 21:23:00	bozitatarevic alanisnking deepfake vid	0.0	0
537	346	TaariqIsmail	UK	Deepfake satellite images can take censorship to another level “Imagine a world where a state government, or other… https://t.co/drHHl72HeZ		2021-06-01 21:21:33	deepfake satellite images take censorship another level imagine world state government	0.0	0
538	347	hempel_joel	Wien, Österreich	Deepfake maps could really mess with your sense of the world #Chatbot #chatbots via https://t.co/ofZsjNBhfh https://t.co/8EY5zNhfTI		2021-06-01 21:17:28	deepfake maps could really mess sense world chatbot chatbots via	-0.175	-1
539	348	meggyesfalvi	London, England	"If we don't stop this now, we don't try and change things now, this is going to just become the next pandemic"… https://t.co/cxWpETvF7f		2021-06-01 21:15:42	stop try change things going become next pandemic	0.0	0
540	349	bradwhipple	Paddington, London	the fact that this tom cruise TikTok account is a deepfake terrifies me https://t.co/JnEU2ejWz4		2021-06-01 21:09:48	fact tom cruise tiktok account deepfake terrifies	0.0	0
541	350	jjeongz	19, afrolatina	i was just thinking if any nctzen is good with computers we could totally deepfake our way through dear.m — 🦊's cc… https://t.co/qpmeGpm8Ku		2021-06-01 21:02:21	thinking nctzen good computers could totally deepfake way dear	0.35	1
542	351	StylesGrant	Titan	I still so so disturbed by cobies deepfake lmfao https://t.co/auA5AbSV00		2021-06-01 20:55:02	still disturbed cobies deepfake lmfao	0.0	0
543	352	zooko	Boulder, Colorado, USA, Earth	@digitaltrader Somebody deepfake that advertisement to show Tim Cook watching over Felix's shoulder and refusing to… https://t.co/DwI6XajTnT		2021-06-01 20:39:46	digitaltrader somebody deepfake advertisement show tim cook watching felix shoulder refusing	0.0	0
544	353	fahimmoledina7	Alberta, Canada	Deepfake maps could really mess with your sense of the world #Chatbot #chatbots via https://t.co/iWAHge7rvy https://t.co/tjcGpbjdG4		2021-06-01 20:35:37	deepfake maps could really mess sense world chatbot chatbots via	-0.175	-1
545	354	BNonnecke	UC Berkeley, California	@rcalo CA's Anti-Deepfake Law: https://t.co/W1TIIcsFUS. Well-intentioned yet completely ineffective.		2021-06-01 20:30:32	rcalo anti deepfake law well intentioned yet completely ineffective	0.1	1
546	355	HenockKidane		It doesn't take expertise to see Dr Abiy FAKE video published by KELLOMEDIA isn't real. Only a thick (STUPID) peopl… https://t.co/wAmD5fdhwo		2021-06-01 20:28:18	take expertise see abiy fake video published kellomedia real thick stupid peopl	-0.5833333333333334	-1
547	356	kuriharan	Tokyo-to, Japan	Update. Deepfake maps could really mess with your sense of the world https://t.co/cVl2wscKVi #tech #digital #data #social		2021-06-01 20:15:00	update deepfake maps could really mess sense world tech digital data social	-0.04722222222222222	-1
548	357	ABearPlaynChess	Louisiana, USA	@ChessToTheMoon Someone should deepfake Magnus on the the Hulk		2021-06-01 20:12:07	chesstothemoon someone deepfake magnus hulk	0.0	0
549	358	bettersatire		Jeff Bezos plans to deepfake his own face onto James Bond in every 007 film after the acquisition of MGM studios. https://t.co/iTOcOXg6HZ		2021-06-01 20:03:49	jeff bezos plans deepfake face onto james bond every film acquisition mgm studios	0.0	0
550	359	BradleyWDeacon	ÜT: -37.825664,144.996689	The Deepfake Tom Cruise TikTok Account is Both Entertaining and Horrifying by @pamelahazelton https://t.co/zczTJ2FY2x		2021-06-01 20:01:15	deepfake tom cruise tiktok account entertaining horrifying pamelahazelton	-0.2	-1
551	360	TheDapuma	United States	@Palpatine_Clone would you mind it if I were to make a deepfake of your "basically every prageru" video onto prage… https://t.co/VHtn4ampNw		2021-06-01 20:00:12	palpatine_clone would mind make deepfake basically every prageru video onto prage	0.0	0
552	361	Kdecherf	Ile-de-France, France	Still a lot of fun to come — Deepfake satellite imagery poses a not-so-distant threat, warn geographers https://t.co/gkJIrbBeTA		2021-06-01 19:59:02	still lot fun come deepfake satellite imagery poses distant threat warn geographers	0.09999999999999999	1
553	362	trust_deep	New York	Check out this new video from one of the most impressive entertainment #deepfake accounts we've seen: https://t.co/m4N6bysjkE		2021-06-01 19:56:07	check new video one impressive entertainment deepfake accounts seen	0.5681818181818181	1
554	363	feMANism	New York City	Doing Pride RIGHT this year (watching deepfake ads of Marsha P Johnson saying "Diet Coke is queer sissy fam" or some shit)		2021-06-01 19:33:45	pride right year watching deepfake ads marsha johnson saying diet coke queer sissy fam shit	0.042857142857142844	1
555	364	yohanns123456	በሸዋ ክፍለ ሀገር አዲስ አበባ ከተማ	😂😂😂 በጣም ገብጋባ ችጋራሞች ሆነው ነው እንጂ ለሆነ Geek ደህና ዶላር ቢከፍሉት he would've edited a much better audio. In fact, in the era of… https://t.co/gcJNnbi8o0		2021-06-01 19:28:05	በጣም ገብጋባ ችጋራሞች ሆነው እንጂ ለሆነ geek ደህና ዶላር ቢከፍሉት would edited much better audio fact era	0.5	1
556	365	TNR_Gold	Vancouver, BC (TSX.V: TNR)	"Gyrations" Many billions of dollars in losses are making their way through the system. #Bitcoin at this stage &amp; al… https://t.co/Z2MwuPiBSm		2021-06-01 19:11:36	gyrations many billions dollars losses making way system bitcoin stage amp	0.5	1
557	366	_garbage_cant_	Next to Andromeda	This deepfake shit is creepy man😭 https://t.co/FVD7vK4rnn		2021-06-01 18:58:54	deepfake shit creepy man	-0.35	-1
558	367	TNR_Gold	Vancouver, BC (TSX.V: TNR)	#DeepFake Love And #Crypto: #Bitcoin "Striptease Club Economics". https://t.co/5jiqsR4aqs #Tether #Dogecoin… https://t.co/u0cxopybxp		2021-06-01 18:57:28	deepfake love crypto bitcoin striptease club economics tether dogecoin	0.5	1
559	368	oldmansociety		strategy of tension - how timely these clips are creating racial divisions while at the same time selling the china… https://t.co/TVRyxFOuzm		2021-06-01 18:43:29	strategy tension timely clips creating racial divisions time selling china	0.0	0
560	369	harleivy	she/her • 🇧🇷	pride &amp; prejudice and reylo: parallels — a thread (reposting my old stuff) full credits to @madGANS1 for this deep… https://t.co/bFT2DrKyWo		2021-06-01 18:31:50	pride amp prejudice reylo parallels thread reposting old stuff full credits madgans deep	0.15	1
561	370	abishurprakash	Toronto, Ontario	Are you ready for #deepfake maps? https://t.co/q6XtD4MFYr		2021-06-01 18:11:56	ready deepfake maps	0.2	1
562	371	WallyWhitsett		@RyuEunByul1 @aquamanmovie @realamberheard She's still in Aquaman and other movies. Moviemakers know edited footage… https://t.co/aZQKzBNz5I		2021-06-01 17:56:13	ryueunbyul aquamanmovie realamberheard still aquaman movies moviemakers know edited footage	0.0	0
563	372	GarlicCorgi	East Aleppo	Legit thought this was a fat old curtis deepfake for a second https://t.co/Y4BH0ezWHs		2021-06-01 17:49:48	legit thought fat old curtis deepfake second	0.05	1
564	373	gregcocks_kiwi	Eldorado Springs, CO	Deep Fake Geography? When Geospatial Data Encounter Artificial Intelligence https://t.co/xIKAnlgejj #GIS #spatial… https://t.co/TNszkZERU4		2021-06-01 17:42:22	deep fake geography geospatial data encounter artificial intelligence gis spatial	-0.3666666666666667	-1
565	374	Andy_Schwend	Stuttgart, Deutschland	And suddenly Robert de Niro speaks perfect German! What to do when bad dubbing ruins movies? Director Scott Mann us… https://t.co/43y5HfrajG		2021-06-01 17:40:41	suddenly robert niro speaks perfect german bad dubbing ruins movies director scott mann	0.030000000000000034	1
566	375	chiarawilkinson	London/Edinburgh	Perhaps better wording would have been 'the subject of a deepfake video' Looking for anyone who has experienced this!		2021-06-01 17:26:54	perhaps better wording would subject deepfake video looking anyone experienced	0.37777777777777777	1
567	376	CreativeBloq		Woah. https://t.co/fi902epimw		2021-06-01 17:25:47	woah	0.0	0
568	377	elluba	London	I'll be talking about AI art and @LibbyHeaney about deepfakes tomorrow evening at our @ArtAIFestival webinar 🤖🎉 Gr… https://t.co/tDQMutQhBc		2021-06-01 17:19:57	talking art libbyheaney deepfakes tomorrow evening artaifestival webinar	0.0	0
569	378	mcarter42	Memphis, TN	Deepfake Maps Could Really Mess With Your Sense of the World #business #wired https://t.co/1aeB7xLm49		2021-06-01 17:10:25	deepfake maps could really mess sense world business wired	-0.175	-1
570	379	SamaelbleedsArt	Denver, CO	@big_goobs1 @theoriginalfab The only links I've found so far are Deep Fakes. I think cap. It was a good deepfake bu… https://t.co/NtULTwDjRX		2021-06-01 17:01:12	big_goobs theoriginalfab links found far deep fakes think cap good deepfake	0.26666666666666666	1
571	380	Nicochan33	France	Deepfake Maps Could Really Mess With Your Sense of the World https://t.co/Bc7WBt7Q1L #tech #feedly		2021-06-01 16:56:00	deepfake maps could really mess sense world tech feedly	-0.175	-1
572	381	RinAldrin_Lives		So been playing with a deepfake bot and it has an occational bug where it stutters or beat boxes. In this case thou… https://t.co/kSf9340bFF		2021-06-01 16:40:01	playing deepfake bot occational bug stutters beat boxes case thou	0.0	0
573	382	Matters2Freedom	Washington, USA	@ilSharko I like er. But then I know Psaki is deepfake 😏		2021-06-01 16:39:33	ilsharko like know psaki deepfake	0.0	0
574	383	StryderHD	Carle Place, NY	The Dark Knight [Deepfake] (Cillian Murphy, Matthew McConaughey) https://t.co/GsZ8FyYlIH via @YouTube		2021-06-01 16:36:06	dark knight deepfake cillian murphy matthew mcconaughey via youtube	-0.15	-1
575	384	gholubowicz	Paris	Very interesting work about #deepfakes by @freetechacademy, the Axel Springer Academy of Journalism and Technology.… https://t.co/28h2R5bBX4		2021-06-01 16:27:01	interesting work deepfakes freetechacademy axel springer academy journalism technology	0.5	1
576	385	borisahsmann		@Mitchell_theman @reface_app I don't think so. More people are going to get away with things because you can always… https://t.co/E4DzgoWtrO		2021-06-01 16:16:14	mitchell_theman reface_app think people going get away things always	0.0	0
577	386	FatimaCherkasov	Nation of Heliotrope	#DeepfakeMaps Could Really Mess With Your Sense of the World: Researchers applied AI techniques to make Seattle loo… https://t.co/0iAKKkg3A9		2021-06-01 16:13:32	deepfakemaps could really mess sense world researchers applied techniques make seattle loo	-0.175	-1
578	387	davrola		#DeepfakeMaps Could Really Mess With Your Sense of the World: Researchers applied AI techniques to make Seattle loo… https://t.co/ldcwXUjBkY		2021-06-01 16:13:15	deepfakemaps could really mess sense world researchers applied techniques make seattle loo	-0.175	-1
579	388	steddyzeddy		Making it by faking it: Toronto’s Wombo becomes viral sensation by bringing deepfake technology to the masses /via… https://t.co/XArNd7wBKw		2021-06-01 16:08:51	making faking toronto wombo becomes viral sensation bringing deepfake technology masses via	0.0	0
580	389	tlloydjones	London, England	Researchers experimented by applying #AI techniques to make portions of Seattle look more like Beijing. Such imager… https://t.co/1FQLVwfYW3		2021-06-01 16:08:02	researchers experimented applying techniques make portions seattle look like beijing imager	0.0	0
581	390	mappingblackca	California, USA	https://t.co/klRdM8STE1 “The importance of knowing, validating, and trusting our sources is only increasing...”		2021-06-01 15:57:30	importance knowing validating trusting sources increasing	0.0	0
582	391	NerveCranial		@beatlesonbankin @Guruleaks1 @federalreserve You need to find someone to deepfake JPow's face on Mr. Hanks.		2021-06-01 15:52:53	beatlesonbankin guruleaks federalreserve need find someone deepfake jpow face hanks	0.0	0
583	392	topheroffer		I never made a deepfake and I don't have the recourses but can someone please finally make one that combines Werner… https://t.co/P0PVS4pJXa		2021-06-01 15:45:58	never made deepfake recourses someone please finally make one combines werner	0.0	0
584	393	fairness_rocks		Deepfake dubs could help translate film and TV without losing an actor’s original performance -… https://t.co/KqnIMZrWOk		2021-06-01 15:43:29	deepfake dubs could help translate film without losing actor original performance	0.375	1
585	394	abhishek__AI	💕B.H.U.💕Varanasi, India	CycleGAN:-An #Algorithm developed by researchers at UC Berkeley now can manipulate satellite photos. @bimedotcom… https://t.co/JPJ6BCJGI7		2021-06-01 15:41:43	cyclegan algorithm developed researchers berkeley manipulate satellite photos bimedotcom	0.1	1
586	395	vidavatar		🎂HBD to Tom Holland, the Marvel Spoiler lol🤣 More funny clips you can make with VidAvatar👉https://t.co/iXTJTCv1wc .… https://t.co/j6lS2OiXDo		2021-06-01 15:30:00	hbd tom holland marvel spoiler lol funny clips make vidavatar	0.525	1
587	396	uxconnections	London	Deepfake Dubs: Flawless Films for the Foreign Market https://t.co/r3Jsjxe8kv #dubs #film #AI #deepfake https://t.co/H10DOr3Mls		2021-06-01 15:16:27	deepfake dubs flawless films foreign market dubs film deepfake	0.4375	1
588	397	TheRedElm	Santa Fe, NM	#Deepfake #Maps Could Really Mess With Your Sense of the World | WIRED https://t.co/v97iguVYdE #misinformation #disinformation		2021-06-01 15:05:11	deepfake maps could really mess sense world wired misinformation disinformation	-0.175	-1
589	398	facemagic_app		@billieeilish takes part in Black Swan?🤔 Everything is possible with FaceMagic!😉#facemagicapp 🤙… https://t.co/BwrxSxRRt9		2021-06-01 15:00:00	billieeilish takes part black swan everything possible facemagic facemagicapp	-0.08333333333333333	-1
590	399	3DWorldMag	UK	14 deepfake examples that terrified and amused the internet https://t.co/uwaFFYEjR0 https://t.co/BPpukibXiV		2021-06-01 14:59:24	deepfake examples terrified amused internet	0.0	0
591	400	3DArtist	Bournemouth, UK	14 deepfake examples that terrified and amused the internet https://t.co/MsckbCbuM5 https://t.co/LJo6RXILnD		2021-06-01 14:59:23	deepfake examples terrified amused internet	0.0	0
592	401	SeanSilcoff	Canada	Making it by faking it: Toronto’s Wombo becomes viral sensation by bringing deepfake technology to the masses /via… https://t.co/mnWDj0pm89		2021-06-01 14:42:36	making faking toronto wombo becomes viral sensation bringing deepfake technology masses via	0.0	0
593	402	MarkLaPedus	San Jose, CA	Manufacturing Bits: Frozen finFETs; deepfake detection; photonics ink; printed radar. https://t.co/KNrbYx8Uzh		2021-06-01 14:42:15	manufacturing bits frozen finfets deepfake detection photonics ink printed radar	0.0	0
594	403	_FRS4_	KFP Basement	@r1nnscribbles_ Use deepfake with Vi's pfp please		2021-06-01 14:40:50	rnnscribbles_ use deepfake pfp please	0.0	0
595	404	bluryeye19	Here?	Instead of re-running Endless Love why not just deepfake First Yaya with Marian's face 😂		2021-06-01 14:39:15	instead running endless love deepfake first yaya marian face	0.20833333333333334	1
596	405	Impression_UK	UK	14 deepfake examples that terrified and amused the internet https://t.co/qokAqItF77 https://t.co/sUB2bpNgow		2021-06-01 14:38:04	deepfake examples terrified amused internet	0.0	0
597	406	MrFrickenstein	California, USA	@ZaleskiLuke @maggieNYT Someone needs to deepfake t-rump saying that he lost and to give up the big lie or something.		2021-06-01 14:36:30	zaleskiluke maggienyt someone needs deepfake rump saying lost give big lie something	0.0	0
598	407	kamiiemii		im having lots of flashbacks to english class.. i remembered my teacher once told us to analyze an old statue and r… https://t.co/6MvYEynxQs		2021-06-01 14:18:56	lots flashbacks english class remembered teacher told analyze old statue	0.05	1
599	408	thoughtfisher	orbital observation platform	Worth Reading: Deepfake Maps Could Really Mess With Your Sense of the World | WIRED https://t.co/8k1YIHZRLE		2021-06-01 13:58:42	worth reading deepfake maps could really mess sense world wired	0.0625	1
600	409	TargetedInt	United States	In knowing the extent they will go to for this program, im guessing next lawsuit will be for deepfake videos of tar… https://t.co/WCXoI5AZHu		2021-06-01 13:44:00	knowing extent program guessing next lawsuit deepfake videos tar	0.0	0
601	410	screenrant	All over	What if Bruce Campbell replaced Tom Cruise as Ethan Hunt in Mission: Impossible? This groovy alternate dimension co… https://t.co/w9FcpDHu1w		2021-06-01 13:39:02	bruce campbell replaced tom cruise ethan hunt mission impossible groovy alternate dimension	-0.3333333333333333	-1
602	411	techsavvyteach	Missoula, MT | Big Sky Country	Deepfake Maps Could Really Mess With Your Sense of the World https://t.co/6Pk87XuuQ2		2021-06-01 13:32:01	deepfake maps could really mess sense world	-0.175	-1
603	412	NewVirginiaBot		TH Cameron Koehler MSM is an obvious Deepfake.		2021-06-01 13:31:20	cameron koehler msm obvious deepfake	0.0	0
604	413	markhenderson	US	Whoa! https://t.co/IAq1DvVEUb via @wired		2021-06-01 13:20:02	whoa via wired	0.0	0
605	414	dchristian5	Grand Rapids, MI [USA]	Deepfake Maps Could Really Mess With Your Sense of the World -- from https://t.co/XMJzha85dF Researchers applied AI… https://t.co/KOAahfzmdW		2021-06-01 13:18:52	deepfake maps could really mess sense world researchers applied	-0.175	-1
606	415	TNR_Gold	Vancouver, BC (TSX.V: TNR)	Real #Miners 🇨🇦 ⛏ 🇺🇸 NO #DeepFake NONsense ⚡️ ⚠️ #Crypto😜 "The Art Of War": #China's Gold &amp; #Bitcoin Crypto Drag… https://t.co/zbvvN8mVAK		2021-06-01 13:03:39	real miners deepfake nonsense crypto art war china gold amp bitcoin crypto drag	0.05	1
607	416	cagoldberglaw	Brooklyn, NY	@favourboroks @cindygallop @aanoip @makelovenotporn Excellent paper, @favourboroks. Funding for research into onli… https://t.co/MaiFN5OUW4		2021-06-01 12:54:21	favourboroks cindygallop aanoip makelovenotporn excellent paper favourboroks funding research onli	1.0	1
608	417	tsancio	Venezuela	The World that we should worry about is the one in which more powerful countries trust their remote tools more than… https://t.co/eTab67fnr3		2021-06-01 12:39:31	world worry one powerful countries trust remote tools	0.09999999999999999	1
609	418	DataAugmented		A Peek Behind the Veil: Uncovering the Good in Deepfake Technology https://t.co/y26qkh3cyh #MachineLearning #LatestNews		2021-06-01 11:27:27	peek behind veil uncovering good deepfake technology machinelearning latestnews	0.14999999999999997	1
610	419	A_Bourgeois	Montreal, QC	Is this the next source of #misinformation? https://t.co/2w9PXJHCr4 via @wired #conspiracy #DeepFake		2021-06-01 11:23:22	next source misinformation via wired conspiracy deepfake	0.0	0
611	420	BLACKFOXbiz		A Peek Behind the Veil: Uncovering the Good in Deepfake Technology - https://t.co/NgrIXoBrF9		2021-06-01 11:14:26	peek behind veil uncovering good deepfake technology	0.14999999999999997	1
612	421	Ajatollah_MAP	Polska	Deepfake maps could really mess with your sense of the world https://t.co/POoo9GEZtb		2021-06-01 11:06:14	deepfake maps could really mess sense world	-0.175	-1
613	422	Threshix	taking over mars	@zephyyrlol personally im a deepfake		2021-06-01 10:59:36	zephyyrlol personally deepfake	0.0	0
614	423	mtspahl	Berlin, Germany	“‘The Deepfake Report’ — how synthetic media heralds a new era of information” by Katerina Zafeiri ⁦… https://t.co/KyV7pBP3KT		2021-06-01 10:52:02	deepfake report synthetic media heralds new era information katerina zafeiri	0.13636363636363635	1
615	424	ENORA_TV		uberduck ai is a perfect audio deepfake website with no flaws https://t.co/gRNpJSwwum.		2021-06-01 10:49:47	uberduck perfect audio deepfake website flaws	1.0	1
616	425	Newus071	Nestor Magnificus UISHyBriD !	deepfake crap 😉 ill-us-ion #FreeJohnMcAfee #JulianAssange https://t.co/IIDpSoRucP		2021-06-01 10:43:16	deepfake crap ill ion freejohnmcafee julianassange	-0.65	-1
617	426	analyticsinme	India	A Peek Behind the Veil: Uncovering the Good in Deepfake Technology https://t.co/wbwqd2i02B #Deepfake… https://t.co/3t26kpvsDu		2021-06-01 10:34:09	peek behind veil uncovering good deepfake technology deepfake	0.14999999999999997	1
618	427	DataAugmented		A Peek Behind the Veil: Uncovering the Good in Deepfake Technology https://t.co/y26qkhkNpP #MachineLearning #LatestNews		2021-06-01 10:27:22	peek behind veil uncovering good deepfake technology machinelearning latestnews	0.14999999999999997	1
619	428	sr_quantum	Bengaluru, India	@AsYouNotWish Agree with you. But how this suites for Congress? I have noticed many of Congress IT Cell members spr… https://t.co/nharoeDtSG		2021-06-01 09:52:20	asyounotwish agree suites congress noticed many congress cell members spr	0.5	1
620	429	DavidTaylar		@JonComms @TwitterSupport Looks like a deepfake to me.		2021-06-01 09:38:10	joncomms twittersupport looks like deepfake	0.0	0
621	430	brunoscheele	He/Him	*sigh* Sometimes I wonder if we can somehow stop making it easier to undermine the fabric of our society. https://t.co/ruQP6a0BsT		2021-06-01 09:33:18	sigh sometimes wonder somehow stop making easier undermine fabric society	0.0	0
622	431	CyberSecDN		Emerging deepfake technology could have #security implications for businesses - https://t.co/c7fw4RSVhJ… https://t.co/XRY2uHTBV3		2021-06-01 09:29:04	emerging deepfake technology could security implications businesses	0.0	0
623	432	Mariska27131324		@Margare56676045 When he walked in, half his face disappeared. It’s deepfake technology.		2021-06-01 09:05:07	margare walked half face disappeared deepfake technology	-0.16666666666666666	-1
624	433	Mariska27131324		@Margare56676045 It’s a deepfake video. He was that day mostly on Twitter being annoyed by the circulation of a pic… https://t.co/j77Ce7sAB8		2021-06-01 09:04:21	margare deepfake video day mostly twitter annoyed circulation pic	0.04999999999999999	1
625	434	screenshotmag	London	London-based #AI startup @Flawlessai claims its #deepfake technology could make dubbed #movies look way more natura… https://t.co/uxVkQjM0ym		2021-06-01 09:00:08	london based startup flawlessai claims deepfake technology could make dubbed movies look way natura	0.0	0
626	435	FellowComrade	Australia	@cenkuygur + Shrek deepfake. High art. https://t.co/wooIh8EksX		2021-06-01 08:58:35	cenkuygur shrek deepfake high art	0.16	1
627	436	Dageekydude		@ripallmyhaters @AnarkyV2 Funny thing too is that the new model looks way younger and so Yuri's voice coming out of… https://t.co/BKDRUlOFLQ		2021-06-01 08:36:04	ripallmyhaters anarkyv funny thing new model looks way younger yuri voice coming	0.12878787878787878	1
628	437	climatebabes	Den Haag, Nederland	The War Between AI and Blockchain https://t.co/w6ZaxQc35b #AI #ArtificialIntelligence #deepfakes #deepfake		2021-06-01 08:26:24	war blockchain artificialintelligence deepfakes deepfake	0.0	0
629	438	cipherstorm	Internet	Deepfake Map History: Here’s a weird footnote in deepfake history… Old publishers of “facts” like map makers and en… https://t.co/V0v9ZrLy0y		2021-06-01 08:22:07	deepfake map history weird footnote deepfake history old publishers facts like map makers	-0.2	-1
630	439	NMZivkovic	Novi Sad, Republic of Serbia	Be skeptical! Things might not be quite as they seem 👀 Video: https://t.co/FkZzaYdYmD Article:… https://t.co/KVQ2wEH6Nj		2021-06-01 07:51:11	skeptical things might quite seem video article	-0.5	-1
631	440	DoinkOfMankind		@BSlay317 @DollarOmegamanX @PENTAELZEROM @FinnBalor @reymysterio @Pres10Vance Someone should Deepfake doink the clown into the Joker movie.		2021-06-01 07:47:10	bslay dollaromegamanx pentaelzerom finnbalor reymysterio presvance someone deepfake doink clown joker movie	0.0	0
632	441	cipherstorm	Internet	Deepfake Map History: Here’s a weird footnote in deepfake history… Old publishers of “facts” like map makers and en… https://t.co/Wdq2NGpRZF		2021-06-01 07:36:02	deepfake map history weird footnote deepfake history old publishers facts like map makers	-0.2	-1
633	442	RajaSelai2	she/her|conceptzen|❌separatist	ningning making deepfake on her baby face and lipsync to wap. she's crazy https://t.co/jT08OB1wWv		2021-06-01 07:22:51	ningning making deepfake baby face lipsync wap crazy	-0.6	-1
634	443	danielalomar	The Universe	Deepfake maps could really mess with your sense of the world https://t.co/IQDENTnFTh		2021-06-01 07:05:04	deepfake maps could really mess sense world	-0.175	-1
635	444	kamzou08	Arlington VA (DC Area)	#movies #TVshows Tom Cruise Deepfake Account Is At It Again With A Brand New Video https://t.co/CbJqcVtfQD		2021-06-01 07:02:12	movies tvshows tom cruise deepfake account brand new video	0.13636363636363635	1
636	445	pictures_ai	New York	#trump clone will be online for few hours, feel free to ask him questions on twitch live chat : #deepfake… https://t.co/FkqmqRucRF		2021-06-01 06:56:32	trump clone online hours feel free ask questions twitch live chat deepfake	0.2681818181818182	1
637	446	perpetualetrnl	Durham, NC	I have almost convinced my nephews that Skee-Lo and Steelo Brim are the same person can someone help me deepfake th… https://t.co/L6hOOjnxCi		2021-06-01 06:49:01	almost convinced nephews skee steelo brim person someone help deepfake	0.0	0
638	447	JoeSDHenry	Worldwide/florida	Watch "Biden Quit | Get Prepared for USA's Emergency | Deepfake Biden Kim Jong-Un" on YouTube… https://t.co/JdfUyN719R		2021-06-01 06:32:52	watch biden quit get prepared usa emergency deepfake biden kim jong youtube	0.0	0
639	448	hyuckempire	Jan ₉₉ₗ she/her	Ningning knows how to deepfake LMAOO		2021-06-01 06:29:03	ningning knows deepfake lmaoo	0.0	0
640	449	sunshinech0erry	he/they | bi | 23 | Desi 🇮🇳	NINGNING did not just deepfake her baby pic singing WAP helppp 😭😭		2021-06-01 06:21:37	ningning deepfake baby pic singing wap helppp	0.0	0
641	450	aitmills	Brisbane, Queensland	@Scorptec His presentation was a deepfake and the AI screwed up the traditional pronunciation.		2021-06-01 05:36:09	scorptec presentation deepfake screwed traditional pronunciation	0.0	0
642	451	YohanKing11		@PMEthiopia Deepfake Learning, NEW VOCABULARY OF THE DAY, TYPE THAT WORD IN YOUTUBE.		2021-06-01 05:22:08	pmethiopia deepfake learning new vocabulary day type word youtube	0.13636363636363635	1
643	452	pratik_ratadiya	Pune, India	@nlpguy_ 1. Keyword filter: Amazon, Google, Leetcode, Codeforces, SDE, The Spark Foundation, "Agree?" 2. Need a De… https://t.co/KBwEOY8gbv		2021-06-01 05:08:00	nlpguy_ keyword filter amazon google leetcode codeforces sde spark foundation agree need	0.0	0
644	453	jjkamensky		The Jungle Cruise trailer looks pretty good actually but I'm hoping one of you will deepfake Bogey and Hepburn into it		2021-06-01 05:02:18	jungle cruise trailer looks pretty good actually hoping one deepfake bogey hepburn	0.31666666666666665	1
645	454	Redo	Menlo Park - Silicon Valley	New Deepfake Spotting Tool Proves 94% Effective – Here’s the Secret of Its Success https://t.co/64iYGeiSVT		2021-06-01 04:58:01	new deepfake spotting tool proves effective secret success	0.18727272727272726	1
646	455	NewVirginiaBot		TH Archie Birch MSM is an obvious Deepfake.		2021-06-01 04:55:47	archie birch msm obvious deepfake	0.0	0
647	456	Themelis_Cuiper	Amsterdam, The Netherlands	#SEO #socialmedia : ‘Deepfake’ Impersonation Tools Are More Available and Threatening Than Ever… https://t.co/Sg5yTZXvh1		2021-06-01 04:53:14	seo socialmedia deepfake impersonation tools available threatening ever	0.4	1
648	457	mlstrat	washington, d.c.	the mortifying ordeal of being known, or your best friend telling you that to paralyze you in a fight, he would bri… https://t.co/KoecVb3RNl		2021-06-01 04:46:57	mortifying ordeal known best friend telling paralyze fight would bri	1.0	1
649	458	BarrieSeppings	Sydney	@DaveMilbo Could be Sky taking their prototype AI-powered deepfake BernardiBot out for a spin to see if anyone noti… https://t.co/WdZDxOD0Tw		2021-06-01 04:44:06	davemilbo could sky taking prototype powered deepfake bernardibot spin see anyone noti	0.0	0
650	459	ACotonio		When are we going to start seeing movies where actors deepfake themselves to appear very plausibly younger? i.e., Tom Cruise		2021-06-01 04:07:14	going start seeing movies actors deepfake appear plausibly younger tom cruise	0.0	0
651	460	ipfconline1	Marseille, France	“‘Deepfake’ Impersonation Tools Are More Available and Threatening Than Ever” https://t.co/tcoIRASili by… https://t.co/N7RHfMDdnQ		2021-06-01 04:00:08	deepfake impersonation tools available threatening ever	0.4	1
652	461	Energy_Brokers	Edinburgh, Scotland	Deepfake satellite imagery poses a not-so-distant threat, warn geographers – Environmental News Bits… https://t.co/LHvyww5JUq		2021-06-01 03:30:17	deepfake satellite imagery poses distant threat warn geographers environmental news bits	-0.1	-1
653	462	sugarsleepmark	Los Angeles, CA	Can someone deepfake christian slater onto Tom cruise for all of eyes wide shut		2021-06-01 03:27:58	someone deepfake christian slater onto tom cruise eyes wide shut	-0.05	-1
654	463	barbiechachki	they/them	@sophiebabes91 Keep dreaming abt college before i deepfake u committing arson		2021-06-01 03:24:20	sophiebabes keep dreaming abt college deepfake committing arson	0.0	0
655	464	DanielJDrake	St Louis, MO	@MarcHochstein ill do you one better, deepfake all ur relatives facebook profiles into monster trucks		2021-06-01 03:23:24	marchochstein ill one better deepfake relatives facebook profiles monster trucks	0.0	0
656	465	suvratkotia	Mumbai, India	The U.S. Army is employing machine learning for deepfake detection. https://t.co/CnpqZ8hLWf https://t.co/lU1T8e6lNb		2021-06-01 03:20:03	army employing machine learning deepfake detection	0.0	0
657	466	henry_hwang		Deepfake Expert on the Disturbing Evolution of Fake News | Nina Schick Ep. 486 https://t.co/JENoJ8B3mB		2021-06-01 03:03:47	deepfake expert disturbing evolution fake news nina schick	-0.5	-1
658	467	Blogging__Guide	Washington, DC	What is a Deepfake? https://t.co/7dwcuDcaTC #deepfake #technology #future #ai #machinelearning #deeplearning #business		2021-06-01 03:03:13	deepfake deepfake technology future machinelearning deeplearning business	0.0	0
659	468	arxivml		"FReTAL: Generalizing Deepfake Detection using Knowledge Distillation and Representation Learning", Minha Kim, Shah… https://t.co/dafJuMUVhW		2021-06-01 03:01:55	fretal generalizing deepfake detection using knowledge distillation representation learning minha kim shah	0.0	0
660	469	MaxBenign	MKE	@EZSnappin I assume they do it with software, but deepfake era mash-ups are nuts: https://t.co/LlO57vJkxa		2021-06-01 02:51:17	ezsnappin assume software deepfake era mash ups nuts	0.0	0
661	470	kylo_tim1	Gotham	This deepfake stuff is Cray. Kylo Ren tribute. 🔥 #StarWars #KyloRen #Tribute #reylo #TikTok https://t.co/ixUia8Va2q		2021-06-01 02:43:22	deepfake stuff cray kylo ren tribute starwars kyloren tribute reylo tiktok	0.0	0
662	471	GKurlandski	Miami, Florida	Deepfake Maps Could Really Mess With Your Sense of the World https://t.co/YOqFzaf5rn		2021-06-01 02:40:05	deepfake maps could really mess sense world	-0.175	-1
663	472	kaelucss	Saving for albedo	A ginger vs a deepfake character https://t.co/msopBAHV72		2021-06-01 02:32:59	ginger deepfake character	0.0	0
664	473	GudBoiVin		next level experience: bring your very old OC artwork to life with these free deepfake apps and see it alive for th… https://t.co/ssJaSoyFTJ		2021-06-01 02:25:55	next level experience bring old artwork life free deepfake apps see alive	0.15	1
665	474	Ianisaidiot	worshipping the lord cthulu	actually, mcyt stans, go hog wild, i dont care, cancel me, deepfake me, just dont dox me, dont go that far		2021-06-01 01:56:59	actually mcyt stans hog wild dont care cancel deepfake dont dox dont far	0.06666666666666667	1
666	475	MarcusMapMaker	Canberra	Here we go...more licensing and security around data piplines?...who do you trust? Deepfake maps could really mess… https://t.co/tK34snsohX		2021-06-01 01:53:26	licensing security around data piplines trust deepfake maps could really mess	-0.175	-1
667	476	re_sieber		It should be noted that fake maps aren't new. Rubberstamping works wonders too https://t.co/ejgUVPH7rz		2021-06-01 01:52:45	noted fake maps new rubberstamping works wonders	-0.18181818181818182	-1
668	477	PerSpinas	The Free World	QAnon 'News' Round-up - Thread 7: Also in the 'news' - Myanmar, a totally real not at all deepfake video of Obama t… https://t.co/cEX6zsDHWO		2021-06-01 01:38:23	qanon news round thread also news myanmar totally real deepfake video obama	0.0	0
669	478	l_CAN_CLlCK		@giantgio Deepfake arms race of apps trying to one-up eachothers hellish photo edits...the anime snapchat one was bad enough		2021-06-01 01:24:46	giantgio deepfake arms race apps trying one eachothers hellish photo edits anime snapchat one bad enough	-0.3499999999999999	-1
670	479	yamagishilab		Logical Access: https://t.co/fsVjvp69Hg Physical Access: https://t.co/yJEfPxU8MU Speech Deepfake:… https://t.co/LZnxZPojd4		2021-06-01 01:01:29	logical access physical access speech deepfake	0.125	1
671	480	smilebomb	DFW, TX	@79hfg3n3948rhf0 need this deepfake in my life		2021-06-01 00:36:57	hfgnrhf need deepfake life	0.0	0
672	481	WeaponizedFunk	Wyomissing, PA	@AmazingKungFuCt @llukeanthonyy @TheBearded_Jake The deepfake wasn't even good either lmao and Fernandez tried to c… https://t.co/9zTe68e59v		2021-06-01 00:29:44	amazingkungfuct llukeanthonyy thebearded_jake deepfake even good either lmao fernandez tried	0.6499999999999999	1
673	482	AmazingKungFuCt		@llukeanthonyy @TheBearded_Jake That's what happens when you cancel all of your talk shows in favor of "haha George… https://t.co/zegqfspntq		2021-06-01 00:25:14	llukeanthonyy thebearded_jake happens cancel talk shows favor haha george	0.2	1
674	483	mcgillgeography	Montréal, Québec	Prof. Grant McKenzie interviewed for this article on #DeepFake Maps in Wired magazine. https://t.co/6toB51x1do		2021-06-01 00:23:22	prof grant mckenzie interviewed article deepfake maps wired magazine	0.0	0
675	484	DrShaneRRR	Melbourne, Australia	@natashamitchell Can we deepfake this ?? The messaging is solid. Optics not good.		2021-06-01 00:14:38	natashamitchell deepfake messaging solid optics good	0.35	1
676	485	AspenPeeks	HarmonyCams.com	@emmalovett_com @StreamateModels perhaps the industry wants to go the deepfake way, replacing models with virtual a… https://t.co/i0cB1mPErD		2021-06-01 00:12:09	emmalovett_com streamatemodels perhaps industry wants deepfake way replacing models virtual	0.2	1
677	486	RahRahRaina	Philadelphia, PA	@fordnation @ScotiabankArena @MapleLeafs dude you look like a deepfake		2021-05-31 23:59:11	fordnation scotiabankarena mapleleafs dude look like deepfake	0.0	0
678	487	GoforthSci	Leesburg, Virginia	Deepfake maps created by image-manipulation tools (made possible by artificial intelligence) could really mess with… https://t.co/RhCQ3KmTLe		2021-05-31 23:42:44	deepfake maps created image manipulation tools made possible artificial intelligence could really mess	-0.2583333333333333	-1
679	488	swamp_mag1c	she/they, 18, hs’22, asd+adhd	inb4 the onslaught of swamp_mag1c deepfake attempts		2021-05-31 23:21:10	inb onslaught swamp_magc deepfake attempts	0.0	0
680	489	CyberScoopNews	Washington, DC	Deepfake laws emerge as harassment, security threats come into focus https://t.co/XsMm8aJDHL https://t.co/o58bEfT6J2		2021-05-31 23:04:06	deepfake laws emerge harassment security threats come focus	0.0	0
681	490	MosfetGaming		@ReOpenChris @HowleyReporter thats deepfake just like the rest of the bull shit going on		2021-05-31 22:38:12	reopenchris howleyreporter thats deepfake like rest bull shit going	-0.2	-1
682	491	PUNISHEDSWAYZE	Val Verde	@LinusTech This really makes me want a deepfake of Linus in American Psycho looking at somebody elses t-shirts for some reason		2021-05-31 21:58:25	linustech really makes want deepfake linus american psycho looking somebody elses shirts reason	0.1	1
683	492	Chahali	Scotland	#Deepfake Maps Could Really Mess With Your Sense of the World https://t.co/ogJr2gtqZO https://t.co/eudMcCCj0n		2021-05-31 21:56:47	deepfake maps could really mess sense world	-0.175	-1
684	493	Gormogons	Castle Gormogon	CZ Yeah, if your IC believes shit emailed to them from strangers and doesn't check anything with their own satellit… https://t.co/4E4QEhQxt5		2021-05-31 21:51:49	yeah believes shit emailed strangers check anything satellit	-0.2	-1
685	494	kxrrastxn	22 | ♀️♀️ | TERF Island	@radicalkori Her profile pic lowkey looks like a deepfake		2021-05-31 21:50:17	radicalkori profile pic lowkey looks like deepfake	0.0	0
686	495	i_intelligence	Zurich, Switzerland	#Deepfake Maps Could Really Mess With Your Sense of the World https://t.co/3rl6zxWl8V https://t.co/nOs8RPlyER		2021-05-31 21:49:28	deepfake maps could really mess sense world	-0.175	-1
687	496	HYSTpod	Hollywood, Los Angeles	In our ROAD TO THE STARS episode, we briefly touched on the speech written in the event that the Apollo 11 astronau… https://t.co/7yDEUGqLU8		2021-05-31 21:39:00	road stars episode briefly touched speech written event apollo astronau	0.0	0
688	497	RinAldrin_Lives		When I find a deepfake AI https://t.co/cNDyQMYGUI		2021-05-31 21:28:19	find deepfake	0.0	0
689	498	DavidSweenor	South Burlington, VT	Gosh, this could be disastrous. You need to go to Taco Bell but you end up at a Chipotle. https://t.co/Zsf7HaQO3p		2021-05-31 21:16:11	gosh could disastrous need taco bell end chipotle	-0.7	-1
690	499	BernardHudson18	Washington, DC	Images taken from planes or space are a critical resource for security agencies. What if that data can be faked?… https://t.co/n7ViTCJoAB		2021-05-31 21:11:55	images taken planes space critical resource security agencies data faked	0.0	0
691	500	SynFutures		#Deepfake Maps Could Really Mess With Your Sense of the World Researchers applied #AI techniques to make portions… https://t.co/suMIEWirRS		2021-05-31 21:11:16	deepfake maps could really mess sense world researchers applied techniques make portions	-0.175	-1
692	501	fragmentedattn		@maxmoefoe @JamesCageWhite James is smart for not blocking max, it is free publicity and he will sell more T Shirts… https://t.co/qswjBPANIi		2021-05-31 21:00:24	maxmoefoe jamescagewhite james smart blocking max free publicity sell shirts	0.30714285714285716	1
693	502	DataHuskies		Hello Beautiful People! Ever wonder what a deepfake voice sounds like? Check out one such example below!… https://t.co/VfAELDXSp8		2021-05-31 20:56:59	hello beautiful people ever wonder deepfake voice sounds like check one example	0.85	1
694	503	hamezene	Virginia, USA	@ZekuZelalem Damn man, it is a deepfake, settle down		2021-05-31 20:56:20	zekuzelalem damn man deepfake settle	0.0	0
695	504	AERONVIC38	BAGUETTE COUNTRY	I've done a big mistake, i teached my mother how to make deepfake video and she can't stop making them		2021-05-31 20:53:08	done big mistake teached mother make deepfake video stop making	0.0	0
696	505	tuxcrazy	Germany	@NotIliaMizani And have the actor for the close ups. Maybe I'm wrong and a deepfake might work in 5-10 years but I'… https://t.co/XZFDeJJNlm		2021-05-31 20:41:45	notiliamizani actor close ups maybe wrong deepfake might work years	-0.5	-1
697	506	AJar34502687	Paradiso, Amsterdam	@CryptoWhale Could be deepfake too. Don’t believe ANYTHING!		2021-05-31 20:40:10	cryptowhale could deepfake believe anything	0.0	0
698	507	RinAldrin_Lives		Was reminded of this old deepfake so might as well repost it https://t.co/Quwne9cSDF		2021-05-31 20:39:19	reminded old deepfake might well repost	0.1	1
699	508	RinAldrin_Lives		@mask_bastard @Fetusberry Nice to see my deepfake still getting shared around		2021-05-31 20:31:38	mask_bastard fetusberry nice see deepfake still getting shared around	0.6	1
700	509	itragamuffin	atlanta ga	@HanniganII @arbitrarymetric used artbreeder to merge a game screenshot with a real face into a deepfake actually!		2021-05-31 20:27:30	hanniganii arbitrarymetric used artbreeder merge game screenshot real face deepfake actually	-0.06666666666666667	-1
701	510	stillneedajob	bay area	@ziomnahk yeah he def is one of his videos is a deepfake i feel really bad for the guy he’s making fun of :(		2021-05-31 20:22:27	ziomnahk yeah def one videos deepfake feel really bad guy making fun	-0.19999999999999993	-1
702	511	stef_lapointe	La Prairie, Quebec, Canada	Deepfake maps could really mess with your sense of the world https://t.co/iR58DUXvaX		2021-05-31 20:19:44	deepfake maps could really mess sense world	-0.175	-1
703	512	iBetYouRemember	Your Kitchen Table	@NotIliaMizani I don’t want it, but I think the only feasible way of accomplishing is to pull from hundreds of hour… https://t.co/joONddaGOX		2021-05-31 20:16:53	notiliamizani want think feasible way accomplishing pull hundreds hour	0.0	0
704	513	NtuitiveI		@wittgenstein78 This could be a deepfake. The technology is there now to impersonate Trump's voice. Especially give… https://t.co/o4ukRsVv8c		2021-05-31 20:14:39	wittgenstein could deepfake technology impersonate trump voice especially give	0.0	0
705	514	dataghees	I retweet stuff I want to read	solving for deepfake detection is bizarre imo. Whatever features model X learns to detect would eventually be overc… https://t.co/tNxYskRLLV		2021-05-31 20:01:50	solving deepfake detection bizarre imo whatever features model learns detect would eventually overc	0.4	1
706	515	cindygallop	New York City	Great chat today w @favourboroks @aanoip https://t.co/TdMb8xIkNw about @makelovenotporn's mission to end rape cultu… https://t.co/7YxRKv7LtL		2021-05-31 20:01:27	great chat today favourboroks aanoip makelovenotporn mission end rape cultu	0.8	1
707	516	CaptG2	Las Vegas, NV	Deepfake imagery allows the government to spread misinformation or doubt about real visual information. https://t.co/2wopLMJ9fX		2021-05-31 20:00:14	deepfake imagery allows government spread misinformation doubt real visual information	0.0	0
708	517	NGBRF_Hodge	True Boxing Ring	@jifferey Incredible deepfake potential		2021-05-31 19:59:24	jifferey incredible deepfake potential	0.45	1
709	518	hamezene	Virginia, USA	@kitfopapi @yesheger_lij It's a deepfake, you can easily tell with the change of background noise changes with every sentence		2021-05-31 19:49:35	kitfopapi yesheger_lij deepfake easily tell change background noise changes every sentence	0.43333333333333335	1
710	519	Bruk22378398		@PMEthiopia @AbiyAhmedAli It call #deepfake you should know better You can fake anything it look like real video… https://t.co/d252aCrRIL		2021-05-31 19:47:03	pmethiopia abiyahmedali call deepfake know better fake anything look like real video	0.06666666666666667	1
711	520	steube	Tampa Bay, FL	Deep Learning Generates a Video From Just ONE Image #ML #ArtificialIntelligence #AI #CYBERTECH #deepfake #DL #mi … https://t.co/mmZvGmvOMR		2021-05-31 19:43:19	deep learning generates video one image artificialintelligence cybertech deepfake	0.0	0
712	521	Bruk22378398		⚠⚠ warning be aware of a deepfake. They use #deepfake app to make it look like @AbiyAhmedAli voice . This is a warn… https://t.co/3eLZZH8mNg		2021-05-31 19:30:23	warning aware deepfake use deepfake app make look like abiyahmedali voice warn	0.25	1
713	522	DataInnovation	Washington, DC	Researchers applied AI techniques to create deepfake maps that make portions of Seattle look more like Beijing https://t.co/nP4Ndn3RkU		2021-05-31 19:05:56	researchers applied techniques create deepfake maps make portions seattle look like beijing	0.0	0
714	523	hamezene	Virginia, USA	@AbaKoran It's not, it's a deepfake. You can hear the background noise change with every audio they tried to put to… https://t.co/9uTQiSmThU		2021-05-31 19:05:15	abakoran deepfake hear background noise change every audio tried put	0.0	0
715	524	BobbyChesney	Austin	Here’s a sign of the expected convergence of two issues, as @daniellecitron and I have been forecasting for some ti… https://t.co/FfggvOzRsH		2021-05-31 19:01:09	sign expected convergence two issues daniellecitron forecasting	-0.1	-1
716	525	AmykinsAmy	Sydney, Australia	Tom Cruise Deepfake Account Is At It Again With A Brand New Video https://t.co/MiK4T8jrAo https://t.co/HST9BktBte		2021-05-31 18:49:35	tom cruise deepfake account brand new video	0.13636363636363635	1
717	526	marsmellowspop	Estados Unidos	Tom Cruise Deepfake Account Is At It Again With A Brand New Video https://t.co/kathYFvtWy https://t.co/6ZxTwsafnh		2021-05-31 18:49:34	tom cruise deepfake account brand new video	0.13636363636363635	1
718	527	MeganMovieGirl	Perth, Australia	Tom Cruise Deepfake Account Is At It Again With A Brand New Video https://t.co/6U0iohcAI2 https://t.co/zf9N37oGxN		2021-05-31 18:49:34	tom cruise deepfake account brand new video	0.13636363636363635	1
719	528	The_White_John		Tom Cruise Deepfake Account Is At It Again With A Brand New Video https://t.co/J3V4dOtwFn https://t.co/UabDLccCn1		2021-05-31 18:45:02	tom cruise deepfake account brand new video	0.13636363636363635	1
720	529	Showtimesupdate	Karachi, Pakistan	Tom Cruise Deepfake Account Is At It Again With A Brand New Video: These Tom Cruise deepfakes are just getting bett… https://t.co/6Fn5AfPUzp		2021-05-31 18:38:09	tom cruise deepfake account brand new video tom cruise deepfakes getting bett	0.13636363636363635	1
721	530	xx1brahimxx	Wano	@Zarts327 Is this a deepfake or is something wrong with her head		2021-05-31 18:29:34	zarts deepfake something wrong head	-0.5	-1
722	531	DavidDa77889261		@VickiEngel11 @NolanWHutson @ZubyMusic Bless your heart. I've got a good book for you to get stuck into: Peter Schw… https://t.co/xASQ0H4F82		2021-05-31 18:29:22	vickiengel nolanwhutson zubymusic bless heart got good book get stuck peter schw	0.7	1
723	532	Niyat82428494		@SteezyMario7 @AbiyAhmedAli Do you think there's a possibility that this could be a deepfake audio?		2021-05-31 18:24:02	steezymario abiyahmedali think possibility could deepfake audio	0.0	0
724	533	DekonYT	Pharaoh forged in Viking land	The Last of Us Ending Scene HBO Deepfake with Bella Ramsey, Pedro Pascal &amp; Merle Dandrige!🔥 Video Link:… https://t.co/K1gpzs6IBs		2021-05-31 18:22:36	last ending scene hbo deepfake bella ramsey pedro pascal amp merle dandrige video link	0.0	0
725	534	ThePortalFans		Tom Cruise Deepfake Account Is At It Again With A Brand New Video https://t.co/XApNtOIFW3 https://t.co/hsxuI3To44		2021-05-31 18:18:38	tom cruise deepfake account brand new video	0.13636363636363635	1
726	535	DaBingeClub		Tom Cruise Deepfake Account Is At It Again With A Brand New Video https://t.co/GKmrTDpoNx https://t.co/a0AsSWPDDK		2021-05-31 18:18:37	tom cruise deepfake account brand new video	0.13636363636363635	1
727	536	loriekanga2017	Essex, United Kingdom	Tom Cruise Deepfake Account Is At It Again With A Brand New Video https://t.co/ONFniLpiHz		2021-05-31 18:18:35	tom cruise deepfake account brand new video	0.13636363636363635	1
728	537	zee_dianne	Cambridge, MA	Tom Cruise Deepfake Account Is At It Again With A Brand New Video https://t.co/1BOYnoAUAz		2021-05-31 18:18:34	tom cruise deepfake account brand new video	0.13636363636363635	1
729	538	TamsinSelbie	Glasgow, Scotland	⬇️ From my report on the threat of deepfake porn. Thank you to @CRAIGWILLIAMS4 @HelenMort @McGlynnClare @1030… https://t.co/bLMJLHiEa7		2021-05-31 18:17:30	report threat deepfake porn thank craigwilliams helenmort mcglynnclare	0.0	0
730	539	entwistletx	Global	US intelligence has acknowledged that manipulated satellite imagery is a growing threat. Manipulated aerial imagery… https://t.co/trlaNuS5xu		2021-05-31 18:11:03	intelligence acknowledged manipulated satellite imagery growing threat manipulated aerial imagery	0.0	0
731	540	xx1brahimxx	Wano	@ScarletRain44 Am i tripping or this is deepfake?		2021-05-31 17:54:18	scarletrain tripping deepfake	0.0	0
732	541	CDR_Ayam		Tips and Tricks in detecting Deepfake audio, video, and picture #CyberSecurity #infosec #AI #IoT #cybercrime https://t.co/Di2ad9qG5j		2021-05-31 17:48:40	tips tricks detecting deepfake audio video picture cybersecurity infosec iot cybercrime	0.0	0
733	542	TNR_Gold	Vancouver, BC (TSX.V: TNR)	“#Bitcoin &amp; #Tether Are Only Good Together #FriendsReunion 👀 https://t.co/5jiqsR4aqs 🐉 Any Chain is as strong a… https://t.co/fjYzKNWcZg		2021-05-31 17:47:30	bitcoin amp tether good together friendsreunion chain strong	0.5666666666666667	1
734	543	TNR_Gold	Vancouver, BC (TSX.V: TNR)	“Subtle differences" in cultures in the West &amp; in the East &amp; their languages. In the West "recommendation not to do… https://t.co/YkYetUUhRK		2021-05-31 17:44:51	subtle differences cultures west amp east amp languages west recommendation	-0.3333333333333333	-1
735	544	NirnaethA		@DarksideEevee If they want to be serious, I demand they at least deepfake him singing Horst-Wessel-Lied.		2021-05-31 17:35:27	darksideeevee want serious demand least deepfake singing horst wessel lied	-0.31666666666666665	-1
736	545	DrAlibrahim_H	Boston, MA	"Deepfake maps could really mess with your sense of the world – Ars Technica" https://t.co/jqYgkCtonX		2021-05-31 17:34:00	deepfake maps could really mess sense world ars technica	-0.175	-1
737	546	rothnblepn		deepfake raps are physically assaulting me and taking my soul out of my physical body		2021-05-31 17:23:10	deepfake raps physically assaulting taking soul physical body	0.0	0
738	547	redkatana	purgatory	@MeeraM__a @vanesaac15 I thought she was a deepfake Martha Stewart for a sec 👀		2021-05-31 17:08:43	meeram__a vanesaac thought deepfake martha stewart sec	-0.1	-1
739	548	medleyrush	BRI'ISH	@svntax__ I FEEL LIKW THAT DEEPFAKE OF JERMA BUT SUPER SUPER OLD I DONT HAVE IT ON HAND BUT I HOPE U KNOWWHAT IM REFERING TO ALDUWODUFKSJD		2021-05-31 17:04:54	svntax__ feel likw deepfake jerma super super old dont hand hope knowwhat refering alduwodufksjd	0.25555555555555554	1
740	549	TNR_Gold	Vancouver, BC (TSX.V: TNR)	“Young are blessed with ignorance. They’ve never tasted the bitterest taste of loss. For them it’s all just Crypto… https://t.co/iU8hCJt0RP		2021-05-31 16:39:37	young blessed ignorance never tasted bitterest taste loss crypto	0.1	1
741	550	TNR_Gold	Vancouver, BC (TSX.V: TNR)	#DeepFake Love And #Crypto: #Bitcoin "Striptease Club Economics". https://t.co/5jiqsR4aqs #Tether #Dogecoin… https://t.co/5FvOXq8csy		2021-05-31 16:27:34	deepfake love crypto bitcoin striptease club economics tether dogecoin	0.5	1
742	551	StaryiSambir	Toronto, Ontario	Disinformation project for students: https://t.co/3BfTYWrS9R @SUSKNational		2021-05-31 16:15:17	disinformation project students susknational	0.0	0
743	552	never_find_it	Check My Passport	@garywhitta Of course, the person Tweeting that had to find a conveniently derpy headshot of Aloy. I didn’t know i… https://t.co/25qaQyRQ1o		2021-05-31 16:14:29	garywhitta course person tweeting find conveniently derpy headshot aloy know	0.0	0
744	553	TNR_Gold	Vancouver, BC (TSX.V: TNR)	"Gyrations" Many billions of dollars in losses are making their way through the system. #Bitcoin at this stage &amp; al… https://t.co/Rt8xBPiZ8a		2021-05-31 16:09:44	gyrations many billions dollars losses making way system bitcoin stage amp	0.5	1
745	554	hiyomoony	he/him, 29	@KTCCLawson Katy's a deepfake confirmed		2021-05-31 15:59:59	ktcclawson katy deepfake confirmed	0.4	1
746	555	SpencerPI	Walnut Creek, California	Deepfake maps could really mess with your sense of the world https://t.co/FZvcn9Ywnq		2021-05-31 15:59:24	deepfake maps could really mess sense world	-0.175	-1
747	556	stickypassword	Czech Republic	Deepfake maps could really mess with your sense of the world https://t.co/VfPNj5aOYa #Lunchtime #GoodReads https://t.co/H6cG2SAyi3		2021-05-31 15:53:02	deepfake maps could really mess sense world lunchtime goodreads	-0.175	-1
748	557	CBR		Bruce Campbell shares a Mission: Impossible – Fallout video featuring his face placed over the body of longtime fra… https://t.co/rczmOjB1U8		2021-05-31 15:52:26	bruce campbell shares mission impossible fallout video featuring face placed body longtime fra	-0.6666666666666666	-1
749	558	grantdmckenzie		Nice little quote https://t.co/eoARJYwoXo		2021-05-31 15:47:30	nice little quote	0.20625	1
750	559	15MinuteNewsEnt		Tom Cruise Deepfake Account Is At It Again With A Brand New Video https://t.co/mPZ0gH7TZB #Movies		2021-05-31 15:38:36	tom cruise deepfake account brand new video movies	0.13636363636363635	1
751	560	vidavatar		Bad guy？Good guy？🤔🤔 Get your Vidavatar right now🤑https://t.co/iXTJTCMCUM . . . . . #avatarify #deepfake #android… https://t.co/ymKt102EII		2021-05-31 15:30:00	bad guy good guy get vidavatar right avatarify deepfake android	0.09523809523809527	1
752	561	jmnftagustd	Éire 23	@softrainofgrace I think it might be a deepfake		2021-05-31 15:23:26	softrainofgrace think might deepfake	0.0	0
753	562	facemagic_app		Download FaceMagic App and swap your face into anyone !🔥 🤙https://t.co/ofwMZai8Lz . . . . . #facemagic… https://t.co/UMne39R9dn		2021-05-31 15:00:02	download facemagic app swap face anyone facemagic	0.0	0
754	563	Snapzu_Earth	Connect with fellow bloggers 👇	Deepfake maps could really mess with your sense of the world https://t.co/MGRrgMJJhA		2021-05-31 14:58:09	deepfake maps could really mess sense world	-0.175	-1
755	564	preslavrachev	Munich, Germany	How I imagine I must be looking like, when I explain or present something. Except the short hair 😆 #deepfake https://t.co/fQ6LfONAV2		2021-05-31 14:55:30	imagine must looking like explain present something except short hair deepfake	0.0	0
756	565	SvcCyber		Ars Technica: Deepfake maps could really mess with your sense of the world. https://t.co/4YkIT4RRI0 via @GoogleNews		2021-05-31 14:49:52	ars technica deepfake maps could really mess sense world via googlenews	-0.175	-1
757	566	CalNewsEditor	California, USA	Deepfake imagery allows the government to spread misinformation or doubt about real visual information. https://t.co/idbZv1D0Bl		2021-05-31 14:49:49	deepfake imagery allows government spread misinformation doubt real visual information	0.0	0
758	567	OCatholic	U.S.A.	@VeracityQuest @JonahofNinevah Came across this article after seeing your thread. Altering maps can go both ways--a… https://t.co/9dh0fpAqU9		2021-05-31 14:43:15	veracityquest jonahofninevah came across article seeing thread altering maps ways	0.0	0
759	568	Snapzu_Tech	Connect with fellow bloggers: 👇	Deepfake maps could really mess with your sense of the world https://t.co/VHmnuTQQJI		2021-05-31 14:43:03	deepfake maps could really mess sense world	-0.175	-1
760	569	arxiv_cscv		FReTAL: Generalizing Deepfake Detection using Knowledge Distillation and Representation Learning https://t.co/9TMtbyEWph		2021-05-31 14:41:05	fretal generalizing deepfake detection using knowledge distillation representation learning	0.0	0
761	570	HaremToken		@trackingcryptos @DeFiGod1 No we make AI generated avatars and easy to use deepfake tools		2021-05-31 14:34:19	trackingcryptos defigod make generated avatars easy use deepfake tools	0.43333333333333335	1
762	571	nadianaffi	Canada, Montreal	📣👀Looking for 18 to 24 years old university students to participate in our project: Youth's potential to counterbal… https://t.co/hZ9H2BXewj		2021-05-31 14:33:12	looking years old university students participate project youth potential counterbal	0.05	1
763	572	TheRealBradmo		@carefreeb0mb @Smokingspoon @HyruleHero_ Deepfake CareFreeVegeta goes super sayian yelling "smeeeeeeeeeeegmaaaaa!!!"		2021-05-31 13:55:19	carefreebmb smokingspoon hyrulehero_ deepfake carefreevegeta goes super sayian yelling smeeeeeeeeeeegmaaaaa	0.3333333333333333	1
764	573	sonofsofia		@dowbboy @Seinfeld I wonder how long until they use deepfake tech to sanitize these old shows and movies. Don’t th… https://t.co/qOImPdhqa6		2021-05-31 13:44:35	dowbboy seinfeld wonder long use deepfake tech sanitize old shows movies	0.025	1
765	574	__LENIA	Montréal, Québec, Canada	Deepfake maps could really mess with your sense of the world https://t.co/5UMrpVQGe7		2021-05-31 13:33:52	deepfake maps could really mess sense world	-0.175	-1
766	575	RyanAlynPorter	Miami Beach, FL	Satellite photos are easy to fake now. https://t.co/ofgRuVrYSc		2021-05-31 13:31:36	satellite photos easy fake	-0.033333333333333326	-1
767	576	Info_Activism		Deepfake maps could really mess with your sense of the world https://t.co/n6FjEC52gT		2021-05-31 13:31:00	deepfake maps could really mess sense world	-0.175	-1
768	577	MarkoStankic	Belgrade	Tom Cruise Deepfake Account Is At It Again With A Brand New Video: These Tom Cruise deepfakes are just getting bett… https://t.co/PfouW3ZjaQ		2021-05-31 13:01:08	tom cruise deepfake account brand new video tom cruise deepfakes getting bett	0.13636363636363635	1
769	578	Massmoviecide	NJ, USA	Tom Cruise Deepfake Account Is At It Again With A Brand New Video https://t.co/Hhis6gb56n		2021-05-31 12:58:02	tom cruise deepfake account brand new video	0.13636363636363635	1
770	579	AIEthicsWatch		#Deepfake maps could really mess with your sense of the world #AIEthics #EthicalAI #AI #ArtificialIntelligence… https://t.co/uDC0FTfzxs		2021-05-31 12:51:14	deepfake maps could really mess sense world aiethics ethicalai artificialintelligence	-0.175	-1
771	580	LadyJ_LI	Long Island, NY	Deepfake Maps Could Really Mess With Your Sense of the World https://t.co/hyV3sYvCNf		2021-05-31 12:50:02	deepfake maps could really mess sense world	-0.175	-1
772	581	IstiCnr	Pisa, Italy	@ffalchi from @IstiCnr talking about #DeepLearning and #MachineLearning on ConverseRAI #RaiperilSociale… https://t.co/HAaGiOb4h4		2021-05-31 12:33:57	ffalchi isticnr talking deeplearning machinelearning converserai raiperilsociale	0.0	0
773	582	MichelleBlanc	Chertsey et Montréal	Deepfake Maps Could Really Mess With Your Sense of the World https://t.co/DWCvJsfaJh via @wired		2021-05-31 12:31:34	deepfake maps could really mess sense world via wired	-0.175	-1
774	583	globalsynchrony		Deepfake maps could really mess with your sense of the world https://t.co/xugyqa7nZB https://t.co/dYSu9wWrz1		2021-05-31 12:28:54	deepfake maps could really mess sense world	-0.175	-1
775	584	JacobRiggs_	London, United Kingdom	@UnderTheBreach Soon we'll see regular deepfake Elons making voice matched statements on mooning shitcoins.		2021-05-31 12:27:21	underthebreach soon see regular deepfake elons making voice matched statements mooning shitcoins	0.0	0
776	585	marzorie25	MNL, PH	Second topic: Deepfake is such a scary technology. https://t.co/3Zpzcs0fTl		2021-05-31 12:21:59	second topic deepfake scary technology	-0.25	-1
777	586	AndyVermaut	Diksmuide, België	Tom Cruise Deepfake Account Is At It Again With A Brand New Video https://t.co/DNRDlnPMNd https://t.co/J0OckEZwLZ		2021-05-31 12:20:06	tom cruise deepfake account brand new video	0.13636363636363635	1
778	587	Lexxielizzie	Australia	@becksley Ive says WhAt?! I mean, she's got a delightful back catalogue. I look forward to her replacing any horri… https://t.co/W08Ct0B7zw		2021-05-31 12:19:17	becksley ive says mean got delightful back catalogue look forward replacing horri	0.22916666666666666	1
779	588	grim_pet	Right Here	@RepSwalwell He didn’t claim it was a deepfake?		2021-05-31 12:19:12	repswalwell claim deepfake	0.0	0
780	589	anarcho	California	Deepfake maps could really mess with your sense of the world https://t.co/isz0pXPoAe		2021-05-31 12:12:43	deepfake maps could really mess sense world	-0.175	-1
781	590	I_GotQuestions		A link to the Barack Obama deepfake video. https://t.co/FPdazRHnOg ⬇️⬇️		2021-05-31 12:07:37	link barack obama deepfake video	0.0	0
782	591	amedane46	In a Society, Dimension 46	My first YAGOO deepfake! YAGOO be like after A-chan and Sora discovered Cover Corp. company (context refer to Kiara… https://t.co/6AWtzWHMgk		2021-05-31 11:37:43	first yagoo deepfake yagoo like chan sora discovered cover corp company context refer kiara	0.25	1
783	592	HAlnoon	Dubai, UAE	Deepfake maps could really mess with your sense of the world https://t.co/v7ht0VIMYF		2021-05-31 10:45:47	deepfake maps could really mess sense world	-0.175	-1
784	593	kirillklip	Planet #Earth, mostly.	#UniVerse Everything. Already. Here. Find🌍Share. #DeepFake Love &amp; #Crypto: #Bitcoin "Striptease Club Economics".… https://t.co/c5jv0Q7SXq		2021-05-31 10:32:09	universe everything already find share deepfake love amp crypto bitcoin striptease club economics	0.5	1
785	594	dfcrichardson	Cape Town, South Africa	Deepfake maps are only going to add to society's problems with misinformation https://t.co/bLFYqfDsnA https://t.co/xi9hZL3MUs		2021-05-31 10:28:03	deepfake maps going add society problems misinformation	0.0	0
786	595	aadupuli	Singapore	Wondering whether this #PeterThiel video is #deepfake..?! #bitcoin		2021-05-31 10:24:56	wondering whether peterthiel video deepfake bitcoin	0.0	0
787	596	Gahlit		Didn't know uncanny valley android "murder you when i malfunction" Aloy was in any way a preferred choice. And Fan… https://t.co/PvVxMezuKs		2021-05-31 10:23:05	know uncanny valley android murder malfunction aloy way preferred choice fan	0.0	0
788	597	Floor_Doughnut	Getting closer :)	like they just googled "brotish teenager" and put the first stock inage they could find thru one of those deepfake apps or whatever		2021-05-31 10:22:24	like googled brotish teenager put first stock inage could find thru one deepfake apps whatever	0.25	1
789	598	mypressportal	South Africa	#southafrica #pressrelease AI Expo Africa, Wesgro, and Zindi launch the Deepfake Africa Challenge - AI Expo Africa,… https://t.co/MX4f9UzGbY		2021-05-31 10:03:51	southafrica pressrelease expo africa wesgro zindi launch deepfake africa challenge expo africa	0.0	0
790	599	danielalomar	The Universe	Deepfake Maps Could Really Mess With Your Sense of the World https://t.co/lTzwqFIeUP		2021-05-31 09:55:03	deepfake maps could really mess sense world	-0.175	-1
791	600	SNDS2236	sᴜʙsᴘᴀᴄᴇ	@GroovyBruce The kind of deepfake I can get behind.		2021-05-31 09:41:33	groovybruce kind deepfake get behind	0.09999999999999998	1
792	601	reinachrystal	anypronouns◡̈16	i did not just see a heejin deepfake...,		2021-05-31 09:37:07	see heejin deepfake	0.0	0
793	602	BBCScotNine	Scotland, United Kingdom	What is deepfake pornography, and what are the laws against it across the UK? https://t.co/59XinRCidI https://t.co/hSSeCVZFj5		2021-05-31 09:15:22	deepfake pornography laws across	0.0	0
794	603	jumio	Global	Join Jumio at ACAMS' Anti-Financial Crime FinTech Summit for a panel discussion on: The New Faces of Fraud: Fighti… https://t.co/ICp2o7AwD7		2021-05-31 09:12:33	join jumio acams anti financial crime fintech summit panel discussion new faces fraud fighti	0.06818181818181818	1
795	604	price1d		@gusdafa Deepfake. John's right, keep that day job!		2021-05-31 09:03:56	gusdafa deepfake john right keep day job	0.2857142857142857	1
796	605	nordpil	N 59°21' 0'' / E 17°52' 0''	Deepfake maps could really mess with your sense of the world https://t.co/0qOcyn0b2p		2021-05-31 09:00:13	deepfake maps could really mess sense world	-0.175	-1
797	606	lastudiolafayet	World Wide BY LAFAYETTE © 2020	Deepfake geography: Why fake satellite images are a growing problem via @ https://t.co/FRz1WwCojX		2021-05-31 08:53:17	deepfake geography fake satellite images growing problem via	-0.5	-1
798	607	kurtdjrob	Poughkeepsie, N.Y.	Anyone with an iPhone can now make deepfakes. We aren’t ready for what happens next. https://t.co/FDCTMtKMVV		2021-05-31 08:45:42	anyone iphone make deepfakes ready happens next	0.1	1
799	608	AlphaMonkeyTV	Sydney, Australia	Not only is this dumb as fuck. But the "Fan" alter looks like a bad Deepfake. https://t.co/VvphbUeVUy		2021-05-31 08:36:08	dumb fuck fan alter looks like bad deepfake	-0.49166666666666664	-1
800	609	MridulRSingh	Greater Noida | Varanasi	#Deepfake maps could really mess with your sense of the world! No wonder most of #Google Map’s entries remains away… https://t.co/rT5uN6PfLw		2021-05-31 08:12:47	deepfake maps could really mess sense world wonder google map entries remains away	-0.175	-1
801	610	ClaesStenborg	Göteborg, Sverige	This is what a deepfake voice clone used in a failed fraud attempt sounds like https://t.co/DBRCQnx8j9 via @Verge #tech #deepfake #voice		2021-05-31 08:01:24	deepfake voice clone used failed fraud attempt sounds like via verge tech deepfake voice	-0.5	-1
802	611	bug_less	Mesa, AZ	Deepfake maps could really mess with your sense of the world https://t.co/xDo4HB5LET		2021-05-31 07:25:17	deepfake maps could really mess sense world	-0.175	-1
803	612	RedrawsJo		@hentailover1155 @OOCWesternR34 Is that thw deepfake one or did this really happen?		2021-05-31 07:18:45	hentailover oocwesternr thw deepfake one really happen	0.2	1
804	613	PHassey	Sydney, Australia	@bengrubb Surely this is a Deepfake. I mean, I hope it is a deep fake.		2021-05-31 07:08:19	bengrubb surely deepfake mean hope deep fake	-0.078125	-1
805	614	MLandDL_papers	Utrecht, The Netherlands	FReTAL: Generalizing Deepfake Detection using Knowledge Distillation and Representation Learning. (arXiv:2105.13617… https://t.co/mwul6JB4wo		2021-05-31 07:04:18	fretal generalizing deepfake detection using knowledge distillation representation learning arxiv	0.0	0
806	615	sonofselassie		Ars Technica: Deepfake maps could really mess with your sense of the world. https://t.co/wEW4X6cvxA		2021-05-31 07:02:25	ars technica deepfake maps could really mess sense world	-0.175	-1
807	616	Ronny_Meichsner	Chemnitz, Sachsen	Deepfake maps could really mess with your sense of the world https://t.co/88cjRi8qJy		2021-05-31 07:02:03	deepfake maps could really mess sense world	-0.175	-1
808	617	XERDAN_Design	Malta	The WHAT is not new. The HOW is. Deepfake maps could really mess with your sense of the world https://t.co/olq7kNgfBf		2021-05-31 06:55:39	new deepfake maps could really mess sense world	-0.019318181818181818	-1
809	618	MukiEX57	Over The Goddamn Rainbow	@Minty_Root Yeah, I'm all on board with "what the fuck did they do to Aloy", but they could just deepfake Horizon 1… https://t.co/5jlBAhJyD7		2021-05-31 06:55:10	minty_root yeah board fuck aloy could deepfake horizon	-0.4	-1
810	619	ChrischtlWelsch	München	I just don’t get used to the magic of AI - totally fascinated by this: Computer scientists at the University of Buf… https://t.co/Vjozs00cCO		2021-05-31 06:46:56	get used magic totally fascinated computer scientists university buf	0.25	1
811	620	NMZivkovic	Novi Sad, Republic of Serbia	Be skeptical! Things might not be quite as they seem 👀 Video: https://t.co/FkZzaYdYmD Article:… https://t.co/AXN2wyRdIM		2021-05-31 06:33:53	skeptical things might quite seem video article	-0.5	-1
812	621	kirillklip	Planet #Earth, mostly.	#BITiCon Curling?! #Bitcoin &amp; #Tether😭Sliding Together #Crypto Pump: TOO Good to be True? Real Beavers are… https://t.co/lp1WMnNppt		2021-05-31 06:24:31	biticon curling bitcoin amp tether sliding together crypto pump good true real beavers	0.4166666666666666	1
813	622	Aquras32	Wellington City, New Zealand	@farronatic @elimnebe Motherfucker thats deepfake level of uncanny 😣		2021-05-31 06:15:45	farronatic elimnebe motherfucker thats deepfake level uncanny	0.0	0
814	623	TheRealHILF	Adelaide, South Australia	@PaladinAmber It’s literally just an Addison Rae deepfake, which is funny because editing a girls face into game ch… https://t.co/JgX0BIwhEt		2021-05-31 06:11:54	paladinamber literally addison rae deepfake funny editing girls face game	-0.07500000000000001	-1
815	624	JPZanders	France	1/3 #artificial_intelligence In a paper published online last month, University of Washington professor Bo Zhao em… https://t.co/4PR8dTyD2Y		2021-05-31 05:58:20	artificial_intelligence paper published online last month university washington professor zhao	0.0	0
816	625	bp_reporter		Lip Sync and Deepfakes: A novelty or a great tool for the film industry? https://t.co/B6PR8hONaN #filmmaking… https://t.co/iH6cooE2J3		2021-05-31 05:11:10	lip sync deepfakes novelty great tool film industry filmmaking	0.8	1
817	626	future_of_AI		Deepfake maps could really mess with your sense of the world https://t.co/yESg1rDO5K #AI #Business via @arstechnica		2021-05-31 05:05:01	deepfake maps could really mess sense world business via arstechnica	-0.175	-1
818	627	MangyMedia	Belfast, Ireland	Deepfake maps could really mess with your sense of the world https://t.co/if8F005twS @bal00n3		2021-05-31 04:54:27	deepfake maps could really mess sense world baln	-0.175	-1
819	628	DappsFlex	The moon	i'm gonna use deepfake voice spoofing to make someone else get these ads for intermittent fasting as a christmas prank		2021-05-31 04:36:17	gonna use deepfake voice spoofing make someone else get ads intermittent fasting christmas prank	0.0	0
820	629	uradn	middle of nowhere	In a paper published online last month, University of Washington professor Bo Zhao employed AI techniques similar t… https://t.co/zENY5Z2wMA		2021-05-31 04:34:22	paper published online last month university washington professor zhao employed techniques similar	0.0	0
821	630	InfoSecHotSpot	The Republic of Tejas	Deepfake maps could really mess with your sense of the world https://t.co/QroQ9DzoJZ		2021-05-31 04:20:14	deepfake maps could really mess sense world	-0.175	-1
822	631	tommy_garber	Los Angeles, CA	@darthvariel This is what deepfake technology was made for.		2021-05-31 04:16:06	darthvariel deepfake technology made	0.0	0
823	632	arxiv_cs_cv_pr		FReTAL: Generalizing Deepfake Detection using Knowledge Distillation and Representation Learning. Minha Kim, Shahro… https://t.co/BYAcfxLKpJ		2021-05-31 04:10:12	fretal generalizing deepfake detection using knowledge distillation representation learning minha kim shahro	0.0	0
824	633	SecurityNewsbot	Internet	Deepfake maps could really mess with your sense of the world https://t.co/NZdfmabNhI #HITB		2021-05-31 04:00:11	deepfake maps could really mess sense world hitb	-0.175	-1
825	634	radio_on_berlin	Berlin	Lecture on #AltRight https://t.co/HrFpFhzyvN #deepfake #truelies is starting now Listen live here: https://t.co/SRZfCgl7QX :		2021-05-31 04:00:06	lecture altright deepfake truelies starting listen live	0.06818181818181818	1
826	635	deuxwrite	Ancient history, Deep Politics, Media Studies, MIL history, Technology, Finance & Geopolitics	The future is going to be an illusion. https://t.co/3ke0j2yEIA		2021-05-31 03:39:28	future going illusion	0.0	0
827	636	ArtCrusader_	Bonn, North Rhine-Westphalia	I may or may not have changed all my alerts to a deepfake of Vitas 7th Element (the Russian blelele song). Don't tr… https://t.co/BTT44yXFBz		2021-05-31 03:05:55	may may changed alerts deepfake vitas element russian blelele song	0.0	0
828	637	LScottHarrell	Cozumel, Mexico	Will Deepfakes Lead to a Video Forensics Boom? - https://t.co/FIAxhf0ypx … [#forensics #videocontent] https://t.co/3PcvimQRwX		2021-05-31 02:54:14	deepfakes lead video forensics boom forensics videocontent	0.0	0
829	638	Blogging__Guide	Washington, DC	What is a Deepfake? https://t.co/7dwcuDcaTC #deepfake #technology #future #ai #machinelearning #deeplearning #business		2021-05-31 02:36:18	deepfake deepfake technology future machinelearning deeplearning business	0.0	0
830	639	LoveAlwaysEbbz	Wonderland	I'm calling deepfake. Idc my brain reFUSES to belive this. Solid no, good day to you all. https://t.co/TxXPg7lKID		2021-05-31 02:28:42	calling deepfake idc brain refuses belive solid good day	0.35	1
831	640	ratmiddleman	💉 1/6/21 | he + 22	@astrosapling jerma ted the bellhop deepfake		2021-05-31 01:52:27	astrosapling jerma ted bellhop deepfake	0.0	0
832	641	arxiv_cscv		FReTAL: Generalizing Deepfake Detection using Knowledge Distillation and Representation Learning https://t.co/9TMtbyEWph		2021-05-31 01:40:31	fretal generalizing deepfake detection using knowledge distillation representation learning	0.0	0
833	642	SherryWillifor2		@AnthonySabatini If you think he hasn’t been out of his basement &amp; can’t string two sentences together, you either… https://t.co/9sLJkF6UQy		2021-05-31 01:21:44	anthonysabatini think basement amp string two sentences together either	0.0	0
834	643	No2BrainWashing	Linux Kernel	@TheLotusYeeter Was that ever proven to be LAPD or news or a deepfake?		2021-05-31 01:12:36	thelotusyeeter ever proven lapd news deepfake	0.0	0
835	644	rosmith11	Canada	Deepfake maps could really mess with your sense of the world – Ars Technica https://t.co/SusTMCGykQ		2021-05-31 01:05:50	deepfake maps could really mess sense world ars technica	-0.175	-1
836	645	HarryPotter361	Newcastle	It's Harry Potter But With American Actors Deepfake Video - TVOvermind https://t.co/xMPpKw8s1s		2021-05-31 01:03:07	harry potter american actors deepfake video tvovermind	0.0	0
837	646	ContinualAI		FReTAL: Generalizing Deepfake Detection using Knowledge Distillation and Representation Learning. (arXiv:2105.13617… https://t.co/CAOJK5iapO		2021-05-31 00:54:16	fretal generalizing deepfake detection using knowledge distillation representation learning arxiv	0.0	0
838	647	PatrickCMiller	Portland, OR (and airports)	Deepfake maps could really mess with your sense of the world https://t.co/VYXktwft5N		2021-05-31 00:45:01	deepfake maps could really mess sense world	-0.175	-1
839	648	YourMuthr	United States	@hatecoleslaw @buycapes Someone this stupid can't really live that long without Darwinning himself. This has to be a deepfake		2021-05-31 00:38:12	hatecoleslaw buycapes someone stupid really live long without darwinning deepfake	-0.23787878787878788	-1
840	649	davidwickman	Midwest	Deepfake maps could really mess with your sense of the world https://t.co/g1268OxuRL https://t.co/D9HEEqkFUV		2021-05-31 00:15:36	deepfake maps could really mess sense world	-0.175	-1
841	650	herahsokas	she/her l 26	lets just stick with deepfake luke. im fine with deepfake luke skywalker https://t.co/sTx9CUK254		2021-05-31 00:12:01	lets stick deepfake luke fine deepfake luke skywalker	0.4166666666666667	1
842	651	culturehacker	all over the internet	@RealtyEco @hicetnunc2000 For this and some of my other portraits I use a method that mixes AI and glitch processin… https://t.co/hWERHp19JI		2021-05-30 23:45:45	realtyeco hicetnunc portraits use method mixes glitch processin	0.0	0
843	652	TilYaMakeIt00		@cdntradegrljenn Can someone deepfake @christinebarnum on this ASAP		2021-05-30 23:44:30	cdntradegrljenn someone deepfake christinebarnum asap	0.0	0
844	653	cobaltbluetony	South Jersey, USA	@smugmasshole See the word Zion? Obviously a deepfake by the Jewish space laser cabal. https://t.co/BKMCKXuxAe		2021-05-30 23:43:58	smugmasshole see word zion obviously deepfake jewish space laser cabal	0.0	0
845	654	Archangel2736	Beyond of Your Understanding!	@nanea_ciprian I made a post Friend Activity with Deepfake, Hot Deepfake with Pelosi She is a strong american poli… https://t.co/fciGLHrS9C		2021-05-30 23:21:19	nanea_ciprian made post friend activity deepfake hot deepfake pelosi strong american poli	0.22777777777777777	1
846	655	Cxntu_legion	Robo Factory, CA	@Impu41ty Looks like a shitty deepfake		2021-05-30 23:05:17	imputy looks like shitty deepfake	0.0	0
847	656	hackinthebox	International	Deepfake maps could really mess with your sense of the world https://t.co/AK84Pt0YhW		2021-05-30 22:56:39	deepfake maps could really mess sense world	-0.175	-1
848	657	DangerHyena	gotham	https://t.co/TJk4VpTp4x ok it WAS a deepfake i think, his titties aren't nearly that bulbous! damnnn titty technol… https://t.co/O8BDnXr78w		2021-05-30 22:47:41	deepfake think titties nearly bulbous damnnn titty technol	0.1	1
849	658	morrowgl	los angeles	Deepfake maps could really mess with your sense of the world https://t.co/2933fhbDCP		2021-05-30 22:44:48	deepfake maps could really mess sense world	-0.175	-1
850	659	DangerHyena	gotham	WTF this has to be a deepfake right? i know the guy gained a bunch of weight but no one's body grows like that, i'm… https://t.co/ygGfnaGw6Z		2021-05-30 22:42:48	wtf deepfake right know guy gained bunch weight one body grows like	-0.10714285714285715	-1
851	660	TNR_Gold	Vancouver, BC (TSX.V: TNR)	"Gyrations" Many billions of dollars in losses are making their way through the system. #Bitcoin at this stage &amp; al… https://t.co/Zbp0qaBcgb		2021-05-30 22:30:07	gyrations many billions dollars losses making way system bitcoin stage amp	0.5	1
852	661	TNR_Gold	Vancouver, BC (TSX.V: TNR)	#DeepFake Love And #Crypto: #Bitcoin "Striptease Club Economics". https://t.co/5jiqsR4aqs #Tether #Dogecoin… https://t.co/U6VMesRFgN		2021-05-30 22:27:00	deepfake love crypto bitcoin striptease club economics tether dogecoin	0.5	1
853	662	TNR_Gold	Vancouver, BC (TSX.V: TNR)	“Young are blessed w ignorance They’ve never tasted the bitterest taste of loss. For them it’s all just Crypto Vide… https://t.co/xPQtbwFNJC		2021-05-30 22:08:08	young blessed ignorance never tasted bitterest taste loss crypto vide	0.1	1
854	663	ipfconline1	Marseille, France	New Deepfake Spotting Tool Proves 94% Effective – Here’s the Secret of Its Success https://t.co/jHzQkvN653… https://t.co/mhKlWPK0WY		2021-05-30 21:30:08	new deepfake spotting tool proves effective secret success	0.18727272727272726	1
855	664	carlesdijous	Barcelona, Spain	#Deepfake #maps could really mess with your sense of the world. Researchers applied #AI techniques to make portions… https://t.co/5Y53iD1a4z		2021-05-30 21:24:00	deepfake maps could really mess sense world researchers applied techniques make portions	-0.175	-1
856	665	SuriyaSubraman	London, UK	One group that's embraced AI: Criminals: ... against attacks that use deepfake technology, AI-enhanced "phishing" c… https://t.co/2kvoREHPnE		2021-05-30 21:12:06	one group embraced criminals attacks use deepfake technology enhanced phishing	0.0	0
857	666	itsstevenhudson	Central Ohio	Deepfake maps could really mess with your sense of the world https://t.co/O2YizYTwzW		2021-05-30 21:00:24	deepfake maps could really mess sense world	-0.175	-1
858	667	mackertd	Home	Of interest - Deepfake maps could really mess with your sense of the world https://t.co/puBNKdWOOb		2021-05-30 20:58:20	interest deepfake maps could really mess sense world	-0.175	-1
859	668	NewVirginiaBot		TH Leon Montan BP is an obvious Deepfake.		2021-05-30 20:56:05	leon montan obvious deepfake	0.0	0
860	669	BigIaw		@relyt789 @amyrlinn how do deepfake twitter google search		2021-05-30 20:41:39	relyt amyrlinn deepfake twitter google search	0.0	0
861	670	Mauitaui1		@hedera Can you please provide the world a solution for Deepfake Photos and Videos please? @Reuters and co. will ap… https://t.co/Fe5Z2Vv6JN		2021-05-30 20:41:16	hedera please provide world solution deepfake photos videos please reuters	0.0	0
862	671	queencordite	United Kingdom	@anka_dm found this deepfake app and animated their rendition of Alessandro from an art trade we did. Showed it to… https://t.co/unrYoWQmV1		2021-05-30 20:37:32	anka_dm found deepfake app animated rendition alessandro art trade showed	0.0	0
863	672	haulinggear	Alaska, USA	Deepfake maps could really mess with your sense of the world https://t.co/CKlbusHpNe		2021-05-30 20:27:42	deepfake maps could really mess sense world	-0.175	-1
864	673	IAQsusan	Andover, Massachusetts	This Deepfake Video Of Tom Cruise Talking About Industrial Cleaning Is So Good It's Uncanny https://t.co/2PItiEeoiB via @Digg		2021-05-30 20:27:15	deepfake video tom cruise talking industrial cleaning good uncanny via digg	0.7	1
865	674	Hung_Solow	Los Santos, SA	@NormalDifficult Cursed deepfake		2021-05-30 20:08:50	normaldifficult cursed deepfake	0.0	0
866	675	SE0BARBIE	meowie/meowself	I LOST MY ONE AND ONLY SIM JAKE DEEPFAKE		2021-05-30 20:07:27	lost one sim jake deepfake	0.0	0
867	676	cahcd1	fuckin lit brotherrrr	@InternetHOF_ deepfake technology has gone too far		2021-05-30 19:56:39	internethof_ deepfake technology gone far	0.1	1
868	677	jaidee02912676	The United Kingdom	Deepfake pornography: a new epidemic https://t.co/wYF02a21zg		2021-05-30 19:55:53	deepfake pornography new epidemic	0.13636363636363635	1
869	678	vocaaalll		who wants to see a woman that's lived in rough terrains, fighting mechanical beats and hunting since she was a chil… https://t.co/ah39HbKDuf		2021-05-30 19:54:50	wants see woman lived rough terrains fighting mechanical beats hunting since chil	0.05	1
870	679	_therealmark_		Deepfake maps could really mess with your sense of the world https://t.co/F1NlKO8XXH https://t.co/91qeeg6yI2		2021-05-30 19:36:03	deepfake maps could really mess sense world	-0.175	-1
871	680	TNR_Gold	Vancouver, BC (TSX.V: TNR)	“Subtle differences" in cultures in the West &amp; in the East &amp; their languages. In the West "recommendation not to do… https://t.co/c2NoPTraWo		2021-05-30 19:34:48	subtle differences cultures west amp east amp languages west recommendation	-0.3333333333333333	-1
872	681	hanaasworld	Free Palestine 🕊	@JesseDoctor @simonegender It’s a deepfake, here’s the real vid. https://t.co/6eMZGJNRfm		2021-05-30 19:28:22	jessedoctor simonegender deepfake real vid	0.2	1
873	682	WaldemarKrysiak		linki: YouTube: https://t.co/QW6LSfoOP0 Spotify: https://t.co/ia6qsTA2cf PodBean: https://t.co/0UUxAhIOdw		2021-05-30 19:28:12	linki youtube spotify podbean	0.0	0
874	683	TNR_Gold	Vancouver, BC (TSX.V: TNR)	“#Bitcoin &amp; #Tether Are Only Good Together #FriendsReunion 👀 https://t.co/5jiqsR4aqs 🐉 Any Chain is as strong a… https://t.co/Sp2s0strqA		2021-05-30 19:22:00	bitcoin amp tether good together friendsreunion chain strong	0.5666666666666667	1
875	684	DormenoP	La Araucanía, Chile	Deepfake maps could really mess with your sense of the world https://t.co/ZyyBVe9Flc		2021-05-30 19:12:55	deepfake maps could really mess sense world	-0.175	-1
876	685	_Janusz	San Diego, CA	@Michael_M_W_ Say what you want about the ethics of deepfake videos. But the guy who impersonates Tom Cruise is amazing.		2021-05-30 19:08:14	michael_m_w_ say want ethics deepfake videos guy impersonates tom cruise amazing	0.6000000000000001	1
877	686	Harmchair	UK	@HouseofMourthia @retroguygaming Let's pray not. Imagine endless Simpsons provided by AI and Deepfake....I wonder i… https://t.co/LZlXWYc1aW		2021-05-30 19:05:18	houseofmourthia retroguygaming let pray imagine endless simpsons provided deepfake wonder	-0.125	-1
878	687	obrun26	Village of North Bay, WI	@LanceSchukies @PhilipIngMBE The ultimate #deepfake, the #steeledossier, #Russian #collusion		2021-05-30 18:54:37	lanceschukies philipingmbe ultimate deepfake steeledossier russian collusion	0.0	0
879	688	Dagnum_PI		@meisshaily @hudson_chatbots @___chrispie___ #Deepfake is definitely a up and coming problem but it's something you… https://t.co/1dvoQrH5B7		2021-05-30 18:51:29	meisshaily hudson_chatbots ___chrispie___ deepfake definitely coming problem something	0.0	0
880	689	meisshaily	Sydney	https://t.co/aldeVjtKOJ Deepfake maps could really mess with your sense of the world CC @Dagnum_PI @hudson_chatbots… https://t.co/hCPZeMVYHs		2021-05-30 18:42:27	deepfake maps could really mess sense world dagnum_pi hudson_chatbots	-0.175	-1
881	690	twisted_copper	Portland, OR	How would you describe the expression on this dude’s face? . (I have no idea who this cheap action figure is suppos… https://t.co/xajcY69Exl		2021-05-30 18:41:19	would describe expression dude face idea cheap action figure suppos	0.25	1
882	691	Prison_Health	Honolulu, Hawaii	...UW professor Bo Zhao employed AI techniques similar to those used to create so-called deepfakes to alter satelli… https://t.co/NvKhOTslGp		2021-05-30 18:30:38	professor zhao employed techniques similar used create called deepfakes alter satelli	0.0	0
883	692	ba_06121988	Ahmedabad, Gujarat	Deepfake maps could really mess with your sense of the world https://t.co/Cnk6dLo0fa https://t.co/2zEb5usnJQ		2021-05-30 18:29:09	deepfake maps could really mess sense world	-0.175	-1
884	693	mildlysep	London, England	@Griszle this is deepfake ai https://t.co/AYWqeDWyOQ		2021-05-30 18:25:01	griszle deepfake	0.0	0
885	694	thackshaw	Trinidad & Tobago	Deepfake maps could really mess with your sense of the world https://t.co/DD9EeuzVgl https://t.co/LlTfWZ8DoV		2021-05-30 18:16:06	deepfake maps could really mess sense world	-0.175	-1
886	695	janskrob		@acidhorizonpod A bad deepfake, warped AI face or targeted ad that doesn't make any sense always calms me down as I… https://t.co/nyAZ5JAXoX		2021-05-30 18:10:57	acidhorizonpod bad deepfake warped face targeted make sense always calms	-0.6999999999999998	-1
887	696	kevi_batfam	Bukittinggi, Indonesia	Watch "[DEEPFAKE] MAFIA DEFINITIVE EDITION STARRING ROBERT DE NIRO" on YouTube https://t.co/AUhDd8m64c		2021-05-30 18:04:33	watch deepfake mafia definitive edition starring robert niro youtube	0.0	0
888	697	MDmanfredi	Ciudad Autónoma de Buenos Aire	Deepfake Attacks Are About to Surge, Experts Warn: https://t.co/b2zJeWdJlZ vía @threatpost		2021-05-30 17:59:12	deepfake attacks surge experts warn vía threatpost	0.0	0
889	698	kirillklip	Planet #Earth, mostly.	#BITiCon Curling?! #Bitcoin &amp; #Tether😭Sliding Together #Crypto Pump: TOO Good to be True? Real Beavers are… https://t.co/kqhGkhHMNM		2021-05-30 17:56:29	biticon curling bitcoin amp tether sliding together crypto pump good true real beavers	0.4166666666666666	1
890	699	PuyoPuyoTennis	???	@fbfishslap The one on the right looks like it's gonna start deepfake singing at any given moment		2021-05-30 17:49:32	fbfishslap one right looks like gonna start deepfake singing given moment	0.2857142857142857	1
891	700	PuyoPuyoTennis	???	@evelisharparrow @Emilia_Pharaoh It looks like a Deepfake waiting to start singing		2021-05-30 17:44:30	evelisharparrow emilia_pharaoh looks like deepfake waiting start singing	0.0	0
892	701	flufftheory	Everywhere	Future actors will have enough childhood footage on the internet that they'll be able to deepfake their childhood f… https://t.co/SdlFpA13dq		2021-05-30 17:40:50	future actors enough childhood footage internet able deepfake childhood	0.16666666666666666	1
893	702	inputmag	New York, USA	Even industry leading deepfake debunking software thought these Tom Cruise videos were real https://t.co/OpswEeDsLd		2021-05-30 17:21:02	even industry leading deepfake debunking software thought tom cruise videos real	0.2	1
894	703	cleabofficial	Montréal, Québec	Is anyone else getting the ads for a deepfake app where they put jim carrey on John wick		2021-05-30 17:17:50	anyone else getting ads deepfake app put jim carrey john wick	0.0	0
895	704	TuxICT		Deepfake maps could really mess with your sense of the world https://t.co/Dbs80ybQpC		2021-05-30 17:02:10	deepfake maps could really mess sense world	-0.175	-1
896	705	kennethcameron	Washington State	Deepfake Attacks Are About to Surge, Experts Warn https://t.co/5etcqbJSDl #cybersecurity		2021-05-30 16:51:50	deepfake attacks surge experts warn cybersecurity	0.0	0
897	706	GeeiGolly		It’s a deep state deepfake! https://t.co/SWKibBVQ6Y		2021-05-30 16:49:05	deep state deepfake	0.0	0
898	707	Pbabinose	Halifax, Nova Scotia	This is clearly a deepfake, I have been nothing but loyal to my current partner and whoever made this slanderous co… https://t.co/HfiKdLl7WH		2021-05-30 16:38:53	clearly deepfake nothing loyal current partner whoever made slanderous	0.14444444444444446	1
899	708	MartinSFP	Manchester, UK	@thefalken Yeah, I think deepfake maps are interesting, but aside from the auto-generation element creating differe… https://t.co/6mFt1RQq6G		2021-05-30 16:26:48	thefalken yeah think deepfake maps interesting aside auto generation element creating differe	0.5	1
900	709	ohyeahrevel		This is what we call with deepfake. Not sure about the regulations of deepfake in this country but i hope people wi… https://t.co/CG2ImSHn1Z		2021-05-30 16:26:48	call deepfake sure regulations deepfake country hope people	0.5	1
901	710	GFACCORD	Geneva, Switzerland	Retweet selected by the https://t.co/11ojAZA3Wf team | Resemble AI launches voice synthesis platform and deepfake… https://t.co/fqm1aoUNnf		2021-05-30 16:25:22	retweet selected team resemble launches voice synthesis platform deepfake	0.0	0
902	711	afilina	Montreal, Canada	@oioki Yes. It's an odd choice for a deepfake :)		2021-05-30 16:15:11	oioki yes odd choice deepfake	-0.16666666666666666	-1
903	712	luc_biever	Luxembourg	Deepfake maps could really mess with your sense of the world https://t.co/si8TJDTuIT		2021-05-30 16:13:40	deepfake maps could really mess sense world	-0.175	-1
904	713	RealMikeBradley		This looks like a deepfake app video https://t.co/173aBPYRFT		2021-05-30 15:43:41	looks like deepfake app video	0.0	0
905	714	AmitRajaNaik	Bengaluru	Veritone Wants to Deepfake Clone Your Voice #Startup via https://t.co/gGK6TObGKi https://t.co/Wsgo4YPAEr		2021-05-30 15:41:11	veritone wants deepfake clone voice startup via	0.2	1
906	715	TickTockTennis		@jddtennis That said, if that emails turns out to be some kind of email deepfake, I humbly walk back my ire. But it… https://t.co/m4WdQdD6Vz		2021-05-30 15:39:54	jddtennis said emails turns kind email deepfake humbly walk back ire	0.13333333333333333	1
907	716	XcutdinCntrlPrk	Canada, eh?	@simonegender I think it's fake, there's some weird artifacts in the video that make me think deepfake		2021-05-30 15:37:42	simonegender think fake weird artifacts video make think deepfake	-0.5	-1
908	717	PossumsF		@simonegender It's a deepfake.		2021-05-30 15:35:39	simonegender deepfake	0.0	0
909	718	savannaheagar		Deepfake maps could really mess with your sense of the world https://t.co/u6kGnQ2uCt #tech		2021-05-30 15:33:01	deepfake maps could really mess sense world tech	-0.175	-1
910	719	vidavatar		💀➕💵 Make eveything alive @vidavatar ⚒https://t.co/iXTJTCv1wc . . . . . #avatarify #deepfake #android #funnyclips… https://t.co/vx861yNaml		2021-05-30 15:30:00	make eveything alive vidavatar avatarify deepfake android funnyclips	0.1	1
911	720	mjohnq3	USA	Deepfake maps could really mess with your sense of the world https://t.co/EEWxZzt5fr		2021-05-30 15:22:37	deepfake maps could really mess sense world	-0.175	-1
912	721	SebPeter	Mumbai, India	Deepfake maps could really mess with your sense of the world https://t.co/0SgfyPDZ8B		2021-05-30 15:13:33	deepfake maps could really mess sense world	-0.175	-1
913	722	MartinSFP	Manchester, UK	“Researchers applied AI techniques to make portions of Seattle look more like Beijing. Such imagery could mislead g… https://t.co/Lb3nWZHj5M		2021-05-30 15:13:05	researchers applied techniques make portions seattle look like beijing imagery could mislead	0.0	0
914	723	igor_os777	Delaware, USA	Deepfake maps could really mess with your sense of the world https://t.co/U9wgxsyKLv #Tech		2021-05-30 15:11:03	deepfake maps could really mess sense world tech	-0.175	-1
915	724	DomainsLoko	Dothan, Alabama	Deepfake maps could really mess with your sense of the world https://t.co/RITovWA7td		2021-05-30 15:08:04	deepfake maps could really mess sense world	-0.175	-1
916	725	FatimaDGirl	Galeana, Nuevo León	Deepfake maps could really mess with your sense of the world https://t.co/dswsnRJKbG https://t.co/AvF4ryh8IW		2021-05-30 15:08:03	deepfake maps could really mess sense world	-0.175	-1
917	726	DonWonder98	Salem Center	Deepfake maps could really mess with your sense of the world https://t.co/YQvXjq25AO https://t.co/kI1fiwnj5t		2021-05-30 15:08:03	deepfake maps could really mess sense world	-0.175	-1
918	727	ITSUPPORTHUB1	Burlington, Ontario	Deepfake maps could really mess with your sense of the world https://t.co/75Jv5tp1Lm https://t.co/22Geot8DMQ		2021-05-30 15:08:03	deepfake maps could really mess sense world	-0.175	-1
919	728	HappyFollowBack	Canberra	Deepfake maps could really mess with your sense of the world https://t.co/wJcOAxrFJi		2021-05-30 15:08:02	deepfake maps could really mess sense world	-0.175	-1
920	729	jelbo13		Hey @atensnut and the rest of the wingnuts, you DO recognize that this is a deepfake video? I mean, I realize you'r… https://t.co/64YjE3GYwU		2021-05-30 15:01:24	hey atensnut rest wingnuts recognize deepfake video mean realize	-0.3125	-1
921	730	MikeElgan	Silicon Valley	Phrase of the moment: "deepfake maps" https://t.co/TauRR9Worh		2021-05-30 15:00:07	phrase moment deepfake maps	0.0	0
922	731	fps_hub		Remember the Tom Cruise Deepfake video? Yeah well check this PSA out. https://t.co/TdEtNbNEQu #Cyberpunk… https://t.co/efyOzpjVhs		2021-05-30 14:32:02	remember tom cruise deepfake video yeah well check psa cyberpunk	0.0	0
923	732	mlnangalama	Moncton, Canada	via @PerilOfAfrica Deepfake maps could really mess with your sense of the world https://t.co/isAOT9Uqdm		2021-05-30 14:21:03	via perilofafrica deepfake maps could really mess sense world	-0.175	-1
924	733	PawanSomanchi	Hyderabad, India	Deepfake maps could really mess with your sense of the world #SocialMedia via https://t.co/cBj7YRwrst https://t.co/serWjr3msR		2021-05-30 14:15:27	deepfake maps could really mess sense world socialmedia via	-0.175	-1
925	734	mabrams	Mountains	Deepfake maps could really mess with your sense of the world - Ars Technica https://t.co/cmw400VNrK		2021-05-30 14:09:45	deepfake maps could really mess sense world ars technica	-0.175	-1
926	735	ryan_the_gray1	rasht.Iran	I’m Joe Biden’s husband https://t.co/TmsQ9qq4K9 #deepfake #Biden https://t.co/1EUk8EN2pJ		2021-05-30 14:00:55	joe biden husband deepfake biden	0.0	0
927	736	Hackingdom_io	Bordeaux	Veritone Wants to Deepfake Clone Your Voice #Startup via https://t.co/eOSixYnZ6P https://t.co/PdD1yXvquS		2021-05-30 13:47:13	veritone wants deepfake clone voice startup via	0.2	1
928	737	ElmoRLugo		Deepfake geography: Why fake satellite images are a growing problem https://t.co/uyMhnM3BCM		2021-05-30 13:46:49	deepfake geography fake satellite images growing problem	-0.5	-1
929	738	spgreenhalgh	Lexington, KY	Deepfake maps could really mess with your sense of the world: https://t.co/3lsA7Bj7d8		2021-05-30 13:41:41	deepfake maps could really mess sense world	-0.175	-1
930	739	leakylike		@KateWol90087731 @DrProudman @jessphillips @stellacreasy @AlexDaviesJones this is about deepfake porn		2021-05-30 13:31:37	katewol drproudman jessphillips stellacreasy alexdaviesjones deepfake porn	0.0	0
931	740	MeanMrWolf	iPhone: 43.891843,-79.231931	Deepfake maps could really mess with your sense of the world https://t.co/FkPsIRgBun		2021-05-30 13:23:53	deepfake maps could really mess sense world	-0.175	-1
932	741	lastminutesnews	phuket	Deepfake maps could really mess with your sense of the world: Researchers applied AI techniques to make portions of… https://t.co/2OjolgDrJB		2021-05-30 13:21:44	deepfake maps could really mess sense world researchers applied techniques make portions	-0.175	-1
933	742	NcsVentures	Atlanta, GA	Deepfake maps could really mess with your sense of the world | #socialmedia https://t.co/d1SDf5kkwn		2021-05-30 13:12:25	deepfake maps could really mess sense world socialmedia	-0.175	-1
934	743	GregoryDEvans	United States	Deepfake maps could really mess with your sense of the world | #socialmedia https://t.co/P6eXifirg8		2021-05-30 13:12:24	deepfake maps could really mess sense world socialmedia	-0.175	-1
935	744	InfoSecPhysa	Paris, France	troyhunt posted "Deepfake maps could really mess with your sense of the world" See full original article:… https://t.co/zWW3i1vgKz		2021-05-30 13:08:34	troyhunt posted deepfake maps could really mess sense world see full original article	0.18333333333333335	1
936	745	Sciencestweet		New: Deepfake maps could really mess with your sense of the world https://t.co/okw7eiefw5		2021-05-30 13:08:18	new deepfake maps could really mess sense world	-0.019318181818181818	-1
937	746	PhuketDailyNews	Phuket, Thailand	Deepfake maps could really mess with your sense of the world: Researchers applied AI techniques to make portions of… https://t.co/gTzt9TS0zr		2021-05-30 13:07:12	deepfake maps could really mess sense world researchers applied techniques make portions	-0.175	-1
938	747	BBCScotNine	Scotland, United Kingdom	On #BBCSevenDays: @AttaYaqub, @IndiaWilloughby and @shonacraven chat Dominic Cummings Covid claims, deepfake pornog… https://t.co/yAxJXIC9PX		2021-05-30 12:52:18	bbcsevendays attayaqub indiawilloughby shonacraven chat dominic cummings covid claims deepfake pornog	0.0	0
939	748	anith	Doha, Qatar	Deepfake maps could really mess with your sense of the world https://t.co/AxiCu1kVrF		2021-05-30 12:47:51	deepfake maps could really mess sense world	-0.175	-1
940	749	stephanekoch	Geneva, Switzerland	"In a paper published online last month, University of Washington professor Bo Zhao employed AI techniques similar… https://t.co/6D6J905FCP		2021-05-30 12:47:47	paper published online last month university washington professor zhao employed techniques similar	0.0	0
941	750	techgateorg		Deepfake maps could really mess with your sense of the world https://t.co/fUmwEPCTwQ		2021-05-30 12:38:48	deepfake maps could really mess sense world	-0.175	-1
942	751	techgateorg		Deepfake maps could really mess with your sense of the world https://t.co/nG1UL0C1iU		2021-05-30 12:34:38	deepfake maps could really mess sense world	-0.175	-1
943	752	VandalsSmile	Tuscaloosa, AL	Deepfake maps could really mess with your sense of the world https://t.co/8arwSZDUTA		2021-05-30 12:34:33	deepfake maps could really mess sense world	-0.175	-1
944	753	akbarth3great	🌎 Consultant	Deepfake maps could really mess with your sense of the world https://t.co/HFXiQgkF6g		2021-05-30 12:32:34	deepfake maps could really mess sense world	-0.175	-1
945	754	IDTheftScout	Australia	Deepfake maps could really mess with your sense of the world: Researchers applied AI techniques to make portions of… https://t.co/iaz5AFxVYm		2021-05-30 12:32:06	deepfake maps could really mess sense world researchers applied techniques make portions	-0.175	-1
946	755	technofactr	London, England	Deepfake maps could really mess with your sense of the world https://t.co/mq8q0Yl3vA #Technology #TechNews… https://t.co/xblpmgMxhU		2021-05-30 12:30:24	deepfake maps could really mess sense world technology technews	-0.175	-1
947	756	NcsVentures	Atlanta, GA	Deepfake maps could really mess with your sense of the world | #socialmedia https://t.co/04L4WHyjff		2021-05-30 12:30:24	deepfake maps could really mess sense world socialmedia	-0.175	-1
948	757	GregoryDEvans	United States	Deepfake maps could really mess with your sense of the world | #socialmedia https://t.co/Uy5xSR6BRV		2021-05-30 12:30:23	deepfake maps could really mess sense world socialmedia	-0.175	-1
949	758	CyberUniti		Deepfake maps could really mess with your sense of the world https://t.co/Ws2RStYvd2 by @wired		2021-05-30 12:28:33	deepfake maps could really mess sense world wired	-0.175	-1
950	759	ArsReviews		Deepfake maps could really mess with your sense of the world https://t.co/zspkvzD7BJ by @wired		2021-05-30 12:20:03	deepfake maps could really mess sense world wired	-0.175	-1
951	760	arstechnica	NYC - Boston - Chicago - SF	Deepfake maps could really mess with your sense of the world https://t.co/mDKf3DAFPz by @wired		2021-05-30 12:20:02	deepfake maps could really mess sense world wired	-0.175	-1
952	761	Nayeem_007KMR	Chandigarh, India	#Infodemic , #Deepfake , The worst crime is faking it..... https://t.co/iDlgbYsLJh		2021-05-30 12:03:22	infodemic deepfake worst crime faking	-1.0	-1
953	762	SaadAmanSayyed1	WIP: The Shindes	Quick tip I just learned and applied outside of your pitch - have a business-friendly twitter acc. No strong politi… https://t.co/YZ7i8deagy		2021-05-30 11:34:56	quick tip learned applied outside pitch business friendly twitter acc strong politi	0.28541666666666665	1
954	763	EdmAndSports	USA	Hayden C is better/less cringe in Episode III, but at this point I wanna see if the voice actor from Clone wars fit… https://t.co/FojRRkkZTS		2021-05-30 11:19:39	hayden better less cringe episode iii point wanna see voice actor clone wars fit	0.24444444444444446	1
955	764	bangpinkz0ne_	she/her, minor !!	@H0EMOJK istfg i hate them sm have u seen how many edit ship videos there are of the idols and "deepfake" videos of… https://t.co/vHTpcol8gj		2021-05-30 11:17:27	hemojk istfg hate seen many edit ship videos idols deepfake videos	-0.15000000000000002	-1
956	765	nigewillson	ringwood, uk	Veritone Wants to Deepfake Clone Your Voice via @DigitalTrends https://t.co/fBnk9nFb99 #ai #artificialintelligence… https://t.co/PGtRK1valp		2021-05-30 11:15:03	veritone wants deepfake clone voice via digitaltrends artificialintelligence	0.2	1
957	766	menace2economy		@chiweethegod i was so disappointed finding out it's a fucking deepfake.		2021-05-30 10:20:16	chiweethegod disappointed finding fucking deepfake	-0.675	-1
958	767	DelphiEllis	Beds, Luton, MK, The World	Deepfake pornography is where computer technology is used to map the faces of celebrities and private citizens on t… https://t.co/pcgWF9HN2y		2021-05-30 09:51:59	deepfake pornography computer technology used map faces celebrities private citizens	0.0	0
959	768	PKY016		@Crap90sFootball Impressive deepfake. We all know Zizou didn't make mistakes like that.		2021-05-30 09:33:32	crapsfootball impressive deepfake know zizou make mistakes like	1.0	1
960	769	peawiddy	London	@DickDelingpole isn't that what girls say, when they wear things showing too much cleavage? p.s. you need to work… https://t.co/mT3HxPqEya		2021-05-30 08:59:59	dickdelingpole girls say wear things showing much cleavage need work	0.2	1
961	770	Philipp08767899	Comunidad de Madrid, España	Deepfake Maps Could Really Mess With Your Sense of the World | WIRED https://t.co/BIIECw8fAb		2021-05-30 08:59:25	deepfake maps could really mess sense world wired	-0.175	-1
962	771	ShutDa_Ur_Mouth	Proud 2B NATIVE "SOUTH" Korean	@reface_app A lot of people suffers because of deepfake technology. A group of bad students bullied a girl, they… https://t.co/vQbnbWb5x9		2021-05-30 08:56:49	reface_app lot people suffers deepfake technology group bad students bullied girl	-0.6499999999999999	-1
963	772	McGlynnClare	Durham University, UK	Deepfake sex videos could lead to 'next pandemic' as hackers steal photos https://t.co/0xXNYBVjJz		2021-05-30 08:23:17	deepfake sex videos could lead next pandemic hackers steal photos	0.0	0
964	773	cyberpunkig	London	Remember the Tom Cruise Deepfake video? Yeah well check this PSA out. via /r/Cyberpunk by u/ LokiTheTrickstr… https://t.co/au0XUIVzGC		2021-05-30 07:58:06	remember tom cruise deepfake video yeah well check psa via cyberpunk lokithetrickstr	0.0	0
965	774	MasksDontWorkUK	Paradise Island	@KentPiano @Spaceneeded1 Well, he must have been busy this year..... you now have me pondering whether the whole lo… https://t.co/jRLUb2qTVd		2021-05-30 07:42:11	kentpiano spaceneeded well must busy year pondering whether whole	0.15000000000000002	1
966	775	ShowerThoughtsy	mindblowing parody	Future actors will have enough childhood footage on the internet that they'll be able to deepfake their childhood f… https://t.co/7AJfLrx9Fq		2021-05-30 07:40:23	future actors enough childhood footage internet able deepfake childhood	0.16666666666666666	1
967	776	WHATISAPLANET		Future actors will have enough childhood footage on the internet that they'll be able to deepfake their childhood f… https://t.co/3FSs041Tu0		2021-05-30 07:34:44	future actors enough childhood footage internet able deepfake childhood	0.16666666666666666	1
968	777	Keepingitcreel	WORLDWIDE	Future actors will have enough childhood footage on the internet that they'll be able to deepfake their childhood f… https://t.co/DPZJ3Zh5zB		2021-05-30 07:31:08	future actors enough childhood footage internet able deepfake childhood	0.16666666666666666	1
969	778	PrivateThoughtX		Future actors will have enough childhood footage on the internet that they'll be able to deepfake their childhood f… https://t.co/8dTij6eeKh		2021-05-30 07:29:33	future actors enough childhood footage internet able deepfake childhood	0.16666666666666666	1
970	779	MelissaJarquinM	Alberta, Canada	@JustinTrudeau , very interesting deepfake declarations today Mr. Trudeau. I hope you follow due procedures in tran… https://t.co/CrgE6otPfR		2021-05-30 07:27:34	justintrudeau interesting deepfake declarations today trudeau hope follow due procedures tran	0.1875	1
971	780	MasksDontWorkUK	Paradise Island	@Spaceneeded1 Haha probably. You can play a lot of tricks with deepfake tech these days too! Imagine how hilarious… https://t.co/Gp6DaB8jnG		2021-05-30 07:25:36	spaceneeded haha probably play lot tricks deepfake tech days imagine hilarious	0.35	1
972	781	youahmed00	[DATA EXPUNGED]	@Finn35114657 @ChuckTingle @neilhimself My problem isn't the look it's the idea not being executed, if the show own… https://t.co/k0hHk61YZI		2021-05-30 07:25:29	finn chucktingle neilhimself problem look idea executed show	0.0	0
973	782	redditshowerth1		Future actors will have enough childhood footage on the internet that they'll be able to deepfake their childhood f… https://t.co/l6cDsSOhiw		2021-05-30 07:23:59	future actors enough childhood footage internet able deepfake childhood	0.16666666666666666	1
974	783	ShowerThoughtz1		Future actors will have enough childhood footage on the internet that they'll be able to deepfake their childhood f… https://t.co/HbCL43UoIi		2021-05-30 07:22:30	future actors enough childhood footage internet able deepfake childhood	0.16666666666666666	1
975	784	NowJustHere		As mentioned previously, advanced augmented reality AI using deepfake technology may dupe a lot of people, if even… https://t.co/Srbew9c5wv		2021-05-30 07:18:36	mentioned previously advanced augmented reality using deepfake technology may dupe lot people even	0.4	1
976	785	misanthropemime		@GaryLegum Agreed. It's always uncanny valley. Maybe deepfake tech can be used for good and make it seem more real.		2021-05-30 06:48:24	garylegum agreed always uncanny valley maybe deepfake tech used good make seem real	0.44999999999999996	1
977	786	NowJustHere		(Most AI cannot pass a Turing Test, especially when attempting to use deep fake technology by representing deceased… https://t.co/yUV561dXVH		2021-05-30 06:34:58	cannot pass turing test especially attempting use deep fake technology representing deceased	-0.16666666666666666	-1
978	787	vurio_naomi	日本 沖縄	Last night I tried out a #Zoom quiz with my high school friends, and the winner of the first contest was Nao, who w… https://t.co/6KYtBGk8qs		2021-05-30 06:03:59	last night tried zoom quiz high school friends winner first contest nao	0.1366666666666667	1
979	788	0player	Москва, Россия	@eevee utopia where deepfake ai are controlled		2021-05-30 05:44:55	eevee utopia deepfake controlled	0.0	0
980	789	DTerran2		Its about distinguishing between Truth and Ads, much like the Sassy Justice deepfake series. On the surface its mak… https://t.co/0ZSwx4FSJw		2021-05-30 05:38:24	distinguishing truth ads much like sassy justice deepfake series surface mak	0.2	1
981	790	EvaSmartAI		The art of deepfake. Just sit back and watch 📽 via https://t.co/ttT1FIJr3x https://t.co/GNKzGG1H21		2021-05-30 04:44:21	art deepfake sit back watch via	0.0	0
982	791	regibonn	SoCal	Deepfake Maps Could Really Mess With Your Sense of the World #SmartNews https://t.co/9lfGWoQ1z8		2021-05-30 04:27:59	deepfake maps could really mess sense world smartnews	-0.175	-1
983	792	NewVirginiaBot		TH Cameron Koehler MSM is an obvious Deepfake.		2021-05-30 04:27:38	cameron koehler msm obvious deepfake	0.0	0
984	793	isaurarenwrites	miwok lands | sf bay area	just learned that "deepfake" is a different 21st century phenomenon than "fake deep." who'd have thought??		2021-05-30 03:35:35	learned deepfake different century phenomenon fake deep thought	-0.16666666666666666	-1
985	794	pranakasha	Seattle	@brianmonarch Just watched your Star Trek Jim Carrey deepfake :) #AlrightyThen @EgotasticFT @evan_kapitansky… https://t.co/BolYOf2G8d		2021-05-30 03:34:11	brianmonarch watched star trek jim carrey deepfake alrightythen egotasticft evan_kapitansky	0.0	0
986	795	DavidSummerly	Billings, MT	@kyledunnigan @kurtmetzger #Disturbingly #accurate #DeepFake #caricature #comedy #gold I hope they both got a good chuckle watching.		2021-05-30 02:52:39	kyledunnigan kurtmetzger disturbingly accurate deepfake caricature comedy gold hope got good chuckle watching	0.55	1
987	796	imleglt		@tyIerstone you were in a groupchat with a bunch of white gay trolls making deepfake voiceovers that could’ve crumb… https://t.co/ZFa3FoTHGT		2021-05-30 02:41:38	tyierstone groupchat bunch white gay trolls making deepfake voiceovers could crumb	0.20833333333333334	1
988	797	LestHeJesse	Washington, D.C.	Future actors will have enough childhood footage on the internet that they'll be able to deepfake their childhood f… https://t.co/IGQmUv2AhF		2021-05-30 02:39:17	future actors enough childhood footage internet able deepfake childhood	0.16666666666666666	1
989	798	Blogging__Guide	Washington, DC	What is a Deepfake? https://t.co/7dwcuDcaTC #deepfake #technology #future #ai #machinelearning #deeplearning #business		2021-05-30 02:03:10	deepfake deepfake technology future machinelearning deeplearning business	0.0	0
990	799	Chelsea_Sau	Florida	@BlakeMcLain_ Could be a deepfake...		2021-05-30 01:12:52	blakemclain_ could deepfake	0.0	0
991	800	Celebrinborn		@twominutepapers I am curious if one could combine Deepfake and a GAN for anonymization software (replacing real fa… https://t.co/xFmPZiekrC		2021-05-30 01:05:18	twominutepapers curious one could combine deepfake gan anonymization software replacing real	0.05	1
992	801	Brooks_Rob	robbrooks.net	I’m getting ads for @reface_app, a face swap app that presents as “fun”, but uses #deepfake tech to put a photograp… https://t.co/ejgvdy9VNR		2021-05-30 00:52:20	getting ads reface_app face swap app presents fun uses deepfake tech put photograp	0.3	1
993	802	Jerrytimber		@AS_4FreeMarkets @AbrahamStein8 @mtgreenee The biggest threat to this country is it's citizens not being able to di… https://t.co/PyIK3Q9imd		2021-05-30 00:43:01	as_freemarkets abrahamstein mtgreenee biggest threat country citizens able	0.5	1
994	803	AYATOMM_COM		@ravelesm @sabrina68 @BarackObama that's a cheezy af deepfake.		2021-05-30 00:25:22	ravelesm sabrina barackobama cheezy deepfake	0.0	0
995	804	MMACitizen		@DaRrIn_lAnDrY @MartialMind1 @espnmma @chrisweidman I can confirm, because the real fight was only available on ppv… https://t.co/Oz4MQ1j0Qc		2021-05-29 23:52:08	darrin_landry martialmind espnmma chrisweidman confirm real fight available ppv	0.30000000000000004	1
996	805	BraedanTw		@LinusTech This sounds like Deepfake Linus		2021-05-29 23:52:06	linustech sounds like deepfake linus	0.0	0
997	806	FarsightSecInc	San Mateo, California	In a paper published online last month, University of Washington professor Bo Zhao employed AI techniques similar t… https://t.co/DIBmgAbTau		2021-05-29 23:50:59	paper published online last month university washington professor zhao employed techniques similar	0.0	0
998	807	LegendsofEq	In Development	(Also any evidence purporting to show Ellowee attempting to summon Frost Dragons is a deepfake and sharing such slander cannot be tolerated)		2021-05-29 23:19:54	also evidence purporting show ellowee attempting summon frost dragons deepfake sharing slander cannot tolerated	0.0	0
999	808	RandomFun_	Worldwide!	Future actors will have enough childhood footage on the internet that they'll be able to deepfake their childhood f… https://t.co/eN3SzZR78N		2021-05-29 23:17:57	future actors enough childhood footage internet able deepfake childhood	0.16666666666666666	1
1000	809	gaywalking	Iowa	@msmarquise8 It's a deepfake I'm convinced 😂		2021-05-29 23:01:23	msmarquise deepfake convinced	0.0	0
1001	810	thefuturemktg	Toronto	#Deepfake technology can now dub films as if they were original or put new lines into the actor's mouth. Marketers… https://t.co/VcCKULu13D		2021-05-29 23:00:00	deepfake technology dub films original put new lines actor mouth marketers	0.2556818181818182	1
1002	811	pupbenny	United Kingdom	Just created first DeepFake.		2021-05-29 22:57:33	created first deepfake	0.25	1
1003	812	herahsokas	she/her l 26	you know what? everyone is perfectly fine with deepfake luke. we love deepfake luke https://t.co/LklJAblBD6		2021-05-29 22:53:04	know everyone perfectly fine deepfake luke love deepfake luke	0.45833333333333337	1
1004	813	FiftyFour17	USA	There's some manipulation in these videos, from the man who is featured, Dr. Paul, being very similar in appearance… https://t.co/AOTdfcClNK		2021-05-29 22:52:32	manipulation videos man featured paul similar appearance	0.0	0
1005	814	5howerthoughts		future actors will have enough childhood footage on the internet that they'll be able to deepfake their childhood f… https://t.co/KyzzTn5AT0		2021-05-29 22:44:22	future actors enough childhood footage internet able deepfake childhood	0.16666666666666666	1
1006	815	thinking2015		Future actors will have enough childhood footage on the internet that they'll be able to deepfake their childhood f… https://t.co/T2QOW3DXjl		2021-05-29 22:25:14	future actors enough childhood footage internet able deepfake childhood	0.16666666666666666	1
1007	816	showerth0ught		Future actors will have enough childhood footage on the internet that they'll be able to deepfake their childhood f… https://t.co/3NBCVyNu4P		2021-05-29 22:15:15	future actors enough childhood footage internet able deepfake childhood	0.16666666666666666	1
1008	817	TheReBellSystem		Future actors will have enough childhood footage on the internet that they'll be able to deepfake their childhood f… https://t.co/r0mzoqEHNf		2021-05-29 21:57:49	future actors enough childhood footage internet able deepfake childhood	0.16666666666666666	1
1009	818	Chall6361		⛔ charli damelio leaked video, charlie d'amelio video leaked charlie damelio leaked video, charlie damelio vibrator… https://t.co/aaeuUXknod		2021-05-29 21:56:50	charli damelio leaked video charlie amelio video leaked charlie damelio leaked video charlie damelio vibrator	0.0	0
1010	819	zoorkriid		Future actors will have enough childhood footage on the internet that they'll be able to deepfake their childhood f… https://t.co/Xp4gdg6oQ6		2021-05-29 21:50:23	future actors enough childhood footage internet able deepfake childhood	0.16666666666666666	1
1011	820	cinderblockarts	Pittsburgh, PA	@lucasGo_art46 maybe someone can deepfake this someday		2021-05-29 21:40:42	lucasgo_art maybe someone deepfake someday	0.0	0
1012	821	JosephP31404396		Arnold gives Wonder Woman a Headache (Deepfake) https://t.co/vvFwc9nysm via @YouTube		2021-05-29 21:27:13	arnold gives wonder woman headache deepfake via youtube	0.0	0
1013	822	hollowearths	Queens, NY	Artificial life news: "The World’s First Programmable Organism: Xenobots may change how we think about intelligence… https://t.co/uviJJ3GtEg		2021-05-29 21:11:01	artificial life news world first programmable organism xenobots may change think intelligence	-0.175	-1
1014	823	Terena_Pickett	Louisiana, USA	Amazing impressions by both men. Too funny. 😂 @TheJeffRichards❤️ #kyledunnigan 👍#DavidAttenborough #GretaThunberg… https://t.co/GLtGz83zxA		2021-05-29 21:03:24	amazing impressions men funny thejeffrichards kyledunnigan davidattenborough gretathunberg	0.42500000000000004	1
1015	824	MatthewFFerraro	Washington, DC	It's an exciting day in the world of #deepfakes #legislation! Today, #NewYork's new law establishing a statutory ri… https://t.co/XEFFwAALO1		2021-05-29 21:01:31	exciting day world deepfakes legislation today newyork new law establishing statutory	0.21818181818181817	1
1016	825	okcthom		@teefiddley wtf is a deepfake		2021-05-29 20:57:40	teefiddley wtf deepfake	-0.5	-1
1017	826	IndiraReynaert		“Analyzing The Rise Of Deepfake Voice Technology” https://t.co/Fou3OIiSxn		2021-05-29 20:53:13	analyzing rise deepfake voice technology	0.0	0
1018	827	BrownFatherGuy		@dogepod_ This is a deepfake		2021-05-29 20:50:31	dogepod_ deepfake	0.0	0
1019	828	BatesByDre		@AlexBouchard7 @GreenDragonBot @abelinasabrina This deepfake stuff is getting out of control		2021-05-29 20:19:15	alexbouchard greendragonbot abelinasabrina deepfake stuff getting control	0.0	0
1020	829	radio_on_berlin	Berlin	Lecture on #AltRight https://t.co/HrFpFhzyvN #deepfake #truelies is starting now Listen live here: https://t.co/SRZfCgl7QX :		2021-05-29 20:15:05	lecture altright deepfake truelies starting listen live	0.06818181818181818	1
1021	830	1997Pite		#deepfake #UFO RADAR data confirms: USS Omaha was surrounded by UFO swarm https://t.co/ldVZ2RwRrk why does this… https://t.co/MwPiq4YmM7		2021-05-29 20:08:36	deepfake ufo radar data confirms uss omaha surrounded ufo swarm	0.0	0
1022	831	Ron_magaReagan	United States	@BenSouthAlabama @tedcruz You know you fell for a deepfake right?		2021-05-29 20:00:40	bensouthalabama tedcruz know fell deepfake right	0.2857142857142857	1
1023	832	TheSquidKid04	Miitopia	@PresidentBillbo @ymbetta @VP Lol you literally just sent a deepfake video. You can tell by the way his mouth moved… https://t.co/BGnyyOt8Gj		2021-05-29 19:54:42	presidentbillbo ymbetta lol literally sent deepfake video tell way mouth moved	0.8	1
1024	833	dw030447		Deepfake Maps Could Really Mess With Your Sense of the World https://t.co/b0EWFY4LZT https://t.co/UvwojXCmql		2021-05-29 19:37:34	deepfake maps could really mess sense world	-0.175	-1
1025	834	LumLotus	Muskegon, MI	I found a deepfake tiktok account.		2021-05-29 19:36:06	found deepfake tiktok account	0.0	0
1026	835	KnowTechie	Boston, MA	This deepfake Tom Cruise looks so real, it will make you question reality https://t.co/UfYPoRsDis		2021-05-29 19:31:01	deepfake tom cruise looks real make question reality	0.2	1
1027	836	TDeepfaker		hatts off to you work @ArunabhKumar Check out out little addon of deepfake salman bhai to your video. Thanks https://t.co/DsUaQj7JyC		2021-05-29 19:16:33	hatts work arunabhkumar check little addon deepfake salman bhai video thanks	0.0062500000000000056	1
1028	837	SektionschefL		Deepfake pornography could become an 'epidemic', expert warns - BBC News What the f!!!!! Don’t people have anythin… https://t.co/KfUGIJGZwr		2021-05-29 19:13:28	deepfake pornography could become epidemic expert warns bbc news people anythin	0.0	0
1029	838	TheJeffRichards	Los Angeles, CA	#DavidAttenborough and #GretaThunberg(@kyledunnigan)part 3 https://t.co/la6TzEy49y #deepfake by @videography… https://t.co/QY1bd0QfOs		2021-05-29 19:11:10	davidattenborough gretathunberg kyledunnigan part deepfake videography	0.0	0
1030	839	silentstorm012	Milky Way	Deepfake Maps Could Really Mess With Your Sense of the World - WIRED‼️ https://t.co/vJz2Td2r2h		2021-05-29 19:08:39	deepfake maps could really mess sense world wired	-0.175	-1
1031	840	Haihachi_Heinz		#UCLFinal deepfake pre-show is annoying, why no real performance?		2021-05-29 18:56:12	uclfinal deepfake pre show annoying real performance	-0.30000000000000004	-1
1032	841	Pineapples911x	Sri Lanka🇱🇰	Have you heard of deepfake? You should search it. (It's about all the things you could do with someone's pic) — yea… https://t.co/pKfG4hnLEN		2021-05-29 18:50:56	heard deepfake search things could someone pic yea	0.0	0
1033	842	LetOdisea	Puerto Rico, USA	Deepfake Maps Could Really Mess With Your Sense of the World https://t.co/s54lpeGV19		2021-05-29 18:28:07	deepfake maps could really mess sense world	-0.175	-1
1034	843	don1lee	Bethesda, MD	(1262) Cheerleader Says Mom Didn’t Make Deepfake of Teammate Vaping https://t.co/qzH6Uxuu9Y https://t.co/XC8uqu676D		2021-05-29 18:06:03	cheerleader says mom make deepfake teammate vaping	0.0	0
1035	844	geofflath	Oscar's All Night Beach Bar	Was a fake deepfake or just a fake? https://t.co/RYOAryrUFa		2021-05-29 17:41:53	fake deepfake fake	-0.5	-1
1036	845	trbrtc		Remember the story about a deepfake Navalny ally speaking to European parliamentarians? Turns out it wasn’t a deepf… https://t.co/I2mUYDWVaO		2021-05-29 17:32:13	remember story deepfake navalny ally speaking european parliamentarians turns deepf	0.0	0
1037	846	NewVirginiaBot		LTC TRH Sen. Dame Eryn Lewis is an obvious Deepfake.		2021-05-29 17:26:14	ltc trh sen dame eryn lewis obvious deepfake	0.0	0
1038	847	rgm	Vancouver	Proposed art project: voice-synthesize a reading of the Google trending searches, and then do a real-time style-tra… https://t.co/WsKMSXmBl0		2021-05-29 17:23:22	proposed art project voice synthesize reading google trending searches real time style tra	0.2	1
1039	848	peonyminaj		@romansversace deepfake porn accs		2021-05-29 17:17:06	romansversace deepfake porn accs	0.0	0
1040	849	TheTechShowTV	Washington, DC	A new platform called https://t.co/AuBHXnvJCY that lets content creators, celebrities, and others generate audio de… https://t.co/55rClRioMr		2021-05-29 15:57:27	new platform called lets content creators celebrities others generate audio	0.13636363636363635	1
1041	850	Overexposed__		@DandeloFakes If only this were a deepfake it would be 10/10.		2021-05-29 15:44:26	dandelofakes deepfake would	0.0	0
1042	851	inderbarara	New Delhi, India	I just published #Deepfakes &amp; Fake news make the Society Weaker -so how to deal with it https://t.co/tiFZr2Al8M… https://t.co/6QEBgxMehR		2021-05-29 15:41:18	published deepfakes amp fake news make society weaker deal	-0.5	-1
1043	852	dailystar	London	Deepfake sex videos could lead to 'next pandemic' as hackers steal photos https://t.co/0aeSaXGwty https://t.co/OD1zWfMOmK		2021-05-29 15:38:00	deepfake sex videos could lead next pandemic hackers steal photos	0.0	0
1044	853	BananaPlaysRB	Bananaland	@LinusTech the deepfake voice replication makes it funnier		2021-05-29 15:33:34	linustech deepfake voice replication makes funnier	0.0	0
1045	854	vidavatar		Look at that big babies🐼🐼🐼 Try with your pet‘s picture @vidavatar 🐈https://t.co/iXTJTCMCUM . . . . . #avatarify… https://t.co/toq3YuIUmE		2021-05-29 15:30:00	look big babies try pet picture vidavatar avatarify	0.0	0
1046	855	The_CityOfRoses	Portland, Oregon, USA	Science And Tech Top story: Deepfake Maps Could Really Mess With Your Sense of the World | WIRED… https://t.co/OKbKZLt3Fg		2021-05-29 15:23:08	science tech top story deepfake maps could really mess sense world wired	0.1625	1
1047	856	majesticdetroit	Detroit, MI	Micro Movement Day 2!!! Sat. May 29th Deepfake Gateo Gino Henry Brooks Mona Black Nic Joseph Food Service 4pm - 11… https://t.co/n3CSPXvMDg		2021-05-29 15:01:00	micro movement day sat may deepfake gateo gino henry brooks mona black nic joseph food service	-0.16666666666666666	-1
1048	857	facemagic_app		Guess what wonderful show the two enemies collaborated on?🤪 WAP #facemagic is already available🚀 Try it now! 👉… https://t.co/gM2FdBQ85X		2021-05-29 15:00:02	guess wonderful show two enemies collaborated wap facemagic already available try	0.7	1
1049	858	zupfhodler	Zürich	@HansMahncke @scuba2024 This looks like deepfake - name tag looks unnatural too		2021-05-29 14:58:56	hansmahncke scuba looks like deepfake name tag looks unnatural	0.0	0
1050	859	Cyber__Person	Earth-1218	@Neuro_Skeptic Somebody will train an AI to determine real or deepfake images Eventually that'll be used to make b… https://t.co/i3W5qYmVe7		2021-05-29 14:53:43	neuro_skeptic somebody train determine real deepfake images eventually used make	0.2	1
1051	860	_shwayz	Orlando, FL	Deepfake Maps Could Really Mess With Your Sense of the World https://t.co/EXxnU9cOD8		2021-05-29 14:50:06	deepfake maps could really mess sense world	-0.175	-1
1052	861	dailystar	London	Deepfake sex videos could lead to 'next pandemic' as hackers steal photos https://t.co/0aeSaXGwty https://t.co/Qax3lyg7si		2021-05-29 14:48:00	deepfake sex videos could lead next pandemic hackers steal photos	0.0	0
1053	862	naughtfolkwhore	Tabaco City, Bicol Region	@hxrryxsmg what the fvck is it a deepfake?		2021-05-29 14:43:57	hxrryxsmg fvck deepfake	0.0	0
1054	863	Featurez	Amsterdam	Russian pranksters release video of "deepfake" meeting with Dutch MP's. https://t.co/gItKY71CYN		2021-05-29 14:43:20	russian pranksters release video deepfake meeting dutch	0.0	0
1055	864	arebyte	Canning Town	Learn deepfake technology this June... Make or Break: An Introduction to Deepfakes With artist Libby Heaney… https://t.co/dv76s9Uh1D		2021-05-29 14:02:08	learn deepfake technology june make break introduction deepfakes artist libby heaney	0.0	0
1056	865	dailystar	London	Deepfake sex videos could lead to 'next pandemic' as hackers steal photos https://t.co/0aeSaXGwty https://t.co/w51NWNJY1j		2021-05-29 13:48:00	deepfake sex videos could lead next pandemic hackers steal photos	0.0	0
1057	866	GeekTyrant	Los Angeles + Salt Lake City	Fan Made GLADIATOR 2 Trailer Includes Chris Hemsworth and Tom Hiddleston Deepfake Footage Link: https://t.co/9Q6leGgZsH		2021-05-29 13:45:01	fan made gladiator trailer includes chris hemsworth tom hiddleston deepfake footage link	0.0	0
1058	867	ManojMaan21	India	AI enabled Deepfake will have larger impact than we think #Risk #StrategicRisks #AI #DeepFake #EthicalAI https://t.co/lnRLZPpg7z		2021-05-29 13:33:37	enabled deepfake larger impact think risk strategicrisks deepfake ethicalai	0.0	0
1059	868	LibraryKym		My rainy Saturday morning read. Deepfake by @SarahDarerLitt @Scholastic @MsThomBookitis #CTCASLreads		2021-05-29 13:33:17	rainy saturday morning read deepfake sarahdarerlitt scholastic msthombookitis ctcaslreads	0.0	0
1060	869	hariiharuu		@yutagenre Can't they deepfake the girl's face so the drama could be aired😭		2021-05-29 13:24:43	yutagenre deepfake girl face drama could aired	0.1	1
1061	870	marcokuchler	Belgium	Deepfake Maps Could Really Mess With Your Sense of the World https://t.co/kmLToFbJj5 https://t.co/CsB2gLKqD1		2021-05-29 13:10:03	deepfake maps could really mess sense world	-0.175	-1
1062	871	Xenbotx		AI techniques to make portions of Seattle look more like Beijing. Such imagery could mislead governments or spread… https://t.co/QqiPwwv0oR		2021-05-29 12:56:05	techniques make portions seattle look like beijing imagery could mislead governments spread	0.0	0
1063	872	grjenkin	Carrollton, TX	Deepfake Maps Could Really Mess With Your Sense of the World https://t.co/8dkYhHnTmE via @rightrelevance thanks @datascinews		2021-05-29 12:32:24	deepfake maps could really mess sense world via rightrelevance thanks datascinews	0.012500000000000011	1
1064	873	kashifmanzoor	Dubai	When seeing is no longer believing: Inside the Pentagon's race against deepfake videos https://t.co/DF5PkrLDfw #AI… https://t.co/olgZyG42xF		2021-05-29 12:07:05	seeing longer believing inside pentagon race deepfake videos	0.0	0
1065	874	gigglypundit		Remember that Tom Cruise deepfake that went viral on Tik Tok? Spooky stuff. Has Chris Ume, the brains behind deepf… https://t.co/mQC0d0ZcOt		2021-05-29 11:57:26	remember tom cruise deepfake went viral tik tok spooky stuff chris ume brains behind deepf	-0.4	-1
1066	875	wayno_ornicar	My couch	@marchanna30 What is deepfake		2021-05-29 11:52:26	marchanna deepfake	0.0	0
1067	876	arjunaskykok	Jakarta, Indonesia	@vponamariov @brunoraljic TikTok are not only dancing videos for silly teenagers anymore. There are investment cont… https://t.co/AW4S6PeRKN		2021-05-29 11:45:00	vponamariov brunoraljic tiktok dancing videos silly teenagers anymore investment cont	-0.5	-1
1068	877	samilaiho	Finland	Deepfake Maps Could Really Mess With Your Sense of the World https://t.co/ekSwVkkyHD		2021-05-29 11:35:16	deepfake maps could really mess sense world	-0.175	-1
1069	878	Kattenkopjes	Amsterdam, Noord-Holland	What if colonel Bill Kilgore (Apocalypse Now) had been Dutch? :) https://t.co/yqVmqhw19W #artificialintelligence… https://t.co/kmkeiHvHXe		2021-05-29 11:31:53	colonel bill kilgore apocalypse dutch artificialintelligence	0.0	0
1070	879	kirillklip	Planet #Earth, mostly.	"Subtle differences" in cultures in the West &amp; in the East &amp; their languages. In the West "recommendation not to do… https://t.co/jGpLZn8ZwV		2021-05-29 11:21:40	subtle differences cultures west amp east amp languages west recommendation	-0.3333333333333333	-1
1071	880	kirillklip	Planet #Earth, mostly.	#Bitcoin &amp; #Tether Are Only Good Together #FriendsReunion 👀 https://t.co/43YW6hdMMj 🐉 Any Chain is as strong as… https://t.co/jSWzV2nvqD		2021-05-29 11:09:37	bitcoin amp tether good together friendsreunion chain strong	0.5666666666666667	1
1072	881	globalsynchrony		Deepfake Maps Could Really Mess With Your Sense of the World https://t.co/fFNuVbtJT3 https://t.co/Xotg6siW46		2021-05-29 11:04:31	deepfake maps could really mess sense world	-0.175	-1
1073	882	euobs	Brussels	[Column] 'Calm before the storm'? - experts only disagree on whether the #politicaldeepfakes problem will take mont… https://t.co/YgTqZ1ItPA		2021-05-29 11:00:02	column calm storm experts disagree whether politicaldeepfakes problem take mont	0.30000000000000004	1
1074	883	PhotoshopFlowe1	The Underground	Someone do a deepfake of me singing Baka Mitai		2021-05-29 10:57:35	someone deepfake singing baka mitai	0.0	0
1075	884	DrlngPrincess	New England	@Conservativeind What? Is this real or #Deepfake? #crazytime		2021-05-29 10:42:55	conservativeind real deepfake crazytime	0.2	1
1076	885	AuntTifasAbe		Deep Fake Bible #DeepFake #Bible #ReligiousExtremism https://t.co/DYEhCtstof		2021-05-29 10:29:21	deep fake bible deepfake bible religiousextremism	-0.25	-1
1077	886	KeavenSeventh		Trump was right. It's as impossible to trust digital media as it is easy to circulate a disease like #malware. And… https://t.co/pYR6wrhHqm		2021-05-29 10:25:53	trump right impossible trust digital media easy circulate disease like malware	0.013095238095238104	1
1078	887	ahatami	London, Europe	How #Deepfake Maps Could Really Mess With Your #Sense of the World #fintech #AI #ArtificialIntelligence… https://t.co/Wd7S5xTFMl		2021-05-29 09:29:14	deepfake maps could really mess sense world fintech artificialintelligence	-0.175	-1
1079	888	NewVirginiaBot		HH Sen. Jacob Valentine is an obvious Deepfake.		2021-05-29 09:26:00	sen jacob valentine obvious deepfake	0.0	0
1080	889	mattblake94		@reface_app So.....deepfake? Yeah.....hard pass. That shit is gonna be so problematic, especially in elections.		2021-05-29 09:17:15	reface_app deepfake yeah hard pass shit gonna problematic especially elections	-0.1638888888888889	-1
1081	890	newpaper24	München, Bayern	Deepfake Maps Could Really Mess With Your Sense of the World – NEWPAPER24 https://t.co/bA1jCbaIWV		2021-05-29 08:37:11	deepfake maps could really mess sense world newpaper	-0.175	-1
1082	891	datos_digital	Australia	Deepfake Maps Could Really Mess With Your Sense of the World : #analytics #googleads #facebookads https://t.co/x1UryuyGLg		2021-05-29 08:27:00	deepfake maps could really mess sense world analytics googleads facebookads	-0.175	-1
1083	892	lingobrit		Clever stuff. “New deepfake technology has come to the surface that can dub films almost as if they were original” https://t.co/hKLA2RJf1R		2021-05-29 08:19:45	clever stuff new deepfake technology come surface dub films almost original	0.226010101010101	1
1084	893	variablesglobal	The 1990s.	@cluedont That's the Deepfake future I was promised.		2021-05-29 08:15:28	cluedont deepfake future promised	0.0	0
1085	894	kurwaperkele	Hsin-Pei City, China	Trump Doing Chika Dance (Motions Deepfake) https://t.co/kQFLYEeiIm 출처 @YouTube		2021-05-29 08:09:38	trump chika dance motions deepfake youtube	0.0	0
1086	895	IndiGhostAZ	AZ	I found a deepfake putin tik tok page		2021-05-29 08:01:30	found deepfake putin tik tok page	0.0	0
1087	896	MartheGoudsmit	Oxford, England	*Really* excited about this hybrid workshop! 5 June in Gulbenkian &amp; online. I'll talk about non-consensual deepfake… https://t.co/uQW6hDgORR		2021-05-29 07:53:02	really excited hybrid workshop june gulbenkian amp online talk non consensual deepfake	0.375	1
1088	897	asilazo99	Nairobi, Kenya	Imagine a world where a state government, or other actor, can realistically manipulate images to show either nothin… https://t.co/rhKo6FTBHG		2021-05-29 07:48:46	imagine world state government actor realistically manipulate images show either nothin	0.0	0
1089	898	voiceovermaker		Analyzing The Rise Of Deepfake Voice Technology via @forbes https://t.co/7e9wXPs1X1		2021-05-29 07:45:57	analyzing rise deepfake voice technology via forbes	0.0	0
1090	899	kirillklip	Planet #Earth, mostly.	@WGMoyleIII Two times told. Better listen. Blessed who don't understand #DeepFake #Bitcoin VR. U can't play when U… https://t.co/MxQJbP7CZM		2021-05-29 07:42:09	wgmoyleiii two times told better listen blessed understand deepfake bitcoin play	0.5	1
1091	900	Lataii7	he/it	@Gurambuteye @magic64x FAKE NEWS!! FABRICATED SCREENSHOT DEEPFAKE!!DO NOT BELIEVE HIM		2021-05-29 07:30:29	gurambuteye magicx fake news fabricated screenshot deepfake believe	-0.25	-1
1092	901	akamasensei	Italia	Deepfake pornography could become an 'epidemic', expert warns https://t.co/Li88OqRzMs		2021-05-29 07:26:13	deepfake pornography could become epidemic expert warns	0.0	0
1093	902	DDemonEclipse	New York	@Mom__Bun Xploshi has made some really cool videos with deepfake tech so I'm tempted to go easy on them, but this t… https://t.co/4mJtCaC3ss		2021-05-29 07:21:06	mom__bun xploshi made really cool videos deepfake tech tempted easy	0.39166666666666666	1
1094	903	DevGarrett		Deepfake pornography could become an 'epidemic', expert warns : https://t.co/v7ioa4fYs3		2021-05-29 07:18:16	deepfake pornography could become epidemic expert warns	0.0	0
1095	904	KBCCHANNELTV		Deepfake Maps Could Really Mess With Your Sense of the World https://t.co/4535OqRBhr		2021-05-29 07:06:32	deepfake maps could really mess sense world	-0.175	-1
1096	905	TheWorldNewsENG		Deepfake Maps Could Really Mess With Your Sense of the World - WIRED https://t.co/aCvwpYSkA9		2021-05-29 07:06:20	deepfake maps could really mess sense world wired	-0.175	-1
1097	906	hmr1973	brasil	Deepfake Maps Could Really Mess With Your Sense of the World https://t.co/sTnGORM0IW		2021-05-29 07:05:52	deepfake maps could really mess sense world	-0.175	-1
1098	907	Ronny_Meichsner	Chemnitz, Sachsen	Deepfake pornography could become an 'epidemic', expert warns https://t.co/dxlB2cVs2H		2021-05-29 07:03:16	deepfake pornography could become epidemic expert warns	0.0	0
1099	908	gabriel_hussy	Geneva	Researchers applied AI techniques to make portions of Seattle look more like Beijing. Such imagery could mislead go… https://t.co/3qoMtFNH7V		2021-05-29 07:03:11	researchers applied techniques make portions seattle look like beijing imagery could mislead	0.0	0
1100	909	Ronny_Meichsner	Chemnitz, Sachsen	Deepfake Maps Could Really Mess With Your Sense of the World https://t.co/48URDWiYXT https://t.co/u3QtYHMy1I		2021-05-29 07:02:41	deepfake maps could really mess sense world	-0.175	-1
1101	910	Willoughby_Ave	New York, NY	Deepfake Maps Could Really Mess With Your Sense of the World https://t.co/uoajmBNRfI		2021-05-29 07:01:58	deepfake maps could really mess sense world	-0.175	-1
1102	911	abishek3karthik		@PatrioticChip @savukku Brother this looks like a deepfake...isnt it?		2021-05-29 06:37:03	patrioticchip savukku brother looks like deepfake isnt	0.0	0
1103	912	extension13show		Deepfake Maps Could Really Mess With Your Sense of the World #Malliard https://t.co/ozFDof9Tw1		2021-05-29 06:33:24	deepfake maps could really mess sense world malliard	-0.175	-1
1104	913	ThatN00BsFriend	Zoom University	They got DeepFake MAPS now? Thankfully no one uses maps anymore. Thanks GPS apps		2021-05-29 06:28:34	got deepfake maps thankfully one uses maps anymore thanks gps apps	0.2	1
1105	914	vurio_naomi	日本 沖縄	I'm using #Zoom and #OBS to practice my English with my friends. Create a scene depending on what you want to discu… https://t.co/JUrVg4wz4f		2021-05-29 06:00:03	using zoom obs practice english friends create scene depending want discu	0.0	0
1106	915	GillelandKristi		Because the world eeds more fake maps? https://t.co/dVafxmefOF via @wired		2021-05-29 05:32:13	world eeds fake maps via wired	-0.5	-1
1107	916	Gooboberti	America	@artgecko @DeepFakeNews1 What makes you think this is a #deepfake?		2021-05-29 05:25:34	artgecko deepfakenews makes think deepfake	0.0	0
1108	917	EmSheDoesIt		Machado doesn’t hustle tho so this has gotta be a deepfake https://t.co/O4PIykpTe9		2021-05-29 05:13:06	machado hustle tho gotta deepfake	0.0	0
1109	918	AdiGaskell	UK	Deepfake Maps Could Really Mess With Your Sense of the World https://t.co/igPcoRkpO7 via @wired https://t.co/agJ1p82x14		2021-05-29 05:01:16	deepfake maps could really mess sense world via wired	-0.175	-1
1110	919	2marks4marks	Chicago, IL	This is awful, but maybe at least my deepfake will have a hot body. like a super saiyan gender swap snapchat filter https://t.co/reyPkDuU7H		2021-05-29 04:48:16	awful maybe least deepfake hot body like super saiyan gender swap snapchat filter	-0.1791666666666667	-1
1111	920	KeesmanMatthijs	Hannover, Germany	New report into deepfake videos launched by FreeTech Academy https://t.co/NioZ76H3LP via @FIPPWorld #publishing #innovation #media		2021-05-29 04:42:53	new report deepfake videos launched freetech academy via fippworld publishing innovation media	0.13636363636363635	1
1112	921	SpirosMargaris	All Over the World	How #Deepfake Maps Could Really Mess With Your #Sense of the World https://t.co/CcgpxYgB0n #fintech #AI… https://t.co/i65Kp2djiJ		2021-05-29 04:40:56	deepfake maps could really mess sense world fintech	-0.175	-1
1113	922	S_S_Daisy	Satan's Buttcrack, Mississippi	@SethAbramson @Gibbsgirl25 That video is a deepfake		2021-05-29 04:26:58	sethabramson gibbsgirl video deepfake	0.0	0
1114	923	artgecko	Durham	@deane_barker @joeyizzy Like this #deepfake one that’s going around like a wildfire?? This is my quote tweet, the o… https://t.co/x2B9uRQxll		2021-05-29 04:17:50	deane_barker joeyizzy like deepfake one going around like wildfire quote tweet	0.0	0
1115	924	PressTheBet	Ky, SoCal, Toronto	But I like DeepFake Tom damn that’s disappointing, back to boring real life Tom 😂😂😂 https://t.co/LwnMaIQXH8		2021-05-29 04:11:09	like deepfake tom damn disappointing back boring real life tom	-0.35000000000000003	-1
1116	925	artgecko	Durham	Get a freaking grip people!! He’s not even talking when “he” starts talking about the “barrettes” &amp; the rest of the… https://t.co/fQYcuxapAT		2021-05-29 03:49:53	get freaking grip people even talking starts talking barrettes amp rest	0.0	0
1117	926	WIREDScience	San Francisco, California	Researchers applied AI techniques to make portions of Seattle look more like Beijing. Such imagery could mislead go… https://t.co/aQGU2A7iwI		2021-05-29 03:40:33	researchers applied techniques make portions seattle look like beijing imagery could mislead	0.0	0
1118	927	Joe_keller710	Edmonton, Alberta	If you're ok with this type of deepfake tech being made widely available idk even know what to say to you https://t.co/PgFYj1lioz		2021-05-29 03:31:27	type deepfake tech made widely available idk even know say	0.4	1
1119	928	S_S_Daisy	Satan's Buttcrack, Mississippi	Is this video real, or just a lame ass deepfake fabricated by the Q Anon nuts? #CreepyJoe		2021-05-29 03:24:28	video real lame ass deepfake fabricated anon nuts creepyjoe	-0.375	-1
1120	929	gadgetlab	San Francisco, CA	Researchers applied AI techniques to make portions of Seattle look more like Beijing. Such imagery could mislead go… https://t.co/4v86cQ3xZu		2021-05-29 03:09:32	researchers applied techniques make portions seattle look like beijing imagery could mislead	0.0	0
1121	930	KYPlayerOne		Cynical innovator me thinks hiring a programmer to code up virtual influencers to blast out content is cheaper than… https://t.co/djB4s8GFJC		2021-05-29 03:05:36	cynical innovator thinks hiring programmer code virtual influencers blast content cheaper	-0.6	-1
1122	931	the13eatnik	Denver by way of Boston	What in the shit is this!? 😂😬🤷🏾‍♂️ @britneyspears #OopsIDidItAgain #Art #Memes #DeepFake #StayReady #RoleModel… https://t.co/msPnraTb3H		2021-05-29 02:46:57	shit britneyspears oopsididitagain art memes deepfake stayready rolemodel	-0.2	-1
1123	932	GFACCORD	Geneva, Switzerland	Retweet selected by the https://t.co/11ojAZA3Wf team | Jigsaw's Assembler helps media organizations spot deepfake… https://t.co/QT3XtZlxCd		2021-05-29 02:32:01	retweet selected team jigsaw assembler helps media organizations spot deepfake	0.0	0
1124	933	MrDoctorDave	New Jersey, USA	@Jomboy_ That has to be a deepfake		2021-05-29 02:03:12	jomboy_ deepfake	0.0	0
1125	934	tegraywelela		@Yohannes_v @hayet_alem He used deepfake , AE , Photoshop.		2021-05-29 01:52:11	yohannes_v hayet_alem used deepfake photoshop	0.0	0
1126	935	BcabaNetwork	West Midlands, England	Deepfake Maps Could Really Mess With Your Sense of the World https://t.co/XaCs4cF1YS		2021-05-29 01:44:20	deepfake maps could really mess sense world	-0.175	-1
1127	936	GeitnerSimmons		For those of us who grew up long ago watching those English-dubbed Japanese monster movies: AI claims it's going to… https://t.co/VNnYFA2xVR		2021-05-29 01:32:09	grew long ago watching english dubbed japanese monster movies claims going	-0.016666666666666666	-1
1128	937	Muhamma42779896	lahore punjab	Deepfake Maps Could Really Mess With Your Sense of the World https://t.co/pVtuhZryzq		2021-05-29 01:25:30	deepfake maps could really mess sense world	-0.175	-1
1129	938	naikrd	New York, USA	Deepfake Maps Could Really Mess With Your Sense of the World #MachineLearning #learning via https://t.co/lWfQGVjKXK https://t.co/iW5Gz8vQzW		2021-05-29 00:42:12	deepfake maps could really mess sense world machinelearning learning via	-0.175	-1
1130	939	mutualmalarkey	Texas, USA	the john cena vid in chinese was a deepfake nobody tell me otherwise		2021-05-29 00:25:52	john cena vid chinese deepfake nobody tell otherwise	0.0	0
1131	940	niallistlondon	London	@MufeedahB @Kevin_J_Brady @Tarikahmedkhan Highly suspicious! Is it even a real arm? Is the councillor an actual per… https://t.co/Xeiwp8hvJP		2021-05-29 00:13:53	mufeedahb kevin_j_brady tarikahmedkhan highly suspicious even real arm councillor actual per	0.12	1
1132	941	ApolloMapping	Boulder, CO	Deepfake Maps Could Really Mess With Your Sense of the World https://t.co/47Y7pC3oYK via @wired		2021-05-29 00:06:38	deepfake maps could really mess sense world via wired	-0.175	-1
1133	942	KnowTechie	Boston, MA	This deepfake Tom Cruise is so real it will have you questioning reality https://t.co/UfYPoRsDis		2021-05-29 00:01:01	deepfake tom cruise real questioning reality	0.2	1
1134	943	caparsons	Toronto, ON	Deepfake Maps Could Really Mess With Your Sense of the World https://t.co/Rg557nm5Et		2021-05-28 23:59:22	deepfake maps could really mess sense world	-0.175	-1
1135	944	tinamartindj	Kent, England	@angelalevin1 This is a #deepfake edited video		2021-05-28 23:57:45	angelalevin deepfake edited video	0.0	0
1136	945	found_objects	Seattle, WA	@BenThePCGuy @Microsoft @MicrosoftTeams @DebAdeogba You just need to replace the manual response clip selection w/… https://t.co/uRXqqWZzmI		2021-05-28 23:39:22	benthepcguy microsoft microsoftteams debadeogba need replace manual response clip selection	0.0	0
1137	946	TNR_Gold	Vancouver, BC (TSX.V: TNR)	"Gyrations" Many billions of dollars in losses are making their way through the system. #Bitcoin at this stage &amp; al… https://t.co/0IqpypxscY		2021-05-28 23:18:58	gyrations many billions dollars losses making way system bitcoin stage amp	0.5	1
1138	947	NcsVentures	Atlanta, GA	Deepfake Maps Could Really Mess With Your Sense of the World | #socialmedia https://t.co/UFYaJ2dkyc		2021-05-28 23:14:23	deepfake maps could really mess sense world socialmedia	-0.175	-1
1139	948	GregoryDEvans	United States	Deepfake Maps Could Really Mess With Your Sense of the World | #socialmedia https://t.co/3J4EKmhh5Q		2021-05-28 23:14:22	deepfake maps could really mess sense world socialmedia	-0.175	-1
1140	949	TNR_Gold	Vancouver, BC (TSX.V: TNR)	#DeepFake Love And #Crypto: #Bitcoin "Striptease Club Economics". https://t.co/5jiqsR4aqs #Tether #Dogecoin… https://t.co/Ls7OhVj4VZ		2021-05-28 23:11:59	deepfake love crypto bitcoin striptease club economics tether dogecoin	0.5	1
1141	950	AirborneMuffins	USA	@humorandanimals The blinks almost make this look like a deepfake or something. Totes adorbs, though.		2021-05-28 22:56:03	humorandanimals blinks almost make look like deepfake something totes adorbs though	0.0	0
1142	951	TNR_Gold	Vancouver, BC (TSX.V: TNR)	“Young are blessed with ignorance. They have never tasted the bitterest taste of loss. For them, it’s all just Cryp… https://t.co/v8HOcg0qtH		2021-05-28 22:44:44	young blessed ignorance never tasted bitterest taste loss cryp	0.1	1
1143	952	BenMcNeilUK		@BBCNews Deepfake technology did not exist in 2017. Photoshopping a face onto a still image is not a deepfake.		2021-05-28 22:38:32	bbcnews deepfake technology exist photoshopping face onto still image deepfake	0.0	0
1144	953	1Tseas1		Wait until you expose a psycho &amp; they use the tech to make a "trans porn" deepfake of you #losers https://t.co/plhquIzOMa		2021-05-28 22:34:31	wait expose psycho amp use tech make trans porn deepfake losers	-0.2	-1
1145	954	digitallifest10		Deepfake Maps Could Really Mess With Your Sense of the World - https://t.co/e0TpDJupgv https://t.co/rVPnA5KCC5		2021-05-28 22:31:59	deepfake maps could really mess sense world	-0.175	-1
1146	955	DamnCatOnMyDesk	Living rent-free in your head.	@DaveCapdevielle Sounds like you need to deepfake Part 7 Jason into Part 4. 😉		2021-05-28 22:15:55	davecapdevielle sounds like need deepfake part jason part	0.0	0
1147	956	libertyuprising	united states of apartheid	ol’ joe does some pedo commentary just to prove he hasn’t been a deepfake since fall 2020 https://t.co/QDdokeYQEM		2021-05-28 22:15:05	joe pedo commentary prove deepfake since fall	0.0	0
1148	957	Shorester	NE Ohio	@ChronoKatie @JeffGrubb The Moon is a deepfake by Nancy Pelosi		2021-05-28 22:13:28	chronokatie jeffgrubb moon deepfake nancy pelosi	0.0	0
1149	958	found_objects	Seattle, WA	@BenThePCGuy @Microsoft When is the @MicrosoftTeams team going to add the feature where I can replace myself in a m… https://t.co/eaPzkJ7Rcs		2021-05-28 22:04:46	benthepcguy microsoft microsoftteams team going add feature replace	0.0	0
1150	959	HalalHoxha	Homs, Albania	@coopercooperco Brave of them to deepfake the dalmatian jaws so they look like pitbulls		2021-05-28 22:00:07	coopercooperco brave deepfake dalmatian jaws look like pitbulls	0.8	1
1151	960	SpatialAce	Charlotte, NC	#Deepfake #geography: Why fake #satellite #images are a growing problem #remotesensing #GIS #imagery #map #location… https://t.co/2RY6RjW0kA		2021-05-28 21:55:02	deepfake geography fake satellite images growing problem remotesensing gis imagery map location	-0.5	-1
1152	961	rnavarrofjr		Jack Nicholson in German? An AI company is using deepfake technology to seamlessly dub your ... https://t.co/yO3HV3Qb66 via @MailOnline		2021-05-28 21:48:57	jack nicholson german company using deepfake technology seamlessly dub via mailonline	0.05	1
1153	962	HvmizK	Chicago, IL	@Breaking911 This shit looks like a deepfake		2021-05-28 21:33:58	breaking shit looks like deepfake	-0.2	-1
1154	963	pousivuitton	5'3	is this a doja deepfake https://t.co/j5Lg043QJC		2021-05-28 21:30:20	doja deepfake	0.0	0
1155	964	peterdelevett	Silicon Valley, California	@labecs Putin could roll tanks down Pennsylvania Avenue, and Mitch and Marge would go on Faux Newsmax to insist the… https://t.co/RZBWCfs0Ml		2021-05-28 21:06:07	labecs putin could roll tanks pennsylvania avenue mitch marge would faux newsmax insist	0.0	0
1156	965	MomentaGroup	London	Businesses need to be prepared for this disruption and consider whether insurance assets will respond. #Deepfake… https://t.co/JFuXGZ0yAZ		2021-05-28 21:00:08	businesses need prepared disruption consider whether insurance assets respond deepfake	0.0	0
1157	966	courosa	U. of Regina; Treaty Four	"Deepfake pornography could become an 'epidemic', expert warns" https://t.co/gAa8Xvhf7d #digcit		2021-05-28 20:36:57	deepfake pornography could become epidemic expert warns digcit	0.0	0
1158	967	caitlin__kelly	New York, NY	Not WIRED's only story on the power of maps today, either. Here's @willknight on deepfake maps https://t.co/x3ju8XW3eL		2021-05-28 20:22:21	wired story power maps today either willknight deepfake maps	0.0	0
1159	968	While_NEWS		Deepfake pornography could become an ‘epidemic’, expert warns https://t.co/NFaVmEZxYK		2021-05-28 19:45:16	deepfake pornography could become epidemic expert warns	0.0	0
1160	969	thefuturemktg	Toronto	A future world where iconic stars from the past are part of campaigns is no longer a dream. With technology, data a… https://t.co/9JNV6SQKNc		2021-05-28 19:35:00	future world iconic stars past part campaigns longer dream technology data	0.08333333333333333	1
1161	970	suckacockfiat	Cryptopia	@Alice_comfy this a deepfake? I hope so jeez		2021-05-28 19:07:23	alice_comfy deepfake hope jeez	0.0	0
1162	971	FreeTwatter		@shannonrwatts That's not what I heard, and the quality is bad enough to be a deepfake, silly Liberty-hater. If you… https://t.co/t8dz7FNli8		2021-05-28 19:00:15	shannonrwatts heard quality bad enough deepfake silly liberty hater	-0.3999999999999999	-1
1163	972	facemagic_app		Hugh Skinner is shocked! Do you see that?😆 ⠀ Comment if you’re ready to join Arwen’s crew!👊#facemagic 🤙… https://t.co/SYFWjFwpww		2021-05-28 19:00:01	hugh skinner shocked see comment ready join arwen crew facemagic	-0.24999999999999997	-1
1164	973	m_a_calderon	Mexicali, Baja California	@monerohernandez Hasta parece Deepfake		2021-05-28 18:59:33	monerohernandez hasta parece deepfake	0.0	0
1165	974	ndredman	Newcastle, Australia	Top story: Deepfake Maps Could Really Mess With Your Sense of the World | WIRED https://t.co/BoCQrK5xUr, see more https://t.co/RZR4M6cwhw		2021-05-28 18:55:32	top story deepfake maps could really mess sense world wired see	0.1625	1
1166	975	sht33v	The Village	@ShayRaeInGame @dastardlyboi Someone make a deepfake to make Daniel Craig say this		2021-05-28 18:47:59	shayraeingame dastardlyboi someone make deepfake make daniel craig say	0.0	0
1167	976	CyberSecDN		Deepfake Attacks Are About to Surge, Experts Warn https://t.co/mm25fVb99r #Threatpost via @SecurityNewsbot		2021-05-28 18:46:54	deepfake attacks surge experts warn threatpost via securitynewsbot	0.0	0
1168	977	zaibatsu	Minneapolis / TwinCities / MN	Deepfake Maps Could Really Mess With Your Sense of the World https://t.co/92K86ALsnx https://t.co/ijg3aLBtud		2021-05-28 18:37:34	deepfake maps could really mess sense world	-0.175	-1
1169	978	thegooglecar	Nevada USA	Technology: Deepfake pornography could become an 'epidemic', expert warns https://t.co/o7cA4hkgQg		2021-05-28 18:20:04	technology deepfake pornography could become epidemic expert warns	0.0	0
1170	979	NebtixDigital	Nigeria.	Deepfake pornography could become an 'epidemic', expert warns https://t.co/L8vTzy0OBS		2021-05-28 18:19:33	deepfake pornography could become epidemic expert warns	0.0	0
1171	980	Nixi26James	Exeter, England	Had a lovely day on campus @UniofExeter and whilst there I received some great feedback and marks(76) on my deepfak… https://t.co/mDxvmQaA3Y		2021-05-28 18:19:32	lovely day campus uniofexeter whilst received great feedback marks deepfak	0.65	1
1172	981	RustyDiamond0	Parts Unknown	@danghbq Dude, ai, deepfake, and it can be done.		2021-05-28 18:15:47	danghbq dude deepfake done	0.0	0
1173	982	icastx	Mumbai, India	Deepfake pornography could become an 'epidemic', expert warns https://t.co/TsF7kIOiaw https://t.co/z5mXUxjlZy		2021-05-28 18:03:03	deepfake pornography could become epidemic expert warns	0.0	0
1174	983	analysees	London (Serving Globally)	Deepfake pornography could become an 'epidemic', expert warns https://t.co/cCvjrImJrx https://t.co/N2xEvC8UsT https://t.co/ApIsFSHmPH		2021-05-28 18:03:03	deepfake pornography could become epidemic expert warns	0.0	0
1175	984	WoggleF	Oz / Genoma / Earth	@Dragao110 @nomadsoj Cgi deepfake "hot woke chick"		2021-05-28 18:01:57	dragao nomadsoj cgi deepfake hot woke chick	0.25	1
1176	985	_garyroberts	Victoria, BC	Deepfake technology has enabled important advances in artistic expression, filmmaking, education, accessibility, an… https://t.co/YzfxFcGIqA		2021-05-28 18:01:35	deepfake technology enabled important advances artistic expression filmmaking education accessibility	0.3666666666666667	1
1177	986	realmarkpires	Fairfield, CT	Check out my deepfake of Christopher Walken! @getimpressions #impressionsapp https://t.co/I5xQkQSsqd		2021-05-28 17:59:06	check deepfake christopher walken getimpressions impressionsapp	0.0	0
1178	987	NewVirginiaBot		TH Dame Sophia Albina DCSM is an obvious Deepfake.		2021-05-28 17:58:22	dame sophia albina dcsm obvious deepfake	0.0	0
1179	988	xoinxs	stupid, tx	@shalissaboochie its a dark web deepfake 🤫		2021-05-28 17:55:59	shalissaboochie dark web deepfake	-0.15	-1
1180	989	P0W3RCH4NN3L	𝕄𝕪𝕤𝕥𝕖𝕣𝕪𝕝𝕒𝕟𝕕	@reface_app Another app after #deepfake to cheat the world... they have to ban and block these apps @AppStore		2021-05-28 17:47:13	reface_app another app deepfake cheat world ban block apps appstore	0.0	0
1181	990	Stubstub13	Indianapolis, IN	@coopercooperco Cesar Romero deepfake, it will be so good you’ll actually believe it’s him in all his mustachioed glory.		2021-05-28 17:34:15	coopercooperco cesar romero deepfake good actually believe mustachioed glory	0.35	1
1182	991	hyejoowols	she | her	i’m actually going to hack every computer in the world, find the files for this, deepfake the lead actress’ face to… https://t.co/UZ94HH0TAn		2021-05-28 17:20:36	actually going hack every computer world find files deepfake lead actress face	0.0	0
1183	992	Techfastly1	New York, US	Dealing with fake news is a constant trouble. Can AI tools help detect fake news? Or even better can they replace t… https://t.co/vTlUkawcd8		2021-05-28 17:14:40	dealing fake news constant trouble tools help detect fake news even better replace	-0.13999999999999999	-1
1184	993	nathan_p_silva	territorio kaingang roubado	@VANDlETER omg a vfx artist should deepfake sam as diana in all dceu movies 😭😭😭		2021-05-28 17:08:11	vandleter omg vfx artist deepfake sam diana dceu movies	0.0	0
1185	994	Blogging__Guide	Washington, DC	What is a Deepfake? https://t.co/7dwcuDcaTC #deepfake #technology #future #ai #machinelearning #deeplearning #business		2021-05-28 17:03:28	deepfake deepfake technology future machinelearning deeplearning business	0.0	0
1186	995	shehzadyounis	Thinkstan	Image-manipulation tools made possible by AI may make it harder to accept images at face value. https://t.co/1Cfc2SDLqo		2021-05-28 17:01:12	image manipulation tools made possible may make harder accept images face value	-0.05	-1
1187	996	DSD02541556	Planet Earth	@SheepRusty @SpeakerPelosi This is what happens when you let scandalmongers, con artists, and other varieties of sc… https://t.co/L6sJVezRdx		2021-05-28 16:50:51	sheeprusty speakerpelosi happens let scandalmongers con artists varieties	0.0	0
1188	997	ppjkis	london	Deepfake pornography could become an 'epidemic', expert warns. It’s being used as a weapon &amp; therefore it should be… https://t.co/Q2Kb3mam7x		2021-05-28 16:50:07	deepfake pornography could become epidemic expert warns used weapon amp therefore	0.0	0
1189	998	M0RGDiddy	Nanya Biz-Ness	@VINZVANGO @CrownGamer901 Yeah, I encouraged them to hang the keys up &amp; retire. Sorry. We all felt it was for the b… https://t.co/wxJztw5VVx		2021-05-28 16:34:44	vinzvango crowngamer yeah encouraged hang keys amp retire sorry felt	-0.5	-1
1190	999	KnowTechie	Boston, MA	This deepfake Tom Cruise is so real it will have you questioning reality https://t.co/UfYPoRsDis https://t.co/Ta668KjAlu		2021-05-28 16:30:53	deepfake tom cruise real questioning reality	0.2	1
1191	1000	Josiah_Motley	Danville, VA	So this is how the world ends, not with a bang but with deepfake Tom Cruise. https://t.co/Tnua3c5uHR via @KnowTechie		2021-05-28 16:30:50	world ends bang deepfake tom cruise via knowtechie	0.0	0
1192	1001	NcsVentures	Atlanta, GA	Deepfake Maps Could Really Mess With Your Sense of the World | #socialmedia https://t.co/f16DVENVgb		2021-05-28 16:30:37	deepfake maps could really mess sense world socialmedia	-0.175	-1
1193	1002	GregoryDEvans	United States	Deepfake Maps Could Really Mess With Your Sense of the World | #socialmedia https://t.co/Paf2MLdoMi		2021-05-28 16:30:36	deepfake maps could really mess sense world socialmedia	-0.175	-1
1194	1003	Nod641	South of Glasgow	#Deepfake gets better and better. https://t.co/b2ALQ6znT2		2021-05-28 16:24:53	deepfake gets better better	0.5	1
1195	1004	DekonYT	Pharaoh forged in Viking land	I KNOW U ALREADY SEEN THE NEWS!🔥 This just my quick thoughts / reaction on Merle Dandridge being cast in The Last o… https://t.co/KfEMmPNSrH		2021-05-28 16:22:20	know already seen news quick thoughts reaction merle dandridge cast last	0.16666666666666666	1
1196	1005	juanpablobarnes		The genesis of a collection! Here's its first born NFT. Richard Feynman minted and brought back from the dead with… https://t.co/gcajC51NPP		2021-05-28 16:19:56	genesis collection first born nft richard feynman minted brought back dead	0.016666666666666663	1
1197	1006	EnjoyDigitAll	Paris and all around the world	(#AI) #Deepfake Maps Could Really Mess With Your Sense of the World 🌎 v/ @WIRED - https://t.co/DjARodKUVh https://t.co/tcFLF3zvj2		2021-05-28 16:11:03	deepfake maps could really mess sense world wired	-0.175	-1
1198	1007	jalapeno_is	Doncaster, England	#CyberCriminals are developing Deepfake technology to bypass biometric security protections, giving them ammunitio… https://t.co/kGOvCXAAra		2021-05-28 16:00:53	cybercriminals developing deepfake technology bypass biometric security protections giving ammunitio	0.0	0
1199	1008	Dizzedcom	New York City	Deepfake Maps Could Really Mess With Your Sense of the World https://t.co/D8hotSRSi1		2021-05-28 15:57:40	deepfake maps could really mess sense world	-0.175	-1
1200	1009	EmpowerTheUser	Dublin, Ireland	Deepfakes are becoming the hot new corporate training tool https://t.co/GsUkewwY6C		2021-05-28 15:53:59	deepfakes becoming hot new corporate training tool	0.20909090909090908	1
1201	1010	WIRED	San Francisco/New York	Image-manipulation tools made possible by AI may make it harder to accept images at face value. https://t.co/8MGl2HXmA0		2021-05-28 15:51:04	image manipulation tools made possible may make harder accept images face value	-0.05	-1
1202	1011	Human80543969	Hyper-Sexist Gender Shredder	@hidden__robin Someone needs to put that image of him through a deepfake ai to make it a trollface		2021-05-28 15:49:18	hidden__robin someone needs put image deepfake make trollface	0.0	0
1203	1012	ScottThurm	San Francisco	Beijing in Tacoma? Researchers used deepfake techniques to make maps that could confuse or misinform… https://t.co/dXC4XVZOl7		2021-05-28 15:33:52	beijing tacoma researchers used deepfake techniques make maps could confuse misinform	0.0	0
1204	1013	sanalnly	Dubai, United Arab Emirates	Satellite images showing the expansion of large detention camps in Xinjiang, China, between 2016 and 2018 provided… https://t.co/UsfmymISHK		2021-05-28 15:30:13	satellite images showing expansion large detention camps xinjiang china provided	0.21428571428571427	1
1205	1014	vidavatar		Me when my parents leave🙌🏻 Express yourself @Vidavatar 👉🏻https://t.co/iXTJTCv1wc . . . . . #avatarify #deepfake… https://t.co/kctWJmp4CH		2021-05-28 15:30:01	parents leave express vidavatar avatarify deepfake	0.0	0
1206	1015	jaygavin	London	New report into deepfake videos released by @axelspringer_EN @freetechacademy: https://t.co/jV1obKPwsB https://t.co/CIxwZpEPRN		2021-05-28 15:22:46	new report deepfake videos released axelspringer_en freetechacademy	0.13636363636363635	1
1207	1016	HugoMeijers	Netherlands	The Final Reckoning of the Stanford Prison Saga Part 2: David Eshleman’s deepfake is out now. Scrutinizing the fac… https://t.co/E5gRWThEUo		2021-05-28 15:19:42	final reckoning stanford prison saga part david eshleman deepfake scrutinizing fac	0.0	0
1208	1017	dancharvey	London, England	Deepfake Maps Could Really Mess With Your Sense of the World https://t.co/jxadkigYHe		2021-05-28 15:10:03	deepfake maps could really mess sense world	-0.175	-1
1209	1018	AutismHannibal	Not California (luckily)	@DavidBHayter @THR There will never be anyone who could replace or reach you as Solid Snake/Big Boss, I'll just dee… https://t.co/N8o7EKHs8x		2021-05-28 15:07:43	davidbhayter thr never anyone could replace reach solid snake big boss dee	0.0	0
1210	1019	SoussOnline	Agadir - Amsterdam	#Deepfake #Maps Could Really Mess With Your Sense of the World : https://t.co/eTXvrfhDbZ #AI		2021-05-28 14:53:55	deepfake maps could really mess sense world	-0.175	-1
1211	1020	arjunaskykok	Jakarta, Indonesia	One of the silly things is Deepfake technology. Look at these Deepfake Tom Cruise videos. It's silly. It makes peop… https://t.co/ugdcGil1wO		2021-05-28 14:53:39	one silly things deepfake technology look deepfake tom cruise videos silly makes peop	-0.5	-1
1212	1021	ArtsJournalNews	Seattle, WA	Fear Of Deepfakes May Be Causing More Problems Than Deepfakes Themselves Are: Simon V.Z. Wood: “Searching for evi… https://t.co/bwfzyWzWIl		2021-05-28 14:52:18	fear deepfakes may causing problems deepfakes simon wood searching evi	0.0	0
1213	1022	PrinceLEGOset	Chelmsford, MA	@ryanqnorth Even with his distinct voice my brain still can't process it as actually him. It's like the polar opposite of a deepfake.		2021-05-28 14:50:55	ryanqnorth even distinct voice brain still process actually like polar opposite deepfake	0.05416666666666667	1
1214	1023	VeteranAlliance	Washington, DC	Deepfake Maps Could Really Mess With Your Sense of the World https://t.co/vPVMGfENP8 https://t.co/THquYflgbg		2021-05-28 14:44:08	deepfake maps could really mess sense world	-0.175	-1
1215	1024	MicroJobsKing	Windermere, FL	Deepfake Maps Could Really Mess With Your Sense of the World https://t.co/8yhDZeyfHF https://t.co/4KRsidGBzm		2021-05-28 14:44:08	deepfake maps could really mess sense world	-0.175	-1
1216	1025	ratemytopics		Deepfake pornography could become an ‘epidemic’, expert warns https://t.co/gYcUx2hYhD		2021-05-28 14:41:19	deepfake pornography could become epidemic expert warns	0.0	0
1217	1026	TarynReed85		@DJcalligraphy @WakeupPeople17 @JackPosobiec Nice try sweetie but go back to posting Russian deepfake pics a less t… https://t.co/r86XAuuWbB		2021-05-28 14:38:24	djcalligraphy wakeuppeople jackposobiec nice try sweetie back posting russian deepfake pics less	0.10833333333333334	1
1218	1027	daniel__klaus	Augsburg, Bayern	Interesting #deepfake experiment: Former US President Barack Obama calls Donald Trump an idiot. David Beckham talk… https://t.co/HfYO4q2Dns		2021-05-28 14:34:49	interesting deepfake experiment former president barack obama calls donald trump idiot david beckham talk	-0.10000000000000002	-1
1219	1028	AutomationWorkz	Detroit, MI	Deepfake Maps Could Really Mess With Your Sense of the World https://t.co/Imd3hh51jA		2021-05-28 14:16:32	deepfake maps could really mess sense world	-0.175	-1
1220	1029	15MinuteNewsTec		Deepfake Maps Could Really Mess With Your Sense of the World https://t.co/7ThKQfPnnD #Technology		2021-05-28 14:12:46	deepfake maps could really mess sense world technology	-0.175	-1
1221	1030	DaanWeggemans	Leiden	A thought: deepfake may not only be problematic because of its potential to frame people wrongly. When it would bec… https://t.co/XuQukjahdT		2021-05-28 14:07:46	thought deepfake may problematic potential frame people wrongly would bec	-0.25	-1
1222	1031	boblindsay	Island of Lost Boys	Who needs “Deepfake”? The old flat out lie seems to still suck in enough fools.		2021-05-28 14:02:38	needs deepfake old flat lie seems still suck enough fools	0.025000000000000005	1
1223	1032	ogalinski	Campeche, Campeche, México	Deepfake Maps Could Really Mess With Your Sense of the World https://t.co/gtxiKJTFRD #tech		2021-05-28 14:00:47	deepfake maps could really mess sense world tech	-0.175	-1
1224	1033	ZindiAfrica		Have you heard of "deepfake geography" or "location-spoofing"? Well it is fast becoming a problem. Learn more on wh… https://t.co/1xCXWQSnUO		2021-05-28 14:00:23	heard deepfake geography location spoofing well fast becoming problem learn	0.325	1
1225	1034	KevinNoel		Deepfake technology is a problem. https://t.co/HM4R4KTpUr		2021-05-28 13:58:04	deepfake technology problem	0.0	0
1226	1035	Happy_Flowers9		Deepfake Maps Could Really Mess With Your Sense of the World https://t.co/RkdOZAR4WF https://t.co/YTbegzxsb7		2021-05-28 13:57:16	deepfake maps could really mess sense world	-0.175	-1
1227	1036	JatechUK	Bridgwater, England	New deepfake #technology allows Robert De Niro to deliver his famous line from Taxi Driver in flawless German—with… https://t.co/B6KSsdEayw		2021-05-28 13:55:05	new deepfake technology allows robert niro deliver famous line taxi driver flawless german	0.40909090909090906	1
1228	1037	MAXlMILlAN		@OnwenuRG1 Is this real or a deepfake		2021-05-28 13:51:26	onwenurg real deepfake	0.2	1
1229	1038	funnehmemerbot	Krewnada	I've uploaded a new vid, check it out! sussy baka mitai (dame da ne deepfake meme) #shorts | https://t.co/uEFRwbu8gj #krewreacts		2021-05-28 13:51:03	uploaded new vid check sussy baka mitai dame deepfake meme shorts krewreacts	0.13636363636363635	1
1230	1039	Lesh3nka	Luna	@SigmaMaleChad Yep. And they're partially right. Duplicating frames in video to change how it flows has caused some… https://t.co/c4Q8AY3Fd0		2021-05-28 13:48:48	sigmamalechad yep partially right duplicating frames video change flows caused	0.2857142857142857	1
1231	1040	HagenConnell	United States	@Maud3st @theneedledrop we starving so bad that deepfake among us kanye is fire		2021-05-28 13:37:25	maudst theneedledrop starving bad deepfake among kanye fire	-0.6999999999999998	-1
1232	1041	gabrielmahia	United States	Deepfake Maps Could Really Mess With Your Sense of the World https://t.co/Imcjwmbv2C		2021-05-28 13:36:58	deepfake maps could really mess sense world	-0.175	-1
1233	1042	Real_aMac	Austria	I find it funny how my first claim to fame was making a Nicholas Deorio cum zone deepfake		2021-05-28 13:36:20	find funny first claim fame making nicholas deorio cum zone deepfake	0.25	1
1234	1043	PrivacyDigest	Big Apple	Deepfake Maps Could Really Mess With Your Sense of the World Researchers applied AI techniques to make portions of… https://t.co/6ypTwiOIGi		2021-05-28 13:36:16	deepfake maps could really mess sense world researchers applied techniques make portions	-0.175	-1
1235	1044	NL_Times	The Netherlands	Russian pranksters release video of "deepfake" meeting with Dutch MP's https://t.co/UiqDTyONA8		2021-05-28 13:31:33	russian pranksters release video deepfake meeting dutch	0.0	0
1236	1045	Michalhaviar3	Bratislava	As with deepfake video clips that purport to show people in compromising situations, such imagery could mislead gov… https://t.co/1ZZUa1OHFT		2021-05-28 13:29:13	deepfake video clips purport show people compromising situations imagery could mislead gov	0.0	0
1237	1046	newslanes	United Kingdom	Deepfake Maps Could Really Mess With Your Sense of the World https://t.co/ONtta78ErK		2021-05-28 13:22:11	deepfake maps could really mess sense world	-0.175	-1
1238	1047	EbrahimRaeid	Virginia	@SnakeEetr @ShinjiTheCuban Next time someone sends me that Trotsky deepfake video, I'm sending them this.		2021-05-28 13:11:23	snakeeetr shinjithecuban next time someone sends trotsky deepfake video sending	0.0	0
1239	1048	LNPDigital	Las Vegas • New York • International	#Technology Deepfake Maps Could Really Mess With Your Sense of the World https://t.co/YfHzjN5fgE #Info		2021-05-28 13:09:27	technology deepfake maps could really mess sense world info	-0.175	-1
1240	1049	frad_fradi	Ζωγράφου	The Deepfake Experiment https://t.co/eTpLsghORR		2021-05-28 13:00:49	deepfake experiment	0.0	0
1241	1050	butchmoe	he/it/she FEMALE 18+ TO FOLLOW	why does chandler look more and more like a deepfake of himself as he ages https://t.co/SEsCFDbiH5		2021-05-28 12:55:56	chandler look like deepfake ages	0.0	0
1242	1051	sigmaseisas	Toscana | Liguria	Deepfake Maps Could Really Mess With Your Sense of the World: Researchers applied AI techniques to make portions of… https://t.co/XorRqNqFRZ		2021-05-28 12:51:33	deepfake maps could really mess sense world researchers applied techniques make portions	-0.175	-1
1243	1052	JOPPLE9	日本(東京、神奈川、大阪、京都、福岡、熊本)	Deepfake Maps Could Really Mess With Your Sense of the World https://t.co/kzwu7sajWv https://t.co/u5fWlMFHOX		2021-05-28 12:51:15	deepfake maps could really mess sense world	-0.175	-1
1244	1053	Transform_Sec	London, England	#Deepfake Attacks Are About to Surge, Experts Warn &gt; https://t.co/XD5BMPuTXM via @ThreatPost #cybersecurity… https://t.co/DFTtTNfC25		2021-05-28 12:45:11	deepfake attacks surge experts warn via threatpost cybersecurity	0.0	0
1245	1054	amutter	On top	No need to AI in dutch parliament. Normal intelligence will do. Deepfake? No just a joker in a bathrobe. https://t.co/NrRTHobEPb		2021-05-28 12:40:18	need dutch parliament normal intelligence deepfake joker bathrobe	0.15	1
1246	1055	BBCScotNine	Scotland, United Kingdom	📍Deepfake pornography could become an 'epidemic', expert warns. You can watch #TheNine's investigation into the ri… https://t.co/2fLxevgaPZ		2021-05-28 12:39:37	deepfake pornography could become epidemic expert warns watch thenine investigation	0.0	0
1247	1056	NewVirginiaBot		HH Sen. Jacob Valentine is an obvious Deepfake.		2021-05-28 12:26:00	sen jacob valentine obvious deepfake	0.0	0
1248	1057	RivmarkM	Nigeria	Deepfake Maps Could Really Mess With Your Sense of the World Researchers applied AI techniques to make portions of… https://t.co/uHA7jYUzwS		2021-05-28 12:16:47	deepfake maps could really mess sense world researchers applied techniques make portions	-0.175	-1
1249	1058	RivmarkM	Nigeria	Deepfake pornography could become an 'epidemic', expert warns A leading legal expert says new technology makes it m… https://t.co/xmPR8cxiXb		2021-05-28 12:16:45	deepfake pornography could become epidemic expert warns leading legal expert says new technology makes	0.16818181818181818	1
1250	1059	stealyoredbull	Mother fuckin Chi-town	@Tuukka97 @Tangul_Bei @Anothergreen with the Lenin deepfake, yes. but the original clip is that dude from TYT and u… https://t.co/Hj8YXpXzgB		2021-05-28 12:14:48	tuukka tangul_bei anothergreen lenin deepfake yes original clip dude tyt	0.375	1
1251	1060	wedoapps	Milton Keynes & Hull - Yorkshire	Deepfake Maps Could Really Mess With Your Sense of the World https://t.co/dF0ldryvNx https://t.co/h1iRJpmUfi		2021-05-28 12:14:06	deepfake maps could really mess sense world	-0.175	-1
1252	1061	ilceruttino	Milan	Deepfake Maps Could Really Mess With Your Sense of the World #MachineLearning #learning https://t.co/6wWV7HXrTj		2021-05-28 12:09:11	deepfake maps could really mess sense world machinelearning learning	-0.175	-1
1253	1062	CeptBiro	Canada	Deepfake Maps Could Really Mess With Your Sense of the World https://t.co/dMvIeHWNsj #Infosec #Secinfo #Security… https://t.co/Utl1IyDPPq		2021-05-28 12:02:39	deepfake maps could really mess sense world infosec secinfo security	-0.175	-1
1254	1063	DavidSmithGFF	London, UK	This startup wants to #deepfake clone your voice and sell it to the highest bidder. https://t.co/70568TIM2l #media #Privacy		2021-05-28 12:02:30	startup wants deepfake clone voice sell highest bidder media privacy	0.2	1
1255	1064	smboro	Ithaca NY	Deepfake Maps Could Really Mess With Your Sense of the World - some interesting examples of fake maps “AI can learn… https://t.co/mcXpLJIw4W		2021-05-28 12:00:04	deepfake maps could really mess sense world interesting examples fake maps learn	-0.05833333333333333	-1
1256	1065	evilprank	Russian Federation	@TonyvanderTogt Are you sure it's her and not deepfake? 😀		2021-05-28 11:58:21	tonyvandertogt sure deepfake	0.5	1
1257	1066	arjunaskykok	Jakarta, Indonesia	A clone of https://t.co/1iK8qLMDSO but we can mint the memes into the blockchain. Meme economy FTW! Of couse, we ca… https://t.co/rxFhf793fm		2021-05-28 11:55:58	clone mint memes blockchain meme economy ftw couse	0.0	0
1258	1067	DataAugmented		Deepfake Maps Could Really Mess With Your Sense of the World https://t.co/HmlMzU4YzS #AIHub/Technology/Machinelearning #AIHub/Sector/Defense		2021-05-28 11:55:49	deepfake maps could really mess sense world aihub technology machinelearning aihub sector defense	-0.175	-1
1259	1068	gardling		@shiftpo @BHoarder1 Could be many different possibilities. Maybe Craig doesn’t exist and it’s all deepfake. Maybe h… https://t.co/TH0IWiglvj		2021-05-28 11:53:32	shiftpo bhoarder could many different possibilities maybe craig exist deepfake maybe	0.25	1
1260	1069	VampirSexKttns	Global	Deepfake Maps Could Really Mess With Your Sense of the World https://t.co/wxOZH91OuX #nft #global… https://t.co/aTzuGMCoor		2021-05-28 11:51:50	deepfake maps could really mess sense world nft global	-0.0875	-1
1261	1070	gioiamarco	20821 Meda (MB) - Italia	Deepfake Maps Could Really Mess With Your Sense of the World https://t.co/Le4pS21aHM https://t.co/E48T2XPxc5		2021-05-28 11:49:38	deepfake maps could really mess sense world	-0.175	-1
1262	1071	ReneRobichaud	Canada	Deepfake Maps Could Really Mess With Your Sense of the World https://t.co/aFfEszPFHr #Infosec #Secinfo #Security… https://t.co/nNwTZHzPAC		2021-05-28 11:46:28	deepfake maps could really mess sense world infosec secinfo security	-0.175	-1
1263	1072	arjunaskykok	Jakarta, Indonesia	A DeepFake based product. I'm inspired by DeepFake Tom Cruise: https://t.co/pQUIs9exOJ DeepFake tech enables peop… https://t.co/SA5Qnr5aW3		2021-05-28 11:46:25	deepfake based product inspired deepfake tom cruise deepfake tech enables peop	0.0	0
1264	1073	einarmorillo	Valencia, España	#tech #technology #news Deepfake Maps Could Really Mess With Your Sense of the World https://t.co/jQ6VZR1tVl		2021-05-28 11:43:26	tech technology news deepfake maps could really mess sense world	-0.175	-1
1265	1074	EpidPublisher	Look here 👉	Deepfake Maps Could Really Mess With Your Sense of the World More medical news at https://t.co/HFclW5krA3… https://t.co/ybaee9jrmS		2021-05-28 11:41:09	deepfake maps could really mess sense world medical news	-0.0875	-1
1266	1075	amir_dekel_atl	Atlanta	@UmustBkiddingME @gtconway3d Was this filmed in a parallel universe? Is it deepfake? Man in the high tower sort of thing?		2021-05-28 11:37:26	umustbkiddingme gtconwayd filmed parallel universe deepfake man high tower sort thing	0.08	1
1267	1076	Tech_BWR		Deepfake pornography could become an 'epidemic', expert warns https://t.co/dISyzySwWJ		2021-05-28 11:36:03	deepfake pornography could become epidemic expert warns	0.0	0
1268	1077	PC_ExpertOnline		Deepfake Maps Could Really Mess With Your Sense of the World https://t.co/QrkZtGro8c		2021-05-28 11:34:00	deepfake maps could really mess sense world	-0.175	-1
1269	1078	Lil_Nerd_Face	Antarctica	Deepfake Maps Could Really Mess With Your Sense of the World https://t.co/88qX7KKfWN #news #technology #trends #future #innovation #technews		2021-05-28 11:32:02	deepfake maps could really mess sense world news technology trends future innovation technews	-0.0875	-1
1270	1079	jonesthescribe	Doncaster	Before getting drawn into a back-and-forth with one of these clowns, always worth checking their profile pic with… https://t.co/SMhvw5NC3W		2021-05-28 11:31:13	getting drawn back forth one clowns always worth checking profile pic	0.15	1
1271	1080	losgranos	Information for the Masses	Deepfake Maps Could Really Mess With Your Sense of the World https://t.co/JQiGiVEicC		2021-05-28 11:29:11	deepfake maps could really mess sense world	-0.175	-1
1272	1081	sbaycheng	Toronto, Ontario	“the media industry has found some more practical (and less sinister) applications, such as using face swaps to cra… https://t.co/EmSKeMkxa2		2021-05-28 11:29:00	media industry found practical less sinister applications using face swaps cra	-0.3333333333333333	-1
1273	1082	anith	Doha, Qatar	Deepfake Maps Could Really Mess With Your Sense of the World https://t.co/7ih2Knfw5h		2021-05-28 11:26:38	deepfake maps could really mess sense world	-0.175	-1
1274	1083	NigelFenwick	Cambridge, MA, USA	Deepfake pornography could become an 'epidemic', expert warns https://t.co/caBZIde7sH #Technology https://t.co/goT4IjRNn7		2021-05-28 11:26:03	deepfake pornography could become epidemic expert warns technology	0.0	0
1275	1084	anith	Doha, Qatar	Deepfake Maps Could Really Mess With Your Sense of the World https://t.co/VELPkeb3QE		2021-05-28 11:25:57	deepfake maps could really mess sense world	-0.175	-1
1276	1085	AbaddeConsult	Estonia	Deepfake Maps Could Really Mess With Your Sense of the World link: 60ad8d725cc021afbbe8fa8b #technology #tech… https://t.co/AgVuZ9Bdrb		2021-05-28 11:23:46	deepfake maps could really mess sense world link addccafbbefab technology tech	-0.175	-1
1277	1086	Sciencestweet		New: Deepfake Maps Could Really Mess With Your Sense of the World https://t.co/M1T5W2BtlF		2021-05-28 11:21:52	new deepfake maps could really mess sense world	-0.019318181818181818	-1
1278	1087	MapEngArch		Deepfake Maps Could Really Mess With Your Sense of the World https://t.co/lyuSGCcsFF		2021-05-28 11:21:30	deepfake maps could really mess sense world	-0.175	-1
1279	1088	x_v_x_x_v_x	宮城県気仙沼市舘山1-1-14 ☎︎0226-23-3883	Deepfake Maps Could Really Mess With Your Sense of the World https://t.co/phaqN0G5pw		2021-05-28 11:20:14	deepfake maps could really mess sense world	-0.175	-1
1280	1089	CherryLoudon	Global	Deepfake Maps Could Really Mess With Your Sense of the World https://t.co/jwxSuJwN1W		2021-05-28 11:17:29	deepfake maps could really mess sense world	-0.175	-1
1281	1090	GoCatGo	Denver, Colorado	New post: "Deepfake Maps Could Really Mess With Your Sense of the World" https://t.co/j2zFmdrCyC		2021-05-28 11:17:27	new post deepfake maps could really mess sense world	-0.019318181818181818	-1
1282	1091	pvp4science	Oregon, USA	Deepfake Maps Could Really Mess With Your Sense of the World https://t.co/czyFvdEE3B | Wired - Business.		2021-05-28 11:16:20	deepfake maps could really mess sense world wired business	-0.175	-1
1283	1092	BLACKFOXbiz		Deepfake Maps Could Really Mess With Your Sense of the World - https://t.co/6JcZBvWecX		2021-05-28 11:15:23	deepfake maps could really mess sense world	-0.175	-1
1284	1093	XRARVR1		Deepfake Maps Could Really Mess With Your Sense of the World https://t.co/diK4UElIEf		2021-05-28 11:12:41	deepfake maps could really mess sense world	-0.175	-1
1285	1094	2v9uaBOI8nPeyoz	Tokyo,Japan	Deepfake Maps Could Really Mess With Your Sense of the World https://t.co/3OOOUiZ5uf		2021-05-28 11:12:41	deepfake maps could really mess sense world	-0.175	-1
1286	1095	InfoSecPhysa	Paris, France	WIRED posted "Deepfake Maps Could Really Mess With Your Sense of the World" See full original article:… https://t.co/U98yB2RWoA		2021-05-28 11:11:09	wired posted deepfake maps could really mess sense world see full original article	0.18333333333333335	1
1287	1096	feedasTN		Deepfake Maps Could Really Mess With Your Sense of the World Researchers applied AI techniques to make portions of… https://t.co/MZEbMwM0uK		2021-05-28 11:11:07	deepfake maps could really mess sense world researchers applied techniques make portions	-0.175	-1
1288	1097	mshwire		New post: "Deepfake Maps Could Really Mess With Your Sense of the World" https://t.co/AvAFfldTiL		2021-05-28 11:10:15	new post deepfake maps could really mess sense world	-0.019318181818181818	-1
1289	1098	octaviorojas	Madrid	Deepfake Maps Could Really Mess With Your Sense of the World https://t.co/wNhAjV5IO2 https://t.co/8iG5MVqD7R		2021-05-28 11:10:15	deepfake maps could really mess sense world	-0.175	-1
1290	1099	WIREDTransport	San Francisco, CA	Deepfake Maps Could Really Mess With Your Sense of the World https://t.co/DDgDLPb1Mx		2021-05-28 11:03:54	deepfake maps could really mess sense world	-0.175	-1
1291	1100	WIREDBusiness	New York / San Francisco	Researchers applied AI techniques to make portions of Seattle look more like Beijing. Such imagery could mislead go… https://t.co/c4NybAXpxa		2021-05-28 11:03:54	researchers applied techniques make portions seattle look like beijing imagery could mislead	0.0	0
1292	1101	backchnnl	San Francisco, CA	Deepfake Maps Could Really Mess With Your Sense of the World https://t.co/6jEB1x1nwz		2021-05-28 11:03:54	deepfake maps could really mess sense world	-0.175	-1
1293	1102	iShujaAhmedCh	Dubai, UAE	Deepfake Maps Could Really Mess With Your Sense of the World - Researchers applied AI techniques to make portions o… https://t.co/ifACODXJgh		2021-05-28 11:03:27	deepfake maps could really mess sense world researchers applied techniques make portions	-0.175	-1
1294	1103	AliSanPlanet	Londres	@FaizaanGani @twitt3rmitch Ahaha someone needs to deepfake him saying that😭		2021-05-28 11:03:12	faizaangani twittrmitch ahaha someone needs deepfake saying	0.0	0
1295	1104	DataAugmented		Deepfake Maps Could Really Mess With Your Sense of the World https://t.co/HmlMzTNnbi #AIHub/Technology/Machinelearning #AIHub/Sector/Defense		2021-05-28 11:02:29	deepfake maps could really mess sense world aihub technology machinelearning aihub sector defense	-0.175	-1
1296	1105	8EsKID		@TamsinSelbie @BBCScotNine @BBCJohnBeattie @1030 @McGlynnClare @HelenMort @CRAIGWILLIAMS4 Someone made deepfake porn of you @1030 ?		2021-05-28 11:01:35	tamsinselbie bbcscotnine bbcjohnbeattie mcglynnclare helenmort craigwilliams someone made deepfake porn	0.0	0
1297	1106	Popher	United States	There's a deepfake Tom Cruise tiktok account and if it wasn't so terrifying it'd be cool.		2021-05-28 10:30:32	deepfake tom cruise tiktok account terrifying cool	-0.325	-1
1298	1107	Carol_Must		Everyone needs to be careful with #DeepFake so I speak for regulation! - @Carol_Must 🙂🙃😁 https://t.co/SwIMC7TszK		2021-05-28 09:39:18	everyone needs careful deepfake speak regulation carol_must	-0.1	-1
1299	1108	KBCCHANNELTV		Deepfake pornography could become an 'epidemic', expert warns https://t.co/xjBaTojixg		2021-05-28 09:33:29	deepfake pornography could become epidemic expert warns	0.0	0
1300	1109	StanleyEpstein		Veritone Wants to Deepfake Clone Your Voice #Startup via https://t.co/eBW8Lmmpx7 https://t.co/ms509dT4rD		2021-05-28 09:30:13	veritone wants deepfake clone voice startup via	0.2	1
1301	1110	GRComputers	Stratford Upon Avon	Deepfake pornography could become an 'epidemic', expert warns - A leading legal expert says new technology makes it… https://t.co/0reLkSy7w7		2021-05-28 09:28:52	deepfake pornography could become epidemic expert warns leading legal expert says new technology makes	0.16818181818181818	1
1302	1111	gnesvenema	Malta / EU	I previously also took part in a consultation of the @NZParliament justice committee to bring legislation up to dat… https://t.co/xVwhOgvYws		2021-05-28 09:27:28	previously also took part consultation nzparliament justice committee bring legislation dat	-0.16666666666666666	-1
1303	1112	SHOKUNIN_STUDIO		#Deepfake combined with #ransomware means authorities need to protect citizens today, not after the problem gets ou… https://t.co/F9RrwBVeAS		2021-05-28 09:26:50	deepfake combined ransomware means authorities need protect citizens today problem gets	0.0	0
1304	1113	gnesvenema	Malta / EU	"her abuser was spoken to by the police but he has never faced any criminal charges" Most jurisdictions are not eq… https://t.co/W7TYvo4jfY		2021-05-28 09:25:22	abuser spoken police never faced criminal charges jurisdictions	-0.4	-1
1305	1114	jumio	Global	Join us in June at ACAMS' Anti-Financial Crime FinTech Summit for a panel discussion - The New Faces of Fraud: Figh… https://t.co/XUVNWFZJDr		2021-05-28 09:24:30	join june acams anti financial crime fintech summit panel discussion new faces fraud figh	0.06818181818181818	1
1306	1115	Digital_Telecom	UK, Gloucestershire	Deepfake pornography could become an ‘epidemic’, expert warns https://t.co/wgx93Y2G24		2021-05-28 09:22:44	deepfake pornography could become epidemic expert warns	0.0	0
1307	1116	antoniopavolini	rome, italy	Deepfake pornography could become an 'epidemic', expert warns https://t.co/uKwxDH6NA3		2021-05-28 09:11:04	deepfake pornography could become epidemic expert warns	0.0	0
1308	1117	digitaljobdone		Deepfake pornography could become an 'epidemic', expert warns https://t.co/fkIgFqVMak		2021-05-28 09:08:35	deepfake pornography could become epidemic expert warns	0.0	0
1309	1118	MaverickTodd	Los Angeles	Deepfake pornography could become an 'epidemic', expert warns https://t.co/mcPClJ6Osq		2021-05-28 09:04:02	deepfake pornography could become epidemic expert warns	0.0	0
1310	1119	Blogging__Guide	Washington, DC	What is a Deepfake? https://t.co/7dwcuDcaTC #deepfake #technology #future #ai #machinelearning #deeplearning #business		2021-05-28 09:00:32	deepfake deepfake technology future machinelearning deeplearning business	0.0	0
1311	1120	CARA_Tech	Cheshire East	Deepfake pornography could become an 'epidemic', expert warns - A leading legal expert says new technology makes it… https://t.co/ZANrNG5lJI		2021-05-28 08:58:42	deepfake pornography could become epidemic expert warns leading legal expert says new technology makes	0.16818181818181818	1
1312	1121	JOPPLE9	日本(東京、神奈川、大阪、京都、福岡、熊本)	Deepfake pornography could become an 'epidemic', expert warns https://t.co/pnXI510Spm https://t.co/kgc1MInYUE		2021-05-28 08:56:17	deepfake pornography could become epidemic expert warns	0.0	0
1313	1122	mikadaenovator		Deepfake pornography could become an 'epidemic', expert warns https://t.co/j7H98rmD3q https://t.co/gIkatf4Ct4		2021-05-28 08:56:02	deepfake pornography could become epidemic expert warns	0.0	0
1314	1123	post_asia		Deepfake pornography could become an ‘epidemic’, expert warns https://t.co/w9CfAVpiy7		2021-05-28 08:54:10	deepfake pornography could become epidemic expert warns	0.0	0
1315	1124	IncSpkr		Deepfake pornography could become an 'epidemic', expert warns https://t.co/BJ8enC4I5z		2021-05-28 08:52:03	deepfake pornography could become epidemic expert warns	0.0	0
1316	1125	gixtools		Deepfake pornography could become an 'epidemic', expert warns https://t.co/dyAMMIqUGe		2021-05-28 08:47:55	deepfake pornography could become epidemic expert warns	0.0	0
1317	1126	BronnyJ97275594	Toulal, Royaume du Maroc	Deepfake pornography could become an 'epidemic', expert warns https://t.co/ycGtWkjYgS		2021-05-28 08:43:52	deepfake pornography could become epidemic expert warns	0.0	0
1318	1127	CapitalExits	London, England	Deepfake pornography could become an 'epidemic', expert warns: A leading legal expert says new technology makes it… https://t.co/0udbeYn7Bf		2021-05-28 08:40:33	deepfake pornography could become epidemic expert warns leading legal expert says new technology makes	0.16818181818181818	1
1319	1128	winsontang	Vancouver, BC	Deepfake pornography could become an 'epidemic', expert warns https://t.co/kPyzAfWrAP https://t.co/6y3g3MmliB		2021-05-28 08:40:03	deepfake pornography could become epidemic expert warns	0.0	0
1320	1129	BWIZZ75	UK	[https://t.co/LeN5Q0yYXv] Deepfake pornography could become an 'epidemic', expert warns https://t.co/2tC00kYgXR		2021-05-28 08:40:02	deepfake pornography could become epidemic expert warns	0.0	0
1321	1130	NewsItech		Deepfake pornography could become an 'epidemic', expert warns https://t.co/jFmb2qwke0		2021-05-28 08:38:19	deepfake pornography could become epidemic expert warns	0.0	0
1322	1131	iTechNewzz	Worldwide	Deepfake pornography could become an 'epidemic', expert warns https://t.co/bwCeQdRYQz		2021-05-28 08:37:56	deepfake pornography could become epidemic expert warns	0.0	0
1323	1132	DataAugmented		Deepfake pornography could become an 'epidemic', expert warns https://t.co/Sy0yTFw3zT		2021-05-28 08:37:29	deepfake pornography could become epidemic expert warns	0.0	0
1324	1133	sarkka_timo		13/14 🏆 Takeaways High-end media content can be produced with smaller teams and at lower costs as AI-powered tools… https://t.co/5VeygkvhO9		2021-05-28 08:36:35	takeaways high end media content produced smaller teams lower costs powered tools	0.08	1
1325	1134	sarkka_timo		9/14 📊 Cases (cont'd) In South Korea a news anchor was replaced by a deepfake version: https://t.co/pwLkRrzR3e… https://t.co/AuDXa49WTX		2021-05-28 08:36:35	cases cont south korea news anchor replaced deepfake version	0.0	0
1326	1135	sarkka_timo		8/14 📊 Cases @Sentinel_AI (based in Estonia) received $1.35 million in seed round funding in late 2020: https://t.co/SjVWCvlsmE		2021-05-28 08:36:34	cases sentinel_ai based estonia received million seed round funding late	-0.25	-1
1327	1136	sarkka_timo		5/14 🔨 More tools @resembleai - Build custom AI voices. @Rosebud_AI - Bring photos to life. @synthesiaIO - Create… https://t.co/osvKb3CiHM		2021-05-28 08:36:34	tools resembleai build custom voices rosebud_ai bring photos life synthesiaio create	0.0	0
1328	1137	Aetr0	Middle East but wish I wasnt	@BBCNews The headline should b about how porn should b banned completely not just deepfake		2021-05-28 08:31:26	bbcnews headline porn banned completely deepfake	0.1	1
1329	1138	ThomasGronFE		@DonLew87 @davidmweissman @MollyJongFast @pattonoswalt @JoyceWhiteVance @Pink @secupp @RBReich @JoyVBehar… https://t.co/xSRcXP914i		2021-05-28 08:25:27	donlew davidmweissman mollyjongfast pattonoswalt joycewhitevance pink secupp rbreich joyvbehar	-0.1	-1
1330	1139	adex2491	He/Him	@BBCNews Do they not realize how much computing power it takes to do a credible deepfake?		2021-05-28 08:20:14	bbcnews realize much computing power takes credible deepfake	0.30000000000000004	1
1331	1140	FudgeMalloy	Australia	Troye Sivan and Tate McRae on their deepfake music video https://t.co/gqdT1abxdC		2021-05-28 08:17:48	troye sivan tate mcrae deepfake music video	0.0	0
1332	1141	fishfetish5	Rochester Hills, MI	This “deepfake” My daughteris		2021-05-28 07:57:46	deepfake daughteris	0.0	0
1333	1142	naanrdk	@Home	Need help!!!!!!!!!!! Hey guys, I am a junior year student of undergrad. I am interested in doing research in my fi… https://t.co/FLXS1SLJFj		2021-05-28 07:35:19	need help hey guys junior year student undergrad interested research	0.25	1
1334	1143	JaidanMaries	United States	Deepfake pornography could become an 'epidemic', expert warns - BBC News https://t.co/T1T3UZviv9		2021-05-28 07:10:14	deepfake pornography could become epidemic expert warns bbc news	0.0	0
1335	1144	JDSantos273	Ljubljana, Slovenia	Deepfake is scary shit. https://t.co/yGFMeOTLd7		2021-05-28 07:08:08	deepfake scary shit	-0.35	-1
1336	1145	OwenPrice535635	Indiana,usa	Deepfake pornography could become an 'epidemic', expert warns https://t.co/1k0xdFdnB3		2021-05-28 06:49:03	deepfake pornography could become epidemic expert warns	0.0	0
1337	1146	FrenchHj	SKELWICK	Deepfake pornography could become an 'epidemic', expert warns https://t.co/lksPILWB9U		2021-05-28 06:49:03	deepfake pornography could become epidemic expert warns	0.0	0
1338	1147	mamamellet		Troye Sivan and Tate McRae on their deepfake music video https://t.co/BZdGL3TOfP via @i_D		2021-05-28 06:45:59	troye sivan tate mcrae deepfake music video via i_d	0.0	0
1339	1148	sdfpk		@BBCNews FLASH POLL 👇 Are you worried about deepfake videos? #gmb #r4today #bbcbreakfast		2021-05-28 06:41:25	bbcnews flash poll worried deepfake videos gmb rtoday bbcbreakfast	0.0	0
1340	1149	mattwax1111	Earth	I agree. It’s mentally draining. What is real. What is fake. Ones mind runs in circles. All deepfake content should… https://t.co/qDw82gHO7r		2021-05-28 06:40:57	agree mentally draining real fake ones mind runs circles deepfake content	-0.425	-1
1341	1150	BBCNews	London	Deepfake pornography could become an "epidemic", expert warns https://t.co/Vpj6Tjyxo5		2021-05-28 06:38:02	deepfake pornography could become epidemic expert warns	0.0	0
1342	1151	BBCScotlandNews	Pacific Quay, Glasgow	Deepfake pornography is where computer technology is used to map the faces of celebrities and private citizens on t… https://t.co/E7rLOC76RY		2021-05-28 06:30:57	deepfake pornography computer technology used map faces celebrities private citizens	0.0	0
1343	1152	Webwise_Ireland	Dublin	🔎 Could you spot a #deepfake? Deepfakes are computer-created artificial videos in which images are combined to cre… https://t.co/TaT3NgM5BG		2021-05-28 06:30:00	could spot deepfake deepfakes computer created artificial videos images combined cre	-0.6	-1
1344	1153	mr_squishee	Portland, OR	I just saw a Kanye West Amogus song deepfake thing and I have been laughing about it for at least 10 minutes		2021-05-28 06:22:37	saw kanye west amogus song deepfake thing laughing least minutes	-0.3	-1
1345	1154	henkvaness	Mac, Will Stream (beyond Zoom)	And what do you do when you are in a fake video? Not much: https://t.co/TQvnXdI1im (2/2)		2021-05-28 06:16:58	fake video much	-0.15	-1
1346	1155	Carol_Must		The DeepFake trend and must regulate! - @Carol_Must 🙂 https://t.co/jkvsD5MpL8		2021-05-28 06:14:52	deepfake trend must regulate carol_must	0.0	0
1347	1156	periperrynugget		@troyesivan That's deepfake too,, isn't it troy boy https://t.co/HpnirZTukD		2021-05-28 05:55:37	troyesivan deepfake troy boy	0.0	0
1348	1157	evilprank	Russian Federation	@aidanosullivan Its not deepfake, its just a make-up.		2021-05-28 05:54:47	aidanosullivan deepfake make	0.0	0
1349	1158	emilykang	Seoul	Deepfake Lips Are Coming to Dubbed Films https://t.co/EiuAZNjlPO via @gizmodo		2021-05-28 05:46:24	deepfake lips coming dubbed films via gizmodo	0.0	0
1350	1159	sithshailar	21•he/him•🦋•🇮🇳🇺🇲	@shistarlxna LMFAO it's a good deepfake		2021-05-28 05:35:56	shistarlxna lmfao good deepfake	0.7	1
1351	1160	churchcrackr		Deepfake of Jeff epstein saying "How can you hate from outside the club when you can't een get in"		2021-05-28 05:06:19	deepfake jeff epstein saying hate outside club een get	-0.4	-1
1352	1161	brendan_dharma		How has no one made a deepfake of @sassal0x dancing? Cc @banklessDAO needs to make this meme happen		2021-05-28 04:25:28	one made deepfake sassalx dancing banklessdao needs make meme happen	0.0	0
1353	1162	cedblog		Using DeepFake to pick my next Halloween costume. https://t.co/CplWdZtQsZ		2021-05-28 04:20:39	using deepfake pick next halloween costume	0.0	0
1354	1163	PimpMasterYoda1		@sbgderrick When I saw this meme at first, I knew there was something up and it took me like 45 seconds of looking… https://t.co/hG47RwKgrC		2021-05-28 03:37:00	sbgderrick saw meme first knew something took like seconds looking	0.25	1
1355	1164	ssnarkismygame	A blue dot in a sea of red	Good grief. This is not Tom Cruise it is a #deepfake That someone can create a likeness this good in video format… https://t.co/RYBOhWhN3H		2021-05-28 03:02:13	good grief tom cruise deepfake someone create likeness good video format	0.19999999999999996	1
1356	1165	dmhveritas	Boise, Idaho	@PunkRockLiberty No, but I think they are using him as an opportunity to test some deepfake techniques. He will be… https://t.co/wK4ONkGZ9R		2021-05-28 02:44:22	punkrockliberty think using opportunity test deepfake techniques	0.0	0
1357	1166	DemonmonkeyZero		@HackinTimSeeley I now need a deepfake of the General Lee with the Batmobile, see Bats tearing through dirt trails… https://t.co/YyqPYm7HSz		2021-05-28 02:39:44	hackintimseeley need deepfake general lee batmobile see bats tearing dirt trails	0.05000000000000002	1
1358	1167	Astwisa		@MoriMole @garbage_citizen @markkreutzer42 Dunno, see how they still want to skin ben alive for playing with their… https://t.co/kG17CwLdxj		2021-05-28 02:36:39	morimole garbage_citizen markkreutzer dunno see still want skin ben alive playing	0.1	1
1359	1168	CosmosMagazine	Australia	Issue 6 Cosmos Weekly is live! Alternatives to Hunter Valley gas power station @JarniBlakkarly; @svnoles next big… https://t.co/AugLKmze2i		2021-05-28 02:27:36	issue cosmos weekly live alternatives hunter valley gas power station jarniblakkarly svnoles next big	0.04545454545454545	1
1360	1169	JudithPintar		It's a busy couple of days for me. Tomorrow I'll be presenting at ELO 2021, talking about CompuServe Gamer's Forum… https://t.co/AQpTvLaX9J		2021-05-28 02:19:13	busy couple days tomorrow presenting elo talking compuserve gamer forum	0.1	1
1361	1170	justinsuperbuck	Minneapolis	@AdamWollner @Bucks better than a horrifying deepfake i know		2021-05-28 02:13:46	adamwollner bucks better horrifying deepfake know	-0.2	-1
1362	1171	therealjpittman	Winston-Salem, NC	Neural Network Enabled Filmmaking: Using Deepfake Dubs To Translate TV And Film Without Losing The Authenticity Of… https://t.co/KuZnvQnNW7		2021-05-28 02:00:02	neural network enabled filmmaking using deepfake dubs translate film without losing authenticity	0.0	0
1363	1172	bragiel	San Francisco, CA	@josephineylee yes I am. I made a deepfake video. :p		2021-05-28 01:57:23	josephineylee yes made deepfake video	0.0	0
1364	1173	JIMMYKEATING8		Deepfake Queen: 2020 Alternative Christmas Message https://t.co/2CfqEVmrYD via @YouTube Lmao 😂 🙄		2021-05-28 01:47:36	deepfake queen alternative christmas message via youtube lmao	0.6	1
1365	1174	creativetechs	Seattle, WA	#Deepfakes are getting really pretty good, and they aren't just targeting politicians any more. Here’s what you nee… https://t.co/xAgkLaSVCt		2021-05-28 01:35:47	deepfakes getting really pretty good targeting politicians nee	0.475	1
1366	1175	tleydn	Oakland, CA	Impressive and frightening Obama deepfake played at the Databricks DataAISummit today. https://t.co/TllovX1px2		2021-05-28 01:14:09	impressive frightening obama deepfake played databricks dataaisummit today	0.25	1
1367	1176	GREY_FU		Maybe it's just me but that video of John Cena speaking mandarin is a Deepfake		2021-05-28 01:07:36	maybe video john cena speaking mandarin deepfake	0.0	0
1368	1177	injectiveleft	Charlottesville, VA	poggers ‼️ gc is wild bc i introduced myself and immediately muted it, but still read it every couple days. and whi… https://t.co/dYE4wBYWWi		2021-05-28 00:50:16	poggers wild introduced immediately muted still read every couple days whi	0.1	1
1369	1178	sineadplays	East, England	@quarantinegirI @1030 Deffo a credit somewhere. Who knows? But it would be nothing compared to actually getting the… https://t.co/a9JLUBjhvk		2021-05-28 00:41:18	quarantinegiri deffo credit somewhere knows would nothing compared actually getting	0.0	0
1370	1179	Fawcett_Inc		@theSNYDERVERSE Zack might be able to shed some proper light on this. Maybe it was deepfake but he really got credited for it.		2021-05-28 00:23:40	thesnyderverse zack might able shed proper light maybe deepfake really got credited	0.275	1
1371	1180	MIGS_AI	Canada	Falling into the deepfake-industrial complex https://t.co/HfreRdjN0b		2021-05-28 00:23:32	falling deepfake industrial complex	-0.3	-1
1372	1181	kynfln	she/her l minor l prf eng	@yubinplaza IU is the most common artist getting deepfake, its alarming tho i hope EDAM would take it down		2021-05-28 00:18:17	yubinplaza common artist getting deepfake alarming tho hope edam would take	-0.2	-1
1373	1182	FbytIntw		@terror_alarm It's not deepfake, you can find the original in the internet, and it's the real netanyahu in the vide… https://t.co/wXwii5qsoX		2021-05-27 23:55:13	terror_alarm deepfake find original internet real netanyahu vide	0.2875	1
1374	1183	terror_alarm	Our website in 20 languages:	🚨🇮🇱DeepFake Alert🇮🇱🚨 Palestinian Fake News and Disinformation campaigns are sharing a fake video claiming it is a "… https://t.co/iWvO4Tbeoe		2021-05-27 23:49:03	deepfake alert palestinian fake news disinformation campaigns sharing fake video claiming	-0.5	-1
1375	1184	EOCharyb		@XaGueuzav It's a deepfake.		2021-05-27 23:38:41	xagueuzav deepfake	0.0	0
1376	1185	icouIdcry	she/her 19	@troyesivan make a deepfake instagram filter 🧍‍♀️		2021-05-27 23:25:54	troyesivan make deepfake instagram filter	0.0	0
1377	1186	LunaGinsburg	in bed with the senate 🛌	I think Biden should recreate the deepfake video of him (the one with the delaware tattoo) just because		2021-05-27 23:12:56	think biden recreate deepfake video one delaware tattoo	0.0	0
1378	1187	rifnote	Lagos, Nigeria	Deepfake pornography could become an 'epidemic', expert warns – BBC News https://t.co/3rK4kqpRAh		2021-05-27 22:59:02	deepfake pornography could become epidemic expert warns bbc news	0.0	0
1379	1188	FrenchFryAGoGo	Ottawa, Canada	So I can give up my own face and the identification rights to it 'and' promote Deepfake propaganda? What a bargain.… https://t.co/0ruPsqpRJ3		2021-05-27 22:43:54	give face identification rights promote deepfake propaganda bargain	-0.1	-1
1380	1189	romeodiablos	los ángeles // any pronouns	If a deepfake can become president you can achieve everything you've ever dreamed #GrindMentality… https://t.co/XIkpYMSt9J		2021-05-27 22:36:55	deepfake become president achieve everything ever dreamed grindmentality	0.0	0
1381	1190	NatWMusic		@BurnerSmallls Gotta be a deepfake or something		2021-05-27 22:35:42	burnersmallls gotta deepfake something	0.0	0
1382	1191	Scotland4me	Scotland, Edinburgh	Deepfake pornography could become an 'epidemic', expert warns https://t.co/7nOlK7X0nk		2021-05-27 22:31:21	deepfake pornography could become epidemic expert warns	0.0	0
1383	1192	isearch247		Deepfake pornography could become an 'epidemic', expert warns - https://t.co/mUAi8N5vq8 A leading legal expert say… https://t.co/s3HxjIn5LN		2021-05-27 22:30:12	deepfake pornography could become epidemic expert warns leading legal expert say	0.2	1
1384	1193	thefuturemktg	Toronto	An influencer's voice is just as valuable as any other aspect of their brand. In the future, marketers can bid for… https://t.co/ZKRZoOSo08		2021-05-27 22:30:00	influencer voice valuable aspect brand future marketers bid	0.0	0
1385	1194	poisonouspinups	PA/NJ/NY	@dianakfletcher @MattWallace888 Is that a deepfake or is that really matt 😆		2021-05-27 22:29:30	dianakfletcher mattwallace deepfake really matt	0.2	1
1386	1195	charly_candia		Someone please deepfake this scene‼️ https://t.co/sGzWfh4iD8		2021-05-27 22:26:28	someone please deepfake scene	0.0	0
1387	1196	tenhorned		i’m a deepfake		2021-05-27 22:14:43	deepfake	0.0	0
1388	1197	SeanCrossan14	Glasgow, Scotland	Sexual harassment - BBC News - Deepfake pornography could become an 'epidemic', expert warns https://t.co/lwShxSdBvm		2021-05-27 22:08:21	sexual harassment bbc news deepfake pornography could become epidemic expert warns	0.5	1
1389	1198	antikirkspock	FREDDIEVILLE	middle aged white women who love solas are like the funniest people on the internet every single piece of content t… https://t.co/jwWX9KHSpN		2021-05-27 22:07:42	middle aged white women love solas like funniest people internet every single piece content	0.06571428571428573	1
1390	1199	UltraFlashCode	New York, NY	(better call ghost toast) #deepfake #iHeartAwards https://t.co/LRR00PxXj8		2021-05-27 21:42:54	better call ghost toast deepfake iheartawards	0.5	1
1391	1200	TNR_Gold	Vancouver, BC (TSX.V: TNR)	#DeepFake Love And #Crypto: #Bitcoin "Striptease Club Economics". https://t.co/5jiqsR4aqs #Tether #Dogecoin… https://t.co/tiNeSUh31P		2021-05-27 21:31:11	deepfake love crypto bitcoin striptease club economics tether dogecoin	0.5	1
1392	1201	TNR_Gold	Vancouver, BC (TSX.V: TNR)	"Gyrations" Many billions of dollars in losses are making their way through the system. #Bitcoin at this stage &amp; al… https://t.co/VrOVnmIBVq		2021-05-27 21:29:56	gyrations many billions dollars losses making way system bitcoin stage amp	0.5	1
1393	1202	LePacific2		My friend made a deepfake of me 🤣🤣 https://t.co/U6Hm0Jcfzc		2021-05-27 21:26:34	friend made deepfake	0.0	0
1394	1203	rosiesunwoo	‘01 desi she/her	why did i think this was another one of those deepfake videos 💀		2021-05-27 21:24:23	think another one deepfake videos	0.0	0
1395	1204	DanzDaniel4	Al Madinah Al Munawwarah, KSA	Thanks @Reuters I appreciate it and looking forwarded to get advanced training courses. #DigitalJournalism #reuters… https://t.co/QONlGdp7fB		2021-05-27 21:23:26	thanks reuters appreciate looking forwarded get advanced training courses digitaljournalism reuters	0.30000000000000004	1
1396	1205	Mehdiyev3Sahil	Москва, Россия	Advice for #TomCruise . Make some crazy stuff that u always wanted to do on camera. ( Porn on camera , cocaine on c… https://t.co/FPJOei8DVf		2021-05-27 20:58:43	advice tomcruise make crazy stuff always wanted camera porn camera cocaine	-0.6	-1
1397	1206	sineadplays	East, England	@quarantinegirI @1030 And the person acting underneath the deepfake? You think if they deepfake Morgan Freeman onto… https://t.co/JDOC0g6247		2021-05-27 20:51:09	quarantinegiri person acting underneath deepfake think deepfake morgan freeman onto	0.0	0
1398	1207	quarantinegirI	Manchester	@sineadplays @1030 Yeah I get what you’re saying. I just assumed the person in the deepfake if on a tv show or film… https://t.co/k0Un22VyWA		2021-05-27 20:36:22	sineadplays yeah get saying assumed person deepfake show film	0.0	0
1399	1208	NewVirginiaBot		TH Cameron Koehler MSM is an obvious Deepfake.		2021-05-27 20:27:09	cameron koehler msm obvious deepfake	0.0	0
1400	1209	phishermensfoe		Audio deepfake of Cucker Tarlson reading The Industrial Society. https://t.co/b3eP8vtrZ5		2021-05-27 20:24:29	audio deepfake cucker tarlson reading industrial society	0.0	0
1401	1210	phantom_harley		@TheEbonyMaw It’s like most posts are memes and memes have a repetitive quality to them even when popular. Sort of… https://t.co/jcAbGn6BLv		2021-05-27 20:07:06	theebonymaw like posts memes memes repetitive quality even popular sort	0.175	1
1402	1211	Uberutang	Cape Town, South Africa	Star Trek - Only Everyone is Jim Carrey - Deepfake https://t.co/7j1iWWQvNI via @YouTube		2021-05-27 20:01:38	star trek everyone jim carrey deepfake via youtube	0.0	0
1403	1212	LawyerGreg	Charlotte, North Carolina	When your kid (Tucker) hijacks your video. #DeepFake https://t.co/fXecxM7bYC		2021-05-27 19:53:55	kid tucker hijacks video deepfake	0.0	0
1404	1213	sineadplays	East, England	@quarantinegirI @1030 In those situations that actor is credited with that work. We all know Andy Serkiss = Gollum,… https://t.co/jNR8kWykDd		2021-05-27 19:53:00	quarantinegiri situations actor credited work know andy serkiss gollum	0.0	0
1405	1214	fishfetish5	Rochester Hills, MI	This “deepfake” Thanks, andI		2021-05-27 19:44:53	deepfake thanks andi	0.2	1
1406	1215	Zombiem78619043		@AlexRochonVA OK, first off, Mando season 2 shit the bed with Deepfake Luke taking away the kid just to be killed b… https://t.co/smrPNBnySA		2021-05-27 19:31:16	alexrochonva first mando season shit bed deepfake luke taking away kid killed	-0.05000000000000001	-1
1407	1216	GoBlueFlorida1	Florida, USA	@dgoldwas @ripplenstillH20 @MaxNordau @jayobtv It's still likely your account got bought out and it's being continu… https://t.co/UB1hISDm6X		2021-05-27 19:14:13	dgoldwas ripplenstillh maxnordau jayobtv still likely account got bought continu	0.0	0
1408	1217	melliflouslyth_	14 SHE/HER 🇩🇰🇷🇴	IS THIS A DEEPFAKE??? https://t.co/K1s3aYdSEn		2021-05-27 18:52:31	deepfake	0.0	0
1409	1218	phishermensfoe		Deepfake of @TheWillemDafoe and @aquaofficial #BarbieGirl https://t.co/F3I4OgvUJr		2021-05-27 18:43:26	deepfake thewillemdafoe aquaofficial barbiegirl	0.0	0
1410	1219	feckinwater	denial	@williamhboney1 genuinely thought this was a badly made hillary clinton deepfake for a second		2021-05-27 18:43:00	williamhboney genuinely thought badly made hillary clinton deepfake second	-0.09999999999999994	-1
1411	1220	KermodeE	Vancouver, BC	Here's a very interesting article about how #deepfakes can wreak havoc in a new way. Geography even. Sigh.… https://t.co/r1pNzBomJb		2021-05-27 18:43:00	interesting article deepfakes wreak havoc new way geography even sigh	0.3181818181818182	1
1412	1221	Ghostzapper2021	Vrbovec, Česká republika	@CapehartJ This has already been proven to be a deepfake video. Unfortunately Cruz didn’t eat a fly. https://t.co/q0qNmNcnds		2021-05-27 18:32:48	capehartj already proven deepfake video unfortunately cruz eat fly	0.15000000000000002	1
1413	1222	NkosanaQedoshim		Don't believe what you see #deepfake https://t.co/dtyse4oLqg		2021-05-27 18:25:23	believe see deepfake	0.0	0
1414	1223	spikeybits		This New Henry Cavill Highlander Deepfake is Superbly Done Read More: https://t.co/iTMUUTHGBg https://t.co/xRWdVzCe6Q		2021-05-27 18:11:15	new henry cavill highlander deepfake superbly done read	0.5681818181818181	1
1415	1224	AnaPengelly	London, England	This is very worrying and everybody should be aware of what deep fakes can do and how to detect them : https://t.co/I6vfLmBGp7		2021-05-27 18:02:21	worrying everybody aware deep fakes detect	0.125	1
1416	1225	June__NYC	New York	He looks like a deepfake https://t.co/HPNMnpCRQq		2021-05-27 18:00:46	looks like deepfake	0.0	0
1417	1226	JohnnoKop18		@ScoobyGangKid @madfl3a We need a Deepfake video of Agent Smith in the Matrix but instead of Hugo Weaving it's Larry Mullen		2021-05-27 17:56:23	scoobygangkid madfla need deepfake video agent smith matrix instead hugo weaving larry mullen	0.0	0
1418	1227	hailtotheghosts	21 | she/her/elle	Mike using Danganronpa voices for his Deepfake AI has me feeling pretty happy even if I don't know so much about the game lmao		2021-05-27 17:53:58	mike using danganronpa voices deepfake feeling pretty happy even know much game lmao	0.3125	1
1419	1228	m_gergel	Niles, MI	@CDisillusion Cheapest deepfake of all time. 😁		2021-05-27 17:53:46	cdisillusion cheapest deepfake time	0.0	0
1420	1229	AmateurExpertOp	Chicago-ish	look, u can cgi deepfake all the classic characters u want just pls don't make it a gratuitous shoehorned-in swamp… https://t.co/M3aykOpDL3		2021-05-27 17:43:28	look cgi deepfake classic characters want pls make gratuitous shoehorned swamp	-0.16666666666666669	-1
1421	1230	StryderHD	Carle Place, NY	Big thanks to @GFRobot for the article and sharing my latest video https://t.co/KVTlpNkRGD		2021-05-27 17:38:27	big thanks gfrobot article sharing latest video	0.2333333333333333	1
1422	1231	hackedpodcast	Edmonton, Alberta	@czlonka Structured! That one's on us. Thanks for the catch Raf. We haven't built a deepfake of Scott yet, but we… https://t.co/6eaYEzpEYJ		2021-05-27 17:37:41	czlonka structured one thanks catch raf built deepfake scott yet	0.2	1
1423	1232	sci_tek	Beautiful East Bronx	they want to deepfake clone your voice and sell it to the highest bidder https://t.co/Yle0H6rtry https://t.co/Gx72Uwv3CB		2021-05-27 17:31:19	want deepfake clone voice sell highest bidder	0.0	0
1424	1233	Grangousier	51.512687,-0.10278	@AlanKelloggs Alastair Stewart is the “Oh, yeah, him too” of ITN newsreaders. I realise all the others are either d… https://t.co/cdU8uOyuhS		2021-05-27 17:12:18	alankelloggs alastair stewart yeah itn newsreaders realise others either	0.0	0
1425	1234	WanderinChild	Central Point, OR, USA	@andraydomise Eagerly awaiting the appearance of CGI deepfake young Toshiro Mifune in Doctor Strange and the Multiverse of Madness.		2021-05-27 17:05:52	andraydomise eagerly awaiting appearance cgi deepfake young toshiro mifune doctor strange multiverse madness	0.025	1
1426	1235	nigewillson	ringwood, uk	Veritone Wants to Deepfake Clone Your Voice via @DigitalTrends https://t.co/fBnk9nFb99 #ai #artificialintelligence… https://t.co/25Nz19saRY		2021-05-27 17:05:03	veritone wants deepfake clone voice via digitaltrends artificialintelligence	0.2	1
1427	1236	facemagic_app		Maybe …Do you want to be @rihanna like @khabyofficial ?🤣#facemagic 👉https://t.co/ofwMZai8Lz . . . . .… https://t.co/kRlEK14LS5		2021-05-27 17:00:00	maybe want rihanna like khabyofficial facemagic	0.0	0
1428	1237	growAllison		First prototype of Carnegie deepfake is up in @PerkiomenSchool 's Carnegie Library! Uses video sensing &amp; text to… https://t.co/YyTvDsBJPs		2021-05-27 16:49:31	first prototype carnegie deepfake perkiomenschool carnegie library uses video sensing amp text	0.25	1
1429	1238	kirillklip	Planet #Earth, mostly.	We are losing the whole generation of Gamers who are playing with life as just a #Crypto Video Game. They are ready… https://t.co/N9XHuyfug8		2021-05-27 16:41:00	losing whole generation gamers playing life crypto video game ready	0.0	0
1430	1239	kirillklip	Planet #Earth, mostly.	#DeepFake Love And #Crypto: #Bitcoin "Striptease Club Economics". https://t.co/43YW6hdMMj @CNBC @business… https://t.co/U5MACprrT2		2021-05-27 16:40:04	deepfake love crypto bitcoin striptease club economics cnbc business	0.5	1
1431	1240	Northernlion	Vancouver	@hasanthehun apparently someone sent you a deepfake of me saying you haven't been returning my calls sorry u fell for it		2021-05-27 16:39:48	hasanthehun apparently someone sent deepfake saying returning calls sorry fell	-0.225	-1
1432	1241	nj2on	he / él 🍥🍞⭐️	@angelicyoo this is deepfake btw 😭 https://t.co/YUUqMrR84E		2021-05-27 16:36:20	angelicyoo deepfake btw	0.0	0
1433	1242	SeanCar86027269		@SaintAvenger216 Someone shoukd deepfake her in the Snyder cut!		2021-05-27 16:33:03	saintavenger someone shoukd deepfake snyder cut	0.0	0
1434	1243	nick_zepp		@StefanMeeuws @ollyknights @turinbrakes @ethersite Well we could rush it two years and just do a deepfake.... haha.… https://t.co/pW1EbAzon2		2021-05-27 16:31:03	stefanmeeuws ollyknights turinbrakes ethersite well could rush two years deepfake haha	0.2	1
1435	1244	OTBXHOPEUROK	a church of burnt romances	@fearlesssgolden granny ruth doesn’t know how to deepfake 😩		2021-05-27 16:28:08	fearlesssgolden granny ruth know deepfake	0.0	0
1436	1245	nj2on	he / él 🍥🍞⭐️	@angelicyoo I DONT KNOW RN BUT THEY DO A LOT OF DEEPFAKE AND STUFF		2021-05-27 16:24:03	angelicyoo dont know lot deepfake stuff	0.0	0
1437	1246	Giga_Lad	not on twitter	@thetownschizoid @AlfredDolan1 That's a Jewish propaganda deepfake		2021-05-27 16:12:19	thetownschizoid alfreddolan jewish propaganda deepfake	-0.05	-1
1438	1247	DeepfakesWeb		#deepfake of @pewdiepie on #adderall #machinelearning #ArtificialIntelligence #deepfakes #syntheticmedia… https://t.co/YD6CrCBDkk		2021-05-27 15:55:27	deepfake pewdiepie adderall machinelearning artificialintelligence deepfakes syntheticmedia	0.0	0
1439	1248	Morgan628	Irvine, CA	@ijalabko @RocketRundown I do think billionaires are a problem but people like Bernie tend to miss the mark on why… https://t.co/jR9X80lAnA		2021-05-27 15:53:27	ijalabko rocketrundown think billionaires problem people like bernie tend miss mark	0.0	0
1440	1249	drewharwell	D.C.	Another crazy turn in the not-actually-a-deepfake cheer mom criminal case: https://t.co/fsSEu8JOul https://t.co/Z7a8BOKoGm		2021-05-27 15:43:29	another crazy turn actually deepfake cheer mom criminal case	-0.3333333333333333	-1
1441	1250	TheCrystalBrian		@BigHead843 @ISpeak4Me_HBU #DeepFake pleeease someone!!!!		2021-05-27 15:36:30	bighead ispeakme_hbu deepfake pleeease someone	0.0	0
1442	1251	allaboutu365		@FilipinAnswers @TwitterSupport Neither was Ashley B or whatever that persons name is 🥸🤡👽🤖More DEEPFAKE 🕵️🎬🎪📽️🍿🐃💩		2021-05-27 15:35:21	filipinanswers twittersupport neither ashley whatever persons name deepfake	0.0	0
1443	1252	mikesmallhorn	Dartmouth, NS	@andraydomise They *must* have seen the Stalin Cruel Angel's Thesis deepfake.		2021-05-27 15:35:00	andraydomise must seen stalin cruel angel thesis deepfake	-1.0	-1
1444	1253	sr_quantum	Bengaluru, India	@rishibagree There is a chance that, some virtually die on twitter with morphed photo, deepfake video, and fake dea… https://t.co/19n0TXZuAj		2021-05-27 15:23:32	rishibagree chance virtually die twitter morphed photo deepfake video fake dea	-0.5	-1
1445	1254	DATH0MIRIAN	15 | 🇮🇩	@idolestic deepfake! i forgot where i found it if i find the video ill send it		2021-05-27 15:14:35	idolestic deepfake forgot found find video ill send	-0.5	-1
1446	1255	PandaSecurityZA	Africa	As #deepfake technology has become more accessible over the past few years we look into how it can be used for cybe… https://t.co/C09XlT3Lev		2021-05-27 14:40:04	deepfake technology become accessible past years look used cybe	0.0625	1
1447	1256	Saber_Akiyama	Johore, Malaysia	@lizterzapzap @MatthewLush @YouTube @SusanWojcicki I don't know it is a Deepfake or is fake news		2021-05-27 14:26:47	lizterzapzap matthewlush youtube susanwojcicki know deepfake fake news	-0.5	-1
1448	1257	BreadBear27		@Korndogwater Just from how this is I can tell it ain’t real lol, just used a deepfake-type thing to motion cap the… https://t.co/z3Isko41xY		2021-05-27 14:25:18	korndogwater tell real lol used deepfake type thing motion cap	1.0	1
1449	1258	Papahrf	USA	@ddale8 It's a deepfake. The fly was actually a sentient raisin		2021-05-27 14:19:43	ddale deepfake fly actually sentient raisin	0.4	1
1450	1259	TamsinSelbie	Glasgow, Scotland	📍 Deepfake pornography could become an 'epidemic', expert warns. I spoke to victims of ‘faked’ intimate image abus… https://t.co/6NhPvYSUaO		2021-05-27 14:01:12	deepfake pornography could become epidemic expert warns spoke victims faked intimate image abus	0.2	1
1451	1260	micflash	brooklyn, ny	Deepfake satellite imagery poses a not-so-distant threat, warn geographers https://t.co/S4uabs5lA4		2021-05-27 14:00:04	deepfake satellite imagery poses distant threat warn geographers	-0.1	-1
1452	1261	el_mansfield	Albuquerque, NM	If someone can make a deepfake with Unai’s face on any number of Gary Neville’s champagne videos, I will be forever… https://t.co/TwoZ3uj5N5		2021-05-27 13:49:49	someone make deepfake unai face number gary neville champagne videos forever	0.0	0
1453	1262	NewVirginiaBot		TH Cameron Koehler MSM is an obvious Deepfake.		2021-05-27 13:32:46	cameron koehler msm obvious deepfake	0.0	0
1454	1263	SoussOnline	Agadir - Amsterdam	The #EU's Guidance on Strengthening the Code of Practice on #Disinformation : https://t.co/aMLVNu6IUl #FakeNews #DeepFake		2021-05-27 13:28:39	guidance strengthening code practice disinformation fakenews deepfake	0.0	0
1455	1264	MarkLutter	Washington DC	Someone should do a deepfake where he says Taiwan is a country https://t.co/eCAsIoP30l		2021-05-27 13:27:05	someone deepfake says taiwan country	0.0	0
1456	1265	DataAugmented		Neural Network Enabled Filmmaking: Using Deepfake Dubs To Translate TV And Film Without Losing The Authenticity Of… https://t.co/tJncuJjNuE		2021-05-27 13:15:53	neural network enabled filmmaking using deepfake dubs translate film without losing authenticity	0.0	0
1457	1266	asifrazzaq1988	Irvine, CA	Neural Network Enabled Filmmaking: Using Deepfake Dubs To Translate TV And Film Without Losing The Authenticity Of… https://t.co/pIHx3hH29L		2021-05-27 13:05:53	neural network enabled filmmaking using deepfake dubs translate film without losing authenticity	0.0	0
1458	1267	KryzivenTake2	Kryziven	@Reemzestilo this a deepfake		2021-05-27 12:59:56	reemzestilo deepfake	0.0	0
1459	1268	deepfriedlaptop	manila	i think we can ALL agree waiting for someone to be legal 18+ to do porn/make deepfake porn is like the most fucked up thing ever		2021-05-27 12:44:16	think agree waiting someone legal porn make deepfake porn like fucked thing ever	-0.19999999999999998	-1
1460	1269	pigwithafiddle		In future, like 10 months from now, studios can write their contracts so that talent grant the use of their likenes… https://t.co/Vpf69XKG1z		2021-05-27 12:26:39	future like months studios write contracts talent grant use likenes	0.0	0
1461	1270	wgtc_site	USA	Watch: Henry Cavill Becomes The One In Highlander Deepfake - https://t.co/KQlSigwPmX #Highlander #MovieTrailers https://t.co/XDCNgWVPax		2021-05-27 12:19:19	watch henry cavill becomes one highlander deepfake highlander movietrailers	0.0	0
1462	1271	Trepppunti		@3alaaSh it is a deepfake created with his Instagram bot		2021-05-27 11:59:44	alaash deepfake created instagram bot	0.0	0
1463	1272	macbeestje		This startup wants to deepfake clone your voice and sell it to the highest bidder https://t.co/6Eqs4akjjD via @DigitalTrends		2021-05-27 11:07:25	startup wants deepfake clone voice sell highest bidder via digitaltrends	0.2	1
1464	1273	LorandBodo		ICYMI Reuters News Agency has designed a course on "Manipulated Media". It's free and available in multiple languag… https://t.co/3zvjrHmwmn		2021-05-27 11:00:35	icymi reuters news agency designed course manipulated media free available multiple languag	0.26666666666666666	1
1465	1274	PlanesInfinite	Washington, DC	#DeepFake quote from #BillClinton ”I think the great #RonaldReagan got it right with #Chernobyl and #AIDS Don’t ask… https://t.co/LuiP8FQ00V		2021-05-27 10:37:20	deepfake quote billclinton think great ronaldreagan got right chernobyl aids ask	0.5428571428571429	1
1466	1275	GFACCORD	Geneva, Switzerland	Retweet selected by the https://t.co/11ojAZA3Wf team | Resemble AI launches voice synthesis platform and deepfake… https://t.co/0HXEKk5r1J		2021-05-27 10:21:51	retweet selected team resemble launches voice synthesis platform deepfake	0.0	0
1467	1276	Godawful_83ist	"κοσμοπολίτης" -- Diogenes.	@Notbuyingthisbs Holy smokes! Sure that’s not a deepfake or clever animation?		2021-05-27 10:14:46	notbuyingthisbs holy smokes sure deepfake clever animation	0.3333333333333333	1
1468	1277	BeyondTrust	Phoenix, AZ	We predicted #deepfake technology would grow in prominence this year - but does this fun TikTok account of 'Tom Cru… https://t.co/7THuxcOh0g		2021-05-27 09:50:38	predicted deepfake technology would grow prominence year fun tiktok account tom cru	0.3	1
1469	1278	erokasyuart	Hyrule Castle	@wolf_iee No? But have you seen the Patrick Bateman Jerma deepfake? Sexiest killer ever		2021-05-27 09:31:45	wolf_iee seen patrick bateman jerma deepfake sexiest killer ever	0.0	0
1470	1279	NewVirginiaBot		TH James Bornstein BP is an obvious Deepfake.		2021-05-27 09:26:48	james bornstein obvious deepfake	0.0	0
1471	1280	nerdist		Deepfake technology can now be used to match lips to dubbed dialogue. https://t.co/Ffuintq5Yg		2021-05-27 08:37:42	deepfake technology used match lips dubbed dialogue	0.0	0
1472	1281	311Institute	London	Slick Tom Cruise deepfake shows the tech is getting better https://t.co/0A3zQkct9W		2021-05-27 08:25:20	slick tom cruise deepfake shows tech getting better	0.125	1
1473	1282	Blogging__Guide	Washington, DC	What is a Deepfake? https://t.co/7dwcuDcaTC #deepfake #technology #future #ai #machinelearning #deeplearning #business		2021-05-27 08:24:13	deepfake deepfake technology future machinelearning deeplearning business	0.0	0
1474	1283	davko1	Hong Kong	The #Deepfake threat never went away, it just got better… https://t.co/n5WHPnLv4I		2021-05-27 08:18:53	deepfake threat never went away got better	0.5	1
1475	1284	BBCYoungReport	United Kingdom	Heard of #deepfake but don't know what it is all about? Do you think you can tell the difference between real and… https://t.co/srdJi1aqKO		2021-05-27 08:15:08	heard deepfake know think tell difference real	0.2	1
1476	1285	TimusIlluminati	West Hartford, CT	@ABHIJIT_LS @MamataOfficial It's pretty easy to create 4 personas, create a fake chat in a chatroom. The problem is… https://t.co/qbtIxA3rqb		2021-05-27 08:07:35	abhijit_ls mamataofficial pretty easy create personas create fake chat chatroom problem	0.061111111111111116	1
1477	1286	theDoctorTil	Cañon City, CO	@FracksSake @18kGoldman I really want someone to deepfake Elliot Page into Edward Furlong's role. I don't know if w… https://t.co/kokA3jSYSo		2021-05-27 07:58:06	frackssake kgoldman really want someone deepfake elliot page edward furlong role know	0.2	1
1478	1287	nigewillson	ringwood, uk	Veritone Wants to Deepfake Clone Your Voice via @DigitalTrends https://t.co/fBnk9nFb99 #ai #artificialintelligence… https://t.co/ZAk2HEJEuU		2021-05-27 07:50:03	veritone wants deepfake clone voice via digitaltrends artificialintelligence	0.2	1
1479	1288	vfxchrisume	Belgium	@bpena8627 @VeniceMase @LAIreland Yup you're right. The media jumped on it and called her out before reading the fa… https://t.co/GQxkgElnMj		2021-05-27 07:47:24	bpena venicemase laireland yup right media jumped called reading	0.2857142857142857	1
1480	1289	Kill_A_clover	気が向いたら動画作成	Deepfake Movements with 1 image ONLY - This is just too Memeable [Liquid... https://t.co/B8WU5T7a4y @YouTubeより		2021-05-27 07:46:39	deepfake movements image memeable liquid youtubeより	0.0	0
1481	1290	axelspringer_EN	Berlin, Germany	What happens when videos lie? Journalism and tech students at the FreeTech Academy launch “The Deepfake Report”… https://t.co/P6QbYZWlrY		2021-05-27 07:37:04	happens videos lie journalism tech students freetech academy launch deepfake report	0.0	0
1482	1291	aurayasystems	Macquarie Park, NSW	Flag and thwart potential biometric spoofing attacks with Auraya's synthetic voice protection and playback protecti… https://t.co/gLqwhbqSwI		2021-05-27 07:30:08	flag thwart potential biometric spoofing attacks auraya synthetic voice protection playback protecti	0.0	0
1483	1292	NewVirginiaBot		HE TRH Dame Brooke Kennedy DNVI is an obvious Deepfake.		2021-05-27 07:26:31	trh dame brooke kennedy dnvi obvious deepfake	0.0	0
1484	1293	CraigHebert	Treaty 1 & Metis Homeland	The final adblocker wars will not be won by who blocks the most ads, or started with the highest penetration, but b… https://t.co/tCEDlsn8bJ		2021-05-27 07:25:27	final adblocker wars blocks ads started highest penetration	0.0	0
1485	1294	richardkimphd	South Korea 🇰🇷	How to prevent deepfake attacks, according to experts – Explica .co @nigelwalsh @guzmand @floriansemle… https://t.co/ML5i5LgBni		2021-05-27 07:10:19	prevent deepfake attacks according experts explica nigelwalsh guzmand floriansemle	0.0	0
1486	1295	fasakinolawale	Ibadan, Nigeria	@ayemojubar @ObyDikeagu @asemota It's why an Igbo person will say "I am Igbotic and proud!" and why a Yoruba will s… https://t.co/bsVvBPwary		2021-05-27 06:52:36	ayemojubar obydikeagu asemota igbo person say igbotic proud yoruba	0.8	1
1487	1296	spalsolo		I need help in building a deepfake detection project, if anyone is seeing this and is interested in building one please leave a comment. 😓		2021-05-27 06:19:45	need help building deepfake detection project anyone seeing interested building one please leave comment	0.25	1
1488	1297	muazam_s_iqbal	Sialkot, Pakistan	Falsified Satellite Images in Deepfake Geography Seen as Security Threat #Artificial_Intelligence… https://t.co/mhwsDjPrqw		2021-05-27 06:01:07	falsified satellite images deepfake geography seen security threat artificial_intelligence	0.0	0
1489	1298	CentraMic	Georgia, USA	Falsified Satellite Images in Deepfake Geography Seen as Security Threat #Artificial_Intelligence… https://t.co/S7tDu5Z7Qh		2021-05-27 06:01:07	falsified satellite images deepfake geography seen security threat artificial_intelligence	0.0	0
1490	1299	OmkarVengs	Pune, India	Has anyone worked on TTS? If yes, please let me know about your views on @nvidia 's Pytorch implementation of (Taco… https://t.co/xq7mngBbMv		2021-05-27 05:57:03	anyone worked tts yes please let know views nvidia pytorch implementation taco	0.0	0
1491	1300	michaelides_j	Melbourne, Victoria	*ETHICAL HACKER NEEDED* @chendo @misslolahunt @SarahMoran @ElaineStead I feel like you would have some experience… https://t.co/zX5HrHrQdZ		2021-05-27 05:43:07	ethical hacker needed chendo misslolahunt sarahmoran elainestead feel like would experience	0.2	1
1492	1301	idkpaulina	Jalisco, México	it could’ve also been my laptop’s USB port is fucked which might’ve caused the audio interface to be interrupted. a… https://t.co/H66DahjjLt		2021-05-27 05:15:59	could also laptop usb port fucked might caused audio interface interrupted	-0.6	-1
1493	1302	TwiggyMcStmpwzl	Georgia, USA	✨😂😂😂✨Star Trek - Only Everyone is Jim Carrey - Deepfake https://t.co/6F4NdCiWYo via @YouTube		2021-05-27 05:11:04	star trek everyone jim carrey deepfake via youtube	0.0	0
1494	1303	krisgesling		PSA to the media: It's not a #deepfake if you are creating content using legitimately obtained training data with a… https://t.co/o3zvFEZLFx		2021-05-27 05:08:10	psa media deepfake creating content using legitimately obtained training data	0.0	0
1495	1304	CnnmnSchnpps		. @stevenmarkryan - macro view Over the next decade or two, another few billion people will get internet access A… https://t.co/WuXn3XJ71V		2021-05-27 04:57:42	stevenmarkryan macro view next decade two another billion people get internet access	0.0	0
1496	1305	warrenmcginnis1	Gotham City, NY	Just starting The Boys on Prime Video, and I keep picturing the tall dude from Whose Line Is It Anyway as Homelande… https://t.co/HU9m7ia2FH		2021-05-27 04:52:05	starting boys prime video keep picturing tall dude whose line anyway homelande	0.0	0
1497	1306	USEmbassyKG	Bishkek, Kyrgyz Republic	🇺🇸⚡️Did you hear that Tom Cruise ran for President in 2020? Here his campaign video announcement. But it's not real… https://t.co/6RQP82cEz2		2021-05-27 04:48:00	hear tom cruise ran president campaign video announcement real	0.2	1
1498	1307	honeyhyvck	filo|carrd byf	y’all remember when this popped up outta no where and everyone thought it was deepfake 😭 https://t.co/431dmHdfi7		2021-05-27 04:37:15	remember popped outta everyone thought deepfake	0.0	0
1499	1308	mywaypress		This startup wants to deepfake clone your voice and sell it to the highest bidder https://t.co/lFKV5mzTGc via @DigitalTrends		2021-05-27 04:35:40	startup wants deepfake clone voice sell highest bidder via digitaltrends	0.2	1
1500	1309	JosephHucks		Giant Freakin Robot: See Henry Cavill As The Highlander In An Awesome Trailer. https://t.co/0jsgFl3K85 via @GoogleNews		2021-05-27 04:20:06	giant freakin robot see henry cavill highlander awesome trailer via googlenews	0.5	1
1501	1310	DeviousWings	Loreville, Hurston	Deepfake Tom Cruise came on my tiktok...apparently it's a profile on there now...		2021-05-27 04:19:22	deepfake tom cruise came tiktok apparently profile	0.05	1
1502	1311	1mNate	(2-3) 𝘃𝘀 𝘁𝗵𝗲 𝘀𝘂𝗻𝘀	@ZubacHateACC I feel like it’s a deepfake or look alike since no one is lobbing, if it was real it would of already… https://t.co/c9rOmY1dIn		2021-05-27 04:15:49	zubachateacc feel like deepfake look alike since one lobbing real would already	0.2	1
1503	1312	leoloric	See you, Max. 3/25/07 - 6/3/19	@HYPERSOMNlC i love the deepfake videos id love to see him actually say those lines		2021-05-27 03:57:46	hypersomnlc love deepfake videos love see actually say lines	0.3333333333333333	1
1504	1313	vestigialdev		@cliftonaduncan @fannika @apoorva_nyc Its a #deepfake dude. Look at the "notch" in her shirt in the lower right, an… https://t.co/iqY84uF2Og		2021-05-27 03:39:04	cliftonaduncan fannika apoorva_nyc deepfake dude look notch shirt lower right	0.2857142857142857	1
1505	1314	Kitdoer	kes ♥	@tsarbeg @icedanceremily give me 70 days to collect every audio of your voice so i can make a deepfake and then hav… https://t.co/zl8OOU1LNW		2021-05-27 03:34:01	tsarbeg icedanceremily give days collect every audio voice make deepfake hav	0.0	0
1506	1315	vestigialdev		Found another #deepfake in the replies. Its way less obvious when twitter crops it to a circle https://t.co/LUd73x64i5		2021-05-27 03:27:50	found another deepfake replies way less obvious twitter crops circle	-0.08333333333333333	-1
1507	1316	JRacer524	Dayton, OH	@reface_app Oh great another app that uses Deepfake technology. 🙄		2021-05-27 03:05:57	reface_app great another app uses deepfake technology	0.8	1
1508	1317	waynerad	Denver, Colorado, USA	Deepfake movie translation. "Neural network enabled filmmaking". Translating in the actors' voices and using deepfa… https://t.co/DVmx8t7CvV		2021-05-27 02:45:59	deepfake movie translation neural network enabled filmmaking translating actors voices using deepfa	0.0	0
1509	1318	DrayneO	Pleasant Grove, Utah	I still think about this and if I could I would put a bounty on a full version of deepfake spongebob singing bad ap… https://t.co/p9tatsx3YJ		2021-05-27 02:36:44	still think could would put bounty full version deepfake spongebob singing bad	-0.17499999999999993	-1
1510	1319	anisharavind	Kochi, Kerala, India	Looks like #FutureJobs will need to have a #ClubHouseProfileAuditor 😉. Just saw a @twitter a profile with thrice th… https://t.co/zGtQFh8Bm7		2021-05-27 02:09:57	looks like futurejobs need clubhouseprofileauditor saw twitter profile thrice	0.0	0
1511	1320	spacejamfan	Longmont, CO	computer, get me a deepfake of claire danes saying she hates the irish		2021-05-27 02:07:52	computer get deepfake claire danes saying hates irish	0.0	0
1512	1321	StephTweetChat	St Louis, MO	A #startup is launching a new #AI platform that will enable digital influencers, athletes, celebrities, actors, &amp; o… https://t.co/G3s9qwylb1		2021-05-27 02:00:33	startup launching new platform enable digital influencers athletes celebrities actors amp	0.06818181818181818	1
1513	1322	purkinhos	🇧🇷🇰🇷	@byebyedumb FAKE NEWS JIEUN FOI VITIMA DE DEEPFAKE - pink 🦄 https://t.co/sVO1pBiiyW		2021-05-27 01:14:20	byebyedumb fake news jieun foi vitima deepfake pink	-0.3	-1
1514	1323	AstragaliUSA	Yorkshire, England	Star Trek - Only Everyone is Jim Carrey - Deepfake https://t.co/nonjKK7hBt via @YouTube		2021-05-27 00:58:57	star trek everyone jim carrey deepfake via youtube	0.0	0
1515	1324	DataHuskies		Hello Beautiful People! Ever wondered what deepfakes are all about? Check them out here! #deepfake #data… https://t.co/SINZTeUSsE		2021-05-27 00:32:32	hello beautiful people ever wondered deepfakes check deepfake data	0.85	1
1516	1325	phppeb		@curablefury @DialecticalP I’ve seen video footage but I can’t confirm it wasn’t a deepfake		2021-05-27 00:28:44	curablefury dialecticalp seen video footage confirm deepfake	0.0	0
1517	1326	ConySilva11		@NoonaSupremacy @TWICE_DEEPFAKE_ THIS IS SOMETHING VERY DISRESPECTFUL		2021-05-27 00:26:40	noonasupremacy twice_deepfake_ something disrespectful	0.0	0
1518	1327	JoeZieja	Los Angeles, CA	It is illegal to use someone's voice or likeness without their permission, and deepfake/AI technology is not covere… https://t.co/ZU35ghOxBy		2021-05-26 23:43:37	illegal use someone voice likeness without permission deepfake technology covere	-0.5	-1
1519	1328	1000Kryptonite		@DavidVStewart @Jevaughn_Brown Once they have a monopoly you will have no choice but to watch different versions of… https://t.co/93iuHdd879		2021-05-26 23:43:02	davidvstewart jevaughn_brown monopoly choice watch different versions	0.0	0
1520	1329	StarWarsCatLady	Alabama	Star Trek - Only Everyone is Jim Carrey - Deepfake https://t.co/R0lw0kDjZR via @YouTube I needed this content toda… https://t.co/SyKUP0M9Tu		2021-05-26 23:27:20	star trek everyone jim carrey deepfake via youtube needed content toda	0.0	0
1521	1330	DaZZeedotcom	Southwest Missouri	Have you heard of Deepfake videos? It’s where someone else’s face is put onto an actor’s body. Here’s everything yo… https://t.co/3vAYkhAHDX		2021-05-26 23:14:00	heard deepfake videos someone else face put onto actor body everything	0.0	0
1522	1331	odioalamaga		KEEPING IT REAL: Historians in the Deepfake Era https://t.co/R1Qvkb6sQ8		2021-05-26 23:12:12	keeping real historians deepfake era	0.2	1
1523	1332	cbarchak	London, UK	@rodolfor @martingoodson @JurieHorneman I thought you might appreciate the deepfake work in For All Mankind https://t.co/tiTNA1GgW8		2021-05-26 22:53:26	rodolfor martingoodson juriehorneman thought might appreciate deepfake work mankind	0.0	0
1524	1333	AbacusMike	San Diego, CA	Schizophrenic Stanley Ipkiss [DeepFake] https://t.co/xAstONf20n via @YouTube Would it really be that difficult fo… https://t.co/ND0s60CyY9		2021-05-26 22:48:43	schizophrenic stanley ipkiss deepfake via youtube would really difficult	-0.5	-1
1525	1334	LaughlanSW	Scotland	@scarfazzi1 @robins36 @SneakyFenix @mgmstudios Wasn't even CGI. It was a deepfake that was made by Disney's own dee… https://t.co/LF60tLJTRJ		2021-05-26 22:46:23	scarfazzi robins sneakyfenix mgmstudios even cgi deepfake made disney dee	0.0	0
1526	1335	Bitraiser		@PhillyD so... How about those consumer grade deepfake apps, eh? https://t.co/LAHFPLH7yh		2021-05-26 22:36:52	phillyd consumer grade deepfake apps	0.0	0
1527	1336	KpopFuckinSucks	Tucson, AZ	@allerca07 @ChrisRGun i mean dude knows how to speak mandarin, its known, but yeah its weird how every like selfie… https://t.co/mF7XrTnlr1		2021-05-26 22:23:49	allerca chrisrgun mean dude knows speak mandarin known yeah weird every like selfie	-0.40625	-1
1528	1337	allerca07		@ChrisRGun It looks like a deepfake it's so uncanny.		2021-05-26 22:17:28	chrisrgun looks like deepfake uncanny	0.0	0
1529	1338	DrFlomke	Barcelona, República Catalana	@PersecutedMan @WayfairPricing this is a deepfake		2021-05-26 22:14:02	persecutedman wayfairpricing deepfake	0.0	0
1530	1339	AreeshsDoodlez	Ellicott City, MD, USA	Just a crappy Alita deepfake meme Should I make more deepfakes of Alita? #AlitaArmy https://t.co/LowZvxE4Dh		2021-05-26 22:13:46	crappy alita deepfake meme make deepfakes alita alitaarmy	0.0	0
1531	1340	GhaspeyVO	Los Angeles, CA	This is... very concerning. Don't do this without peoples' consent. Ever. Like, ever ever. I know the deepfake sin… https://t.co/jKy3JxQ6Tm		2021-05-26 22:00:36	concerning without peoples consent ever like ever ever know deepfake sin	0.0	0
1532	1341	aniacatherine	Los Angeles	"The law professors Danielle Citron and Robert Chesney coined the phrase 'liar’s dividend' in 2018 to describe this… https://t.co/Grmp9vZx08		2021-05-26 21:56:45	law professors danielle citron robert chesney coined phrase liar dividend describe	0.0	0
1533	1342	Veldin451	Scotland, UK	@JermSansContext WHY DOES HE LOOK LIKE A DEEPFAKE		2021-05-26 21:25:43	jermsanscontext look like deepfake	0.0	0
1534	1343	KrabbyKoder	Kerguelan Island	@IwriteOK Is this a deepfake voice? I’ve never had sound that sounds like it’s from the uncanny valley.		2021-05-26 21:25:02	iwriteok deepfake voice never sound sounds like uncanny valley	-0.2	-1
1535	1344	Expensive_emo	Blasia 🇨🇳	LMFAOOOO I'm so glad this man's deepfake has joined tik tok so I can have a real man to look he so sexy.👁️👁️✨ https://t.co/FUySYTGVhx		2021-05-26 21:22:18	lmfaoooo glad man deepfake joined tik tok real man look sexy	0.39999999999999997	1
1536	1345	jrkisbad	Chicago	@bfitz45 Or just do a better deepfake there are already better jobs online		2021-05-26 21:17:31	bfitz better deepfake already better jobs online	0.5	1
1537	1346	AvocadoMost		@DalaranCrater @woahprettyricky @drmistercody Yeah, if I were you I'd take a creative writing class or something.… https://t.co/nIG5kavO2w		2021-05-26 21:14:25	dalarancrater woahprettyricky drmistercody yeah take creative writing class something	0.5	1
1538	1347	PolyMaticNFT		Poly Matic Texture #6 - Strawberry Deepfake See what I did there? I changed Shortcake into Deepfake. I'm really pu… https://t.co/5mOQ0DQbkm		2021-05-26 21:12:54	poly matic texture strawberry deepfake see changed shortcake deepfake really	0.2	1
1539	1348	sci_tek	Beautiful East Bronx	oh, now the fun &amp; games really begin.. https://t.co/Yle0H6rtry		2021-05-26 21:11:06	fun amp games really begin	0.25	1
1540	1349	RinAldrin_Lives		@DEADPIXELMADCLK @Yeenie_Mcbeenie Definitely uses an older deepfake algorithm that being tacotron. Yet it is good e… https://t.co/NlGp2DFKUs		2021-05-26 21:05:34	deadpixelmadclk yeenie_mcbeenie definitely uses older deepfake algorithm tacotron yet good	0.28888888888888886	1
1541	1350	ToxicStinger5	Kingdom of Simpville -Trinidad	@uwunight_ a deepfake of a minor		2021-05-26 20:56:00	uwunight_ deepfake minor	-0.05	-1
1542	1351	animemoms	WA	got cannoli ice cream *imagine a pic of deepfake Marlon Brando pogging*		2021-05-26 20:55:33	got cannoli ice cream imagine pic deepfake marlon brando pogging	0.0	0
1543	1352	peacepumpkinpic	Toronto, Canada	@OnlyFilmMedia They should replace Rogue One's Tarkin footage with DeepFake version. Far superior. The original rec… https://t.co/CAb5693YUS		2021-05-26 20:46:31	onlyfilmmedia replace rogue one tarkin footage deepfake version far superior original rec	0.3916666666666666	1
1544	1353	mattcornell	Amsterdam, The Netherlands	some people want jetpacks and flying cars. I just want to deepfake my friends into the video for butterfly by crazytown.		2021-05-26 20:46:10	people want jetpacks flying cars want deepfake friends video butterfly crazytown	0.0	0
1545	1354	osama_sana	Lahore, Pakistan	@Shehzad89 I am researching on detecting the deepfake videos and these videos are becoming a part of my Dataset. Yo… https://t.co/LhXNqUfkK8		2021-05-26 18:02:52	shehzad researching detecting deepfake videos videos becoming part dataset	0.45	1
1546	0	ochodatheaux	Oklahoma, USA	People being fake deep conflating morning which has origins in the word “morewen” and mourning...which has nothing… https://t.co/tt81ztc3Ya		2021-06-04 18:38:40	people fake deep conflating morning origins word morewen mourning nothing	-0.25	-1
1547	1	SlXFEETPLS	Tampa, FL	@muddymenthol_ I jus be tweetin fake deep shit		2021-06-04 18:32:11	muddymenthol_ jus tweetin fake deep shit	-0.2333333333333333	-1
1548	2	AkhilaGoddess		Fake slave alert : After confirmation iski gand fatt gyi. his details : Name : Deep Desai number : 6355685380 emai… https://t.co/OmWkihkUK8		2021-06-04 18:32:05	fake slave alert confirmation iski gand fatt gyi details name deep desai number emai	-0.25	-1
1549	3	KE4ZNR	Raleigh, NC	Deep thought of the afternoon: does real estate imply the existence of fake estate? I will hang up and listen offline.		2021-06-04 18:28:46	deep thought afternoon real estate imply existence fake estate hang listen offline	-0.09999999999999999	-1
1550	4	Lafferty_Danie1	O'Fallon, MO	@BarstoolBigCat @BarstoolBigCat this is going to have to be labeled as a "deep fake" if this is fake		2021-06-04 18:28:34	barstoolbigcat barstoolbigcat going labeled deep fake fake	-0.3333333333333333	-1
1551	5	DaveEllison69	Arnold, Ca	@EricRWeinstein People discredited trump because they were brainwashed by mainstream media, which has been infiltra… https://t.co/bBuU0Vhh14		2021-06-04 18:25:22	ericrweinstein people discredited trump brainwashed mainstream media infiltra	0.0	0
1552	6	djaymando1		@ProdByZVBO @Ballislife I can’t tell if this is a deep fake or if he actually said this 😭		2021-06-04 18:25:04	prodbyzvbo ballislife tell deep fake actually said	-0.16666666666666666	-1
1553	7	HoosDoingGreat		Some #DeepFake news for ya — Congrats to @UVAEngineers Ahmed Hafeez Hussain &amp; Zachary Yahn who won @iDISPLA’s… https://t.co/1JwBQH3Q5T		2021-06-04 18:24:15	deepfake news congrats uvaengineers ahmed hafeez hussain amp zachary yahn idispla	0.0	0
1554	8	deep_state_ceo	Dreaming of Prague	@rabiasquared If @iamjohnoliver does not order one of these under a fake name &amp; play it on his show I will be SORELY disappointed.		2021-06-04 18:20:11	rabiasquared iamjohnoliver order one fake name amp play show sorely disappointed	-0.625	-1
1555	9	lovemoviescene		armys follow elliottsang for two months and think they can also mask their bad takes with long words and a dash of… https://t.co/0J5M7ticzf		2021-06-04 18:18:30	armys follow elliottsang two months think also mask bad takes long words dash	-0.37499999999999994	-1
1556	10	wlwjedi	nineteen. uni of cambridge	this is a deep fake right??? RIGHT???? https://t.co/c4xVoy3DNR		2021-06-04 18:17:21	deep fake right right	0.01785714285714285	1
1557	11	T_kimaru	Nairobi, Kenya	The fake deep that comes with application rejection is just pathetic😂😂 What do you mean "I wish it worked out" or "… https://t.co/9FqgxF3312		2021-06-04 18:15:42	fake deep comes application rejection pathetic mean wish worked	-0.453125	-1
1558	12	MikeWal49174573	UK	China let the Virus out to wreck the world for the globalists and deep state. Why did Gates give the CCP 500 millio… https://t.co/nWbOhKDocs		2021-06-04 18:15:31	china let virus wreck world globalists deep state gates give ccp millio	0.0	0
1559	13	mariepimpins	Oakland, CA	Dnt talk fake deep to me🤷🏾‍♀️		2021-06-04 18:14:52	dnt talk fake deep	-0.25	-1
1560	14	unifiedgamerz		@SteveInmanUIC Libtards will be crying "deep fake". They don't have a sense of humor.		2021-06-04 18:13:53	steveinmanuic libtards crying deep fake sense humor	-0.2333333333333333	-1
1561	15	Zza_Aless	Nigeria	@anita_ese @icondave777 @chrismiles78 @HenshawKate The earlier you learn that life is per head, the better for you.… https://t.co/YQU8c7ZxY6		2021-06-04 18:13:02	anita_ese icondave chrismiles henshawkate earlier learn life per head better	0.25	1
1562	16	Grannieboober		Nyt you write about how Pres. Trump has gone off the deep end by saying the election was rigged... But I did not… https://t.co/8PS8hIFpow		2021-06-04 18:10:30	nyt write pres trump gone deep end saying election rigged	0.0	0
1563	17	babyfrontlxne4	Los Angeles, CA	Niccas gotta chill wit dem fake Chan’s &amp; fake jewelry it’s not that deep wait your turn		2021-06-04 18:09:06	niccas gotta chill wit dem fake chan amp fake jewelry deep wait turn	-0.3333333333333333	-1
1564	18	cecelia_maner		@fbnewsroom I would tell FB fu and go to another format, everyone will follow and FB will lose in the long run. We… https://t.co/OniWxSQKKW		2021-06-04 18:06:06	fbnewsroom would tell another format everyone follow lose long run	-0.05	-1
1565	19	exosbiitch	s/h, 20	@JC_Epiphany girl idgaf lmaooo I'm just saying that y'all are fake deep. Unless you're fluent in korean, you unders… https://t.co/qP7juInqbo		2021-06-04 18:05:05	jc_epiphany girl idgaf lmaooo saying fake deep unless fluent korean unders	-0.25	-1
1566	20	VoiceMordor	Seattle, WA	@SquatchCapital @zerohedge Speaking of “mafia” is our ( I’m us citizens still) deep state don’t you see? Dem or Gop… https://t.co/cqaTYRQ9cJ		2021-06-04 18:02:38	squatchcapital zerohedge speaking mafia citizens still deep state see dem gop	0.0	0
1567	21	__lamar	Somewhere Being Thurl	@AlexisSiani_ I hate when mfs try to be fake deep😭😭✌🏾		2021-06-04 17:59:54	alexissiani_ hate mfs try fake deep	-0.43333333333333335	-1
1568	22	cozywho	Click Link For Music	Y’all let lil baby and Durk call themselves the voice and the hero but be mad every time Cole drop talkin bout he f… https://t.co/CYj6S3OVX6		2021-06-04 17:57:40	let lil baby durk call voice hero mad every time cole drop talkin bout	-0.625	-1
1569	23	Officialjiaer		Don’t care how deep I am in this kpop I will not fake my death for y’all to get off my ass		2021-06-04 17:57:05	care deep kpop fake death get ass	-0.25	-1
1570	24	kayjayshree	West Yorkshire	@FreesiaMcKee how not to sound fake deep		2021-06-04 17:56:51	freesiamckee sound fake deep	-0.033333333333333326	-1
1571	25	amarjeet_del	The land of gurus and vedas	@sas96553801 Fear is for Only those who don’t have access to right information needed to break the fake narratives… https://t.co/bD7NhMpG2q		2021-06-04 17:56:19	sas fear access right information needed break fake narratives	-0.10714285714285715	-1
1572	26	vegnep	United States	No seawalls in Florida. They can pray to Sky Daddy or Kevin Kosner as climate change is fake news, eh? Florida is… https://t.co/PFT2vCCrEA		2021-06-04 17:52:06	seawalls florida pray sky daddy kevin kosner climate change fake news florida	-0.5	-1
1573	27	Muzaffa86109809	hind	Modern fake scholars only talk about hikmah when it comes to stand against tyrant leader but from deep inside, they… https://t.co/RRuG1WV2hU		2021-06-04 17:49:14	modern fake scholars talk hikmah comes stand tyrant leader deep inside	-0.09999999999999999	-1
1574	28	EraserRestraint	Edina, MN	@OoCJomAndJake Someone needs to deep fake this with the blinking guy meme		2021-06-04 17:47:12	oocjomandjake someone needs deep fake blinking guy meme	-0.25	-1
1575	29	white_tigur		I’m convinced tik tok was created to harvest user data to be used with deep fake tech else where. Essentially steal… https://t.co/Z4ZS7m6QV5		2021-06-04 17:35:29	convinced tik tok created harvest user data used deep fake tech else essentially steal	-0.16666666666666666	-1
1576	30	EnergyFed		@russiancosmist This is modernity, hyper reality, deep fake photoshop president		2021-06-04 17:33:51	russiancosmist modernity hyper reality deep fake photoshop president	-0.25	-1
1577	31	Kanupriya999		@itsdaksh29 And don't know from where this news is floating that Tai will come in bboss next season!! Look at the c… https://t.co/pIahlAg4H0		2021-06-04 17:33:20	itsdaksh know news floating tai come bboss next season look	0.0	0
1578	32	daveimok	Taipei, Taiwan	@therecount I wish this was a deep fake. Ohhh the things I would make him say!		2021-06-04 17:28:33	therecount wish deep fake ohhh things would make say	-0.25	-1
1579	33	HebrewEric	At Peace	These Ppl On Tik Tok So Fake Deep, If You Know So Much, Let Us Know Future World Changing Events🌚...		2021-06-04 17:26:07	ppl tik tok fake deep know much let know future world changing events	-0.075	-1
1580	34	Gee_NYCee	Brooklyn, NY	@mldiffley OMG I thought this was a deep fake at first		2021-06-04 17:25:03	mldiffley omg thought deep fake first	-0.08333333333333333	-1
1581	35	A93769739		@BBCUrdu BBC and CNN are deep pockets .Fake and Liar.Never will speak about Sikh Genocide inn1984 .When 30000 Sikh… https://t.co/ynrBDj95Hy		2021-06-04 17:23:48	bbcurdu bbc cnn deep pockets fake liar never speak sikh genocide inn sikh	-0.25	-1
1582	36	HONEYEDCROWN		@abusesurvivor_ @ChukwuebukaMcC1 Oshey.. Aunty fake empathy. We saw someone shed fake tears this morning. Empathy d… https://t.co/mT2u12DjXW		2021-06-04 17:19:07	abusesurvivor_ chukwuebukamcc oshey aunty fake empathy saw someone shed fake tears morning empathy	-0.5	-1
1583	37	Yzzaque	Gotham, Nairobi, Kenya	I have to know the colour of curtains to put up when you come over, for fake deep convos https://t.co/9IFqj9n4qQ		2021-06-04 17:17:22	know colour curtains put come fake deep convos	-0.25	-1
1584	38	LiaquatShahwani	Quetta, Pakistan.	Please verify than post @PhilanthropistI avoid spreading Fake news @Pk_FactChecker Talked 2 #MS Civil Hospital La… https://t.co/djwGKVsRyA		2021-06-04 17:12:11	please verify post philanthropisti avoid spreading fake news pk_factchecker talked civil hospital	-0.5	-1
1585	39	GddssDelilah	Brighton and London	@Miss__Bedlam Have you seen the Rowan Atkinson Dior fragrance deep fake ad? It's like this and it makes me so sexually confused!		2021-06-04 17:12:09	miss__bedlam seen rowan atkinson dior fragrance deep fake like makes sexually confused	-0.3	-1
1586	40	zergdouniot7	Morocco	It's really not that deep wooow they are that desperate Western are dropping fake screenshot showing that Butter… https://t.co/DOyL6O7BqK		2021-06-04 17:09:20	really deep wooow desperate western dropping fake screenshot showing butter	-0.275	-1
1587	41	IraReckenthaler	Earth, for now	Very clever. How deep is fake... https://t.co/WQjRlMOzH1		2021-06-04 17:07:07	clever deep fake	-0.11111111111111112	-1
1588	42	blackpowerpufff	london	is....this a deep fake? https://t.co/HvnEmMApNa		2021-06-04 17:06:01	deep fake	-0.25	-1
1589	43	CRYPTOCEL00	London, England	@TakTheApe I do deep dives in everything I'm into. Even if Im watching a documentary I'm checking the people on the… https://t.co/N03YdwFEtL		2021-06-04 17:00:24	taktheape deep dives everything even watching documentary checking people	0.0	0
1590	44	ThomasLassi		@BattlinBilly Deep fake		2021-06-04 16:59:31	battlinbilly deep fake	-0.25	-1
1591	45	TheMadBow		@sehyoonheart ahahhahha deep inside u r concern hahhaha the feeling is the same suring bts's comback on fake love.… https://t.co/ypbc8zG5mT		2021-06-04 16:55:18	sehyoonheart ahahhahha deep inside concern hahhaha feeling suring bts comback fake love	0.0	0
1592	46	melrose_placee		I know how to be fake &amp; I kno how to be grown &amp; cordial too! But vibing off HATE of someone as a bonding tool count… https://t.co/QkujVDBCXp		2021-06-04 16:54:31	know fake amp kno grown amp cordial vibing hate someone bonding tool count	-0.65	-1
1593	47	Blck_McDreamy	23 Jump Street	Asi UCT offers a course of being fake deep?😂😂		2021-06-04 16:54:00	asi uct offers course fake deep	-0.13333333333333333	-1
1594	48	saebrimusings		@0therMarySpeaks I meant in the sense of people scoffing it off as fake or not believing it simply because they hav… https://t.co/gIvclNhaED		2021-06-04 16:53:15	thermaryspeaks meant sense people scoffing fake believing simply hav	-0.25	-1
1595	49	JenayeLaShawn	On The GA-FL Parkway 🛣	Because It’s Not That Deep Don’t Try To Befriend Me. Keep That Fake Shit Over There. 🥱		2021-06-04 16:49:04	deep try befriend keep fake shit	-0.2333333333333333	-1
1596	50	Chalifa007		@RAbdiAnalyst Yes #Tigrayans hence #Ethiopians are honest, straight! But #TPLFisaTerroristGroup ≠ Tigrayans ≠ hon… https://t.co/BVinvubBo7		2021-06-04 16:48:09	rabdianalyst yes tigrayans hence ethiopians honest straight tplfisaterroristgroup tigrayans hon	0.4	1
1597	51	tigersharktom	Buckeye, AZ	@TXFrogMomma That is the Deep state along with fake news media big Tech and big business the shadow government		2021-06-04 16:45:53	txfrogmomma deep state along fake news media big tech big business shadow government	-0.125	-1
1598	52	RobotPlaysTF2	He/they, I don't care	@felipigab @wanda8Os @FitzyLeakz @ShiinaBR you have a ✨fake deep bio✨, don't ❤️pipe up❤️		2021-06-04 16:45:00	felipigab wandaos fitzyleakz shiinabr fake deep bio pipe	-0.25	-1
1599	53	FeministHellcat	🌚🌝	@elvngrl You’re gonna do great because you’re absolutely amazing! And it is nerve wracking. Be anxious, but they do… https://t.co/GWywrUyuU5		2021-06-04 16:44:13	elvngrl gonna great absolutely amazing nerve wracking anxious	0.38333333333333336	1
1600	54	PATRICKODINGA2	Nairobi, Kenya	@KBonimtetezi Boni Khalwale are calling yourself a 'DOCTOR?' I think you are among the people who were in deep supp… https://t.co/3mAI89t7Te		2021-06-04 16:36:44	kbonimtetezi boni khalwale calling doctor think among people deep supp	0.0	0
1601	55	LucyKDenver	Denver, CO	I wonder if that Tom Cruise deep fake is on Cameo? I want him to say some things to me.		2021-06-04 16:33:24	wonder tom cruise deep fake cameo want say things	-0.25	-1
1602	56	respeecher		What is a deep fake, how do I spot one and why should I care? https://t.co/19uv1TM60V #deepfake #opensource #technology		2021-06-04 16:31:19	deep fake spot one care deepfake opensource technology	-0.25	-1
1603	57	CZGoldEdition	Pittsburgh, PA	Lmao this piece behind Dru was from my Deep Artsy TM days as a teenager. It's made of (fake fur) hair clippings. So… https://t.co/AjXVhiK5fW		2021-06-04 16:26:55	lmao piece behind dru deep artsy days teenager made fake fur hair clippings	-0.07500000000000001	-1
1604	58	dustinfreeman	New York City	@philnelson Just make a deep fake startup for this Phil		2021-06-04 16:24:25	philnelson make deep fake startup phil	-0.25	-1
1605	59	Moonlqghts_0613		@theeyoongi SEND THAT ONE TWEET UNDER THAT TWEET TO BH, MF MADE A DEEP FAKE WITH 🐻		2021-06-04 16:23:03	theeyoongi send one tweet tweet made deep fake	-0.25	-1
1606	60	Tsietsi_Mohale	Azania	Fake deep https://t.co/lsoButXqgI		2021-06-04 16:19:25	fake deep	-0.25	-1
1607	61	minniepinkies	they/he. 20. trans	yall whites and your fake feminism bullshit. this aint it. really the taylor swift white feminist brand runs deep i… https://t.co/NRQtXolBJy		2021-06-04 16:17:15	yall whites fake feminism bullshit aint really taylor swift white feminist brand runs deep	-0.075	-1
1608	62	HunterDPhoenix		@StevieMach You think you know! My whole life is a deep fake video 🤩😎		2021-06-04 16:09:44	steviemach think know whole life deep fake video	-0.09999999999999999	-1
1609	63	yogafascist	Neverland	If you’ve ever seen an ugly picture of me it was a deep fake		2021-06-04 16:04:05	ever seen ugly picture deep fake	-0.39999999999999997	-1
1610	64	mygreenbricks	New Hampshire, USA	Of course, there’s a reason why the Deep State and their allies in the Fake News Media are going all-out to interve… https://t.co/Dg1lZfqUlP		2021-06-04 16:02:47	course reason deep state allies fake news media going interve	-0.25	-1
1611	65	Beingvicky786		This is why I adore @BeingSalmanKhan,he silences haters with his hardwork,deep down they too knew that nor they or… https://t.co/NrKbnDTAdJ		2021-06-04 16:00:51	adore beingsalmankhan silences haters hardwork deep knew	0.0	0
1612	66	bobahuntea		take a deep breath , take a deep breath , take aa beep dreath , fake abeep breath , [dies] D2 TO EXO COMEBACK… https://t.co/EfbJkmaz4s		2021-06-04 16:00:43	take deep breath take deep breath take beep dreath fake abeep breath dies exo comeback	-0.16666666666666666	-1
1613	67	InjectCoffee	Brazil, Please Come	2025's Hottest deep fake models		2021-06-04 15:59:18	hottest deep fake models	-0.25	-1
1614	68	Gooboberti	America	The lyrics of Cherry Pie read by my Deep Fake Voice Clone, using Descript #Overdub #Descript - #DeepFake… https://t.co/GZUpJt38im		2021-06-04 15:58:11	lyrics cherry pie read deep fake voice clone using descript overdub descript deepfake	-0.25	-1
1615	69	_fakent		I hate mfs that try to fake a deep voice for females 🤦‍♂️😂		2021-06-04 15:56:31	hate mfs try fake deep voice females	-0.43333333333333335	-1
1616	70	rti_citizen	Bhubaneswar	@atulahuja_ @free_thinker These photos are found fake after deep analysis viz reverse search, therm imaging and met… https://t.co/Zuios9tuQZ		2021-06-04 15:53:30	atulahuja_ free_thinker photos found fake deep analysis viz reverse search therm imaging met	-0.25	-1
1617	71	04CRYSTYLE	she/her 16	Just seen deep fake Kpop p0rn video under a pannchoa tweet https://t.co/oJKLo23Q7C		2021-06-04 15:52:50	seen deep fake kpop prn video pannchoa tweet	-0.25	-1
1618	72	MissBellumBitch	24 (she/her)	Imo, i do dislike the dead lover thing... I just want bitches to be messy. Like whats wrong with a little catty dra… https://t.co/WLvObxPkUZ		2021-06-04 15:48:23	imo dislike dead lover thing want bitches messy like whats wrong little catty dra	-0.271875	-1
1619	73	DwizzyDwayne47	SWAMP	@Dogan2243 Lol “last season was fake” then how all the teams who was shit last year got all the top seeds? This was… https://t.co/Qc3oiLSbBY		2021-06-04 15:48:07	dogan lol last season fake teams shit last year got top seeds	0.10000000000000002	1
1620	74	maiddoro	black water lillies	@jkdopt fizeram deep fake??		2021-06-04 15:44:46	jkdopt fizeram deep fake	-0.25	-1
1621	75	MARCEL186961	San Diego, CA	@FatCash7 Every time you say that makes me laugh’’ fake deep’’ https://t.co/Hl682BcY7w		2021-06-04 15:38:40	fatcash every time say makes laugh fake deep	-0.06666666666666667	-1
1622	76	sanatanibhai2		@JagdishDuttPan2 @ganeshpidugu531 @OpIndia_com @myogiadityanath Where the actual gutter is apparent to the universe… https://t.co/1mNEfGNwmU		2021-06-04 15:38:14	jagdishduttpan ganeshpidugu opindia_com myogiadityanath actual gutter apparent universe	0.025	1
1623	77	ThouxanbanIsse	melb	sometimes i think of just rebranding. become a locals account, just post fake deep tweets and retweet religious twe… https://t.co/stNhqWMZk1		2021-06-04 15:38:03	sometimes think rebranding become locals account post fake deep tweets retweet religious twe	-0.16666666666666666	-1
1624	78	esaeger	Manchester, NH	Yo, so what's up for the weekend, homies? I'm thinking about maybe making a deep fake of Melanie Trump throwing exp… https://t.co/7TglKF5ima		2021-06-04 15:33:07	weekend homies thinking maybe making deep fake melanie trump throwing exp	-0.25	-1
1625	79	dreamafterstorm	22; black	ten renjun and yangyang is such a fun combination because you just have artsy deep ten, fake deep artsy renjun, and then gamer boy yangyang		2021-06-04 15:32:51	ten renjun yangyang fun combination artsy deep ten fake deep artsy renjun gamer boy yangyang	-0.03333333333333333	-1
1626	80	MrsCurran1		I hope I helped a little speaking to this years @StrathEDU cohort ready for the big, bad world. Deep breaths, a bit… https://t.co/4qTJaCvkJK		2021-06-04 15:30:22	hope helped little speaking years strathedu cohort ready big bad world deep breaths bit	-0.13749999999999996	-1
1627	81	bloomthisway		dua’s new MV on some fake deep shite 😹😹		2021-06-04 15:28:58	dua new fake deep shite	-0.12121212121212122	-1
1628	82	JLavaton		@NotSusanB @CLIverson6 @beingrealmac @MagaHansen Definitely not him - a deep fake!		2021-06-04 15:28:45	notsusanb cliverson beingrealmac magahansen definitely deep fake	-0.25	-1
1629	83	plantsandbooks_	link to even season playlist:	@arielms18 i still think a deep fake is a step further?? this season i a mess and i’m sad		2021-06-04 15:28:19	arielms still think deep fake step season mess sad	-0.29375	-1
1630	84	JLavaton		@Big_Fork519 @beingrealmac I believe it is a deep fake, not him. I doubt he has the faculties to ride a bike at this point.		2021-06-04 15:27:56	big_fork beingrealmac believe deep fake doubt faculties ride bike point	-0.25	-1
1631	85	GI_Joey317	Indianapolis, IN	@BostonConnr DEEP FAKE		2021-06-04 15:27:53	bostonconnr deep fake	-0.25	-1
1632	86	michaelpfreeman	Washington, DC	Moving from Covid is a deep state/fake news hoax to Fauci being an evil doctor in cahoots with China to kill us all… https://t.co/QbWXQCEHHd		2021-06-04 15:27:10	moving covid deep state fake news hoax fauci evil doctor cahoots china kill	-0.5	-1
1633	87	JLavaton		@MsShockler @Dweefle @beingrealmac Its a deep fake - clearly not him.		2021-06-04 15:26:31	msshockler dweefle beingrealmac deep fake clearly	-0.13333333333333333	-1
1634	88	ThicciLake		@mahoumoreno The fact that this clip is actual history and not a deep fake HURTS MY BRAIN. I hope it survives the a… https://t.co/ROHsgDHe5B		2021-06-04 15:25:55	mahoumoreno fact clip actual history deep fake hurts brain hope survives	-0.16666666666666666	-1
1635	89	JLavaton		@beingrealmac Deep fake 100%		2021-06-04 15:25:42	beingrealmac deep fake	-0.25	-1
1636	90	EbonyStarr5	The Wakanda Speedforce	No, Kate, when you're not around William is usually balls deep inside your fake friends. That was what you signed u… https://t.co/4Zt7DWHbvP		2021-06-04 15:18:09	kate around william usually balls deep inside fake friends signed	-0.25	-1
1637	91	DanielLarison		"It’s obviously not happening, but the fact that Iran hawks keep coming back to this ridiculous proposal year after… https://t.co/QJSkX73y6H		2021-06-04 15:16:02	obviously happening fact iran hawks keep coming back ridiculous proposal year	-0.1111111111111111	-1
1638	92	elvisiano98		How do I find funny Facebook? Mine full of conspiracy theories and fake deep quotes https://t.co/scp7GF7tWJ		2021-06-04 15:08:31	find funny facebook mine full conspiracy theories fake deep quotes	0.024999999999999994	1
1639	93	garyboleman	🇩🇴 | 19 | $Bagittarius	fake deep bitches always be so clingy saying some dumb shit like “your silence says a million words” BITCH IM ON THE TOILET		2021-06-04 15:04:25	fake deep bitches always clingy saying dumb shit like silence says million words bitch toilet	-0.22166666666666668	-1
1640	94	PowPress39		@tyburr @phillipstribune I'll try to deep fake Franklin Pangborn into my copy asap.		2021-06-04 15:01:10	tyburr phillipstribune try deep fake franklin pangborn copy asap	-0.25	-1
1641	95	lamebook	USA	Sometimes the universe is just messing with you... https://t.co/YlOQSAm2Oc		2021-06-04 15:00:14	sometimes universe messing	0.0	0
1642	96	nielisblack	Worcester, MA	No one: Every N*gga on the internet: stupid talk… https://t.co/NrTuqPNsdF		2021-06-04 14:59:28	one every gga internet stupid talk	-0.7999999999999999	-1
1643	97	DanielEssential		Another deep fake... https://t.co/baIS7YhSQU		2021-06-04 14:55:26	another deep fake	-0.25	-1
1644	98	aaparu	Tontardia, USArdia	$PSTH UMG moat includes artist music (clearly), name, voice, likeness, rights, and metadata—custom deep fake Sinatr… https://t.co/ziQ3CIEtHC		2021-06-04 14:49:53	psth umg moat includes artist music clearly name voice likeness rights metadata custom deep fake sinatr	-0.13333333333333333	-1
1645	99	LemonierCesar	Clinton Hill, Brooklyn	@fake_jaris That deep fried hash brown for breakfast after we Had *** probably didn’t help		2021-06-04 14:47:37	fake_jaris deep fried hash brown breakfast probably help	0.0	0
1646	100	SlGHKODELICK	Certified Clown	Ever since I’ve become sober it’s like so many people act fake “woke” Not every conversation or comment needs to b… https://t.co/OG5fFuxwxF		2021-06-04 14:46:39	ever since become sober like many people act fake woke every conversation comment needs	0.033333333333333326	1
1647	101	3bood021	Politicking Boulevard	@Truthfully83 @followlasg @jidesanwoolu Fake news. This is the Air component of the @nimasaofficial deep blue proje… https://t.co/pnVedQ6UzX		2021-06-04 14:37:40	truthfully followlasg jidesanwoolu fake news air component nimasaofficial deep blue proje	0.0	0
1648	102	3bood021	Politicking Boulevard	@Truthfully83 @followlasg @jidesanwoolu IT IS NOT A STRANGE HELICOPTER! THIS IS THE AIR COMPONENT OF THE DEEP BLUE… https://t.co/TKIu8dJ23C		2021-06-04 14:36:16	truthfully followlasg jidesanwoolu strange helicopter air component deep blue	0.1125	1
1649	103	btseverything45		Someone confirm is it true that in wings era jungkook have to record again because it was deleted at first and no i… https://t.co/ro8XcmP1P4		2021-06-04 14:28:18	someone confirm true wings era jungkook record deleted first	0.3	1
1650	104	GrandportS	New York, USA	@Oloni Instagram low key out of touch younger gen x and fake deep older millennials grasping for depth and meaning,… https://t.co/6lPzfAM0Qe		2021-06-04 14:24:59	oloni instagram low key touch younger gen fake deep older millennials grasping depth meaning	-0.05555555555555556	-1
1651	105	esaeger	Manchester, NH	@VagrantJourno Greenwald's frequent flying on Fox has opened the door to their making an hour-long deep fake of him… https://t.co/JkDIDK1khp		2021-06-04 14:22:02	vagrantjourno greenwald frequent flying fox opened door making hour long deep fake	-0.1125	-1
1652	106	MuhBrother		@hashim_i I swear i thought this was some good deep fake parody		2021-06-04 14:21:43	hashim_i swear thought good deep fake parody	0.06666666666666665	1
[truncated: 3,771 more rows]
