# Supplementary material for: Deepfake tweets classification using stacked Bi-LSTM and words embedding
Source: PeerJ Comput Sci. 2021 Oct 21;7:e745. doi: 10.7717/peerj-cs.745 (PMC8576542; doi:10.7717/peerj-cs.745)
Supplement: Supplemental Information 1 [file peerj-cs-07-745-s001.zip › DeepFake/Sentiment_Analysis_code_DeepFake.ipynb]

# %% [code]
import pandas as pd
import nltk #(natural language toolkit)
from nltk.corpus import stopwords  #i the and, is an, 127)
from nltk.tokenize import RegexpTokenizer
from nltk.stem import WordNetLemmatizer
from nltk.stem.porter import PorterStemmer # stemming to covert each word into it root form)
from vaderSentiment.vaderSentiment import SentimentIntensityAnalyzer #(Sentiment Analysis  Textblob,vader, affine)
import datetime
import re
from textblob import TextBlob
#import neattext.functions as nfx
import numpy as np
#from contractions import contractions_dict
import string
from nltk.tokenize import ToktokTokenizer
from sklearn.feature_extraction.text import TfidfVectorizer
from wordcloud import WordCloud
from matplotlib import pyplot as plt #(matplotblib)
import seaborn as sns #(visualsize)

# %% [code]
#load csv file
data1= pd.read_csv("#deepfake.csv");
data2= pd.read_csv("deepfake.csv");
data3= pd.read_csv("deep fake.csv");
data4= pd.read_csv("deepfakes.csv");
data5= pd.read_csv("deep fakes.csv");

# %% [code]
data=data1.append(data2,ignore_index = True) 
data=data.append(data3,ignore_index = True) 
data=data.append(data4,ignore_index = True) 
data=data.append(data5,ignore_index = True) 

# %% [code]
data[:3]

# %% [code]
len(data)

# %% [code]


# %% [code]
data["text"]

# %% [code]
#Preprocessing of text tweets to remove : Punction, Numbers, stropwords hash tages , links stemming, lematization


import nltk
from nltk.tokenize import RegexpTokenizer
from nltk.stem import WordNetLemmatizer,PorterStemmer
from nltk.corpus import stopwords
import re
lemmatizer = WordNetLemmatizer()
stemmer = PorterStemmer() 

def preprocess(sentence):
    sentence=str(sentence)
    sentence = sentence.lower()
    sentence=sentence.replace('{html}',"") 
    cleanr = re.compile('<.*?>')
    cleantext = re.sub(cleanr, '', sentence)
    rem_url=re.sub(r'http\S+', '',cleantext)
    rem_num = re.sub('[0-9]+', '', rem_url)
    tokenizer = RegexpTokenizer(r'\w+')
    tokens = tokenizer.tokenize(rem_num)  
    filtered_words = [w for w in tokens if len(w) > 2 if not w in stopwords.words('english') and "amp"]
    stem_words=[stemmer.stem(w) for w in filtered_words]
    lemma_words=[lemmatizer.lemmatize(w) for w in stem_words]
    return " ".join(filtered_words)


data['cleanText']=data['text'].map(lambda s:preprocess(s)) 

# %% [code]
data["cleanText"]

# %% [code]
# textblob library to extract the polarity score to find sentiments

import nltk
from textblob import  TextBlob
data['Polarity Score']=""
data['sentiment']=""
#df2 = pd.DataFrame(columns=['text', 'sentiment', 'score'])
data['cleanText']=data['cleanText'].astype(str)
for i in range(len(data)):
    sentiment = TextBlob(data['cleanText'][i])
    a=sentiment.sentiment.polarity
    #df2.loc[i] = [data['cleanText'][i]]+[str(0)]+ [a]
    data["Polarity Score"][i]=a

for i in range(len(data)):
    if(data['Polarity Score'][i]>0):
        data['sentiment'][i]=1
    elif(data['Polarity Score'][i]==0):
        data['sentiment'][i]=0
    else:
        data['sentiment'][i]=-1

# %% [code]
from collections import Counter
Counter(data["sentiment"])

# %% [code]
data[:10]

# %% [code]


# %% [code]
data.to_csv("Sentiment Deepfake.csv")

# %% [code]
data=pd.read_csv("Sentiment Deepfake.csv")

# %% [code]
from matplotlib import pyplot
y = data.sentiment         
fig, ax = pyplot.subplots(figsize=(8,4),dpi=500)
ax = sns.countplot(y,label="Count",ax=ax,order=data.sentiment.value_counts().iloc[:15].index )   
plt.savefig('fig3.png')

# %% [code]
# Splitting dataset into training and testing sets
from sklearn.model_selection import train_test_split

X_train, X_test, y_train, y_test = train_test_split(data["cleanText"].astype(str), data["sentiment"].astype(int), test_size=0.15, shuffle=True)

# %% [code]
a=["clone online hour feel free live chat twitch", "music"]
from sklearn.feature_extraction.text import CountVectorizer
# learn training data vocabulary, then use it to create a document-term matrix
vect = CountVectorizer()
# 3. fit
# 4. transform training data
X_train_dtf = vect.fit_transform(a)
print(vect.get_feature_names())
print(X_train_dtf.toarray())

# %% [code]

from sklearn.feature_extraction.text import TfidfVectorizer
# learn training data vocabulary, then use it to create a document-term matrix
vect = TfidfVectorizer()
# 3. fit
# 4. transform training data
X_train_dtf = vect.fit_transform(a)
print(vect.get_feature_names())
print(X_train_dtf.toarray())

# %% [code]
from sklearn.feature_extraction.text import CountVectorizer
# learn training data vocabulary, then use it to create a document-term matrix
vect = CountVectorizer()
# 3. fit
# 4. transform training data
X_train_dtf = vect.fit_transform(X_train)
X_test_dtf = vect.transform(X_test)

# %% [code]
X_train_dtf.toarray()

# %% [code]
from sklearn.feature_extraction.text import TfidfVectorizer
vectorizer = TfidfVectorizer()
X_train_tf = vectorizer.fit_transform(X_train)
X_test_tf = vectorizer.transform(X_test)

# %% [code]
from sklearn.metrics import accuracy_score
from sklearn.metrics import classification_report
from sklearn.metrics import confusion_matrix

# %% [code]
#BoW Features

# %% [code]


# %% [code]
from sklearn.svm import SVC
print("SVC")
svm = SVC(kernel='linear', C=1.0, random_state=500)
svm.fit(X_train_dtf,y_train)
y_pred=svm.predict(X_test_dtf)
print(accuracy_score(y_test,y_pred))
print(classification_report(y_test,y_pred))
print(confusion_matrix(y_test,y_pred))

# %% [code]


# %% [code]


# %% [code]
from sklearn.linear_model import LogisticRegression
# 2. instantiate a logistic regression model
print("LR")
logreg = LogisticRegression(random_state=1000,multi_class='multinomial',C=3.0)
logreg.fit(X_train_dtf,y_train)
y_pred=logreg.predict(X_test_dtf)
print(accuracy_score(y_test,y_pred))
print(classification_report(y_test,y_pred))
print(confusion_matrix(y_test,y_pred))

# %% [code]
from sklearn.naive_bayes import GaussianNB
# 2. instantiate a logistic regression model
print("GNB")
gnb = GaussianNB()
gnb.fit(X_train_dtf.toarray(),y_train)
y_pred=gnb.predict(X_test_dtf.toarray())
print(accuracy_score(y_test,y_pred))
print(classification_report(y_test,y_pred))
print(confusion_matrix(y_test,y_pred))

# %% [code]


# %% [code]


# %% [code]


# %% [code]
from sklearn.ensemble import ExtraTreesClassifier
etc = ExtraTreesClassifier(n_estimators=300, random_state=5, max_depth=300)
print("ExtraTreesClassifier")
etc.fit(X_train_dtf.toarray(),y_train)
y_pred=etc.predict(X_test_dtf.toarray())
print(accuracy_score(y_test,y_pred))
print(classification_report(y_test,y_pred))
print(confusion_matrix(y_test,y_pred))

# %% [code]


# %% [code]


# %% [code]
from sklearn.ensemble import GradientBoostingClassifier
a = GradientBoostingClassifier(max_depth=300, learning_rate=0.2, n_estimators=300, random_state=52)
print("GBM")
a.fit(X_train_dtf.toarray(),y_train)
y_pred=a.predict(X_test_dtf.toarray())
print(accuracy_score(y_test,y_pred))
print(classification_report(y_test,y_pred))
print(confusion_matrix(y_test,y_pred))

# %% [code]
from sklearn.ensemble import RandomForestClassifier, AdaBoostClassifier
print("ADA")
xgb = AdaBoostClassifier(n_estimators=300, random_state=5)
xgb.fit(X_train_dtf.toarray(),y_train)
y_pred=xgb.predict(X_test_dtf.toarray())
print(accuracy_score(y_test,y_pred))
print(classification_report(y_test,y_pred))
print(confusion_matrix(y_test,y_pred))

# %% [code]


# %% [code]


# %% [code]


# %% [code]
#TF-IDF Features

# %% [code]
from sklearn.svm import SVC
print("SVC")
svm = SVC(kernel='linear', C=1.0, random_state=500)
svm.fit(X_train_tf,y_train)
y_pred=svm.predict(X_test_tf)
print(accuracy_score(y_test,y_pred))
print(classification_report(y_test,y_pred))
print(confusion_matrix(y_test,y_pred))

# %% [code]


# %% [code]


# %% [code]
from sklearn.linear_model import LogisticRegression
# LogisticRegression
print("LR")
logreg = LogisticRegression(random_state=1000,multi_class='multinomial',C=3.0)
logreg.fit(X_train_tf,y_train)
y_pred=logreg.predict(X_test_tf)
print(accuracy_score(y_test,y_pred))
print(classification_report(y_test,y_pred))
print(confusion_matrix(y_test,y_pred))

# %% [code]


# %% [code]


# %% [code]
from sklearn.naive_bayes import GaussianNB
#GaussianNB
print("GNB")
gnb = GaussianNB()
gnb.fit(X_train_tf.toarray(),y_train)
y_pred=gnb.predict(X_test_tf.toarray())
print(accuracy_score(y_test,y_pred))
print(classification_report(y_test,y_pred))
print(confusion_matrix(y_test,y_pred))

# %% [code]


# %% [code]


# %% [code]


# %% [code]
from sklearn.ensemble import ExtraTreesClassifier
etc = ExtraTreesClassifier(n_estimators=300, random_state=5, max_depth=300)
print("ExtraTreesClassifier")
etc.fit(X_train_tf.toarray(),y_train)
y_pred=etc.predict(X_test_tf.toarray())
print(accuracy_score(y_test,y_pred))
print(classification_report(y_test,y_pred))
print(confusion_matrix(y_test,y_pred))

# %% [code]


# %% [code]
from sklearn.ensemble import GradientBoostingClassifier
a = GradientBoostingClassifier(max_depth=300, learning_rate=0.2, n_estimators=300, random_state=52)
print("GBM")
a.fit(X_train_tf.toarray(),y_train)
y_pred=a.predict(X_test_tf.toarray())
print(accuracy_score(y_test,y_pred))
print(classification_report(y_test,y_pred))
print(confusion_matrix(y_test,y_pred))

# %% [code]


# %% [code]
from sklearn.ensemble import RandomForestClassifier, AdaBoostClassifier
print("ADA")
xgb = AdaBoostClassifier(n_estimators=300, random_state=5)
xgb.fit(X_train_tf.toarray(),y_train)
y_pred=xgb.predict(X_test_tf.toarray())
print(accuracy_score(y_test,y_pred))
print(classification_report(y_test,y_pred))
print(confusion_matrix(y_test,y_pred))

# %% [code]


# %% [code]


# %% [code]
!pip install -q keras_metrics

# %% [code]
import numpy as np # linear algebra

import pandas as pd # data processing, CSV file I/O (e.g. pd.read_csv)
import matplotlib.pyplot as plt
# Input data files are available in the "../input/" directory.
# For example, running this (by clicking run or pressing Shift+Enter) will list the files in the input directory

import os
import glob
import cv2
import tensorflow as tf
from keras import layers
from keras.layers import Dropout , Input, Add, Dense, Activation, ZeroPadding2D, BatchNormalization, Flatten, Conv2D, AveragePooling2D, MaxPooling2D, GlobalMaxPooling2D
from keras.models import Model, load_model
from keras.initializers import glorot_uniform
from sklearn.model_selection import train_test_split
import keras.backend as K
from sklearn.utils import shuffle
# importing all necessary libraries to run the code
import re,string
import numpy as np
import pandas as pd
import keras_metrics
import tensorflow.keras
import matplotlib.pyplot as plt
from nltk.corpus import stopwords
from keras.models import Sequential
from sklearn.model_selection import train_test_split
from keras.layers import Dense, Flatten, LSTM, Conv1D, MaxPooling1D, Dropout, Activation,Embedding
# using the variable sw to hold all stopwords that are in English
sw = stopwords.words('english')

# %% [code]
import tensorflow.keras
tokenizer = tensorflow.keras.preprocessing.text.Tokenizer(num_words=5000, lower=True,split=' ',filters='!"#$%&()*+,-./:;<=>?@[\\]^_`{|}~\t\n')
tokenizer.fit_on_texts(data["cleanText"].values)
#print(tokenizer.word_index)  # To see the dicstionary
X = tokenizer.texts_to_sequences(data["cleanText"].values)
X = tensorflow.keras.preprocessing.sequence.pad_sequences(X)


from keras.layers import Dense, Flatten, LSTM, Conv1D, MaxPooling1D, Dropout, Activation,Embedding
from keras.models import Sequential
model_conv = Sequential()
model_conv.add(Embedding(5000, 100, input_length=X.shape[1]))
model_conv.add(Conv1D(128, 5, activation='relu'))
model_conv.add(MaxPooling1D(pool_size=4))
model_conv.add(Flatten())
model_conv.add(Dense(32))
model_conv.add(Dense(3, activation='softmax'))
model_conv.compile(loss='categorical_crossentropy', optimizer='adam',    metrics=['accuracy','mae','mse',keras_metrics.precision(), keras_metrics.recall(),keras_metrics.f1_score()])

#Y = data.Reviewer_Score
Y = pd.get_dummies(data.sentiment).values

X_train, X_valid, Y_train, Y_valid = train_test_split(X,Y, test_size = 0.25, random_state =2)
batch_size=128
#Here we train the Network.

pred=model_conv.fit(X_train, Y_train, batch_size =batch_size, epochs =100, verbose =2,validation_data=(X_valid,Y_valid))
pred

# %% [code]


# %% [code]
from keras import optimizers
import tensorflow.keras
tokenizer = tensorflow.keras.preprocessing.text.Tokenizer(num_words=5000, lower=True,split=' ',filters='!"#$%&()*+,-./:;<=>?@[\\]^_`{|}~\t\n')
tokenizer.fit_on_texts(data["cleanText"].values)
#print(tokenizer.word_index)  # To see the dicstionary
X = tokenizer.texts_to_sequences(data["cleanText"].values)
X = tensorflow.keras.preprocessing.sequence.pad_sequences(X)
#Deep Learning Network Structure
model_conv = Sequential()
model_conv.add(Embedding(5000,100, input_length=X.shape[1]))
model_conv.add(Dropout(0.5))
model_conv.add(LSTM(100))
model_conv.add(Dense(3, activation='softmax'))
model_conv.compile(loss='categorical_crossentropy', optimizer='adam',   metrics=['accuracy','mae','mse',keras_metrics.precision(), keras_metrics.recall(),keras_metrics.f1_score()])
#Y = data.Reviewer_Score
Y = pd.get_dummies(data.sentiment).values

X_train, X_valid, Y_train, Y_valid = train_test_split(X,Y, test_size = 0.25, random_state =2)
batch_size=128
#Here we train the Network.

pred=model_conv.fit(X_train, Y_train, batch_size =batch_size, epochs =100, verbose =2,validation_data=(X_valid,Y_valid))
pred

# %% [code]


# %% [code]
import tensorflow.keras
tokenizer = tensorflow.keras.preprocessing.text.Tokenizer(num_words=5000, lower=True,split=' ',filters='!"#$%&()*+,-./:;<=>?@[\\]^_`{|}~\t\n')
tokenizer.fit_on_texts(data["cleanText"].values)
#print(tokenizer.word_index)  # To see the dicstionary
X = tokenizer.texts_to_sequences(data["cleanText"].values)
X = tensorflow.keras.preprocessing.sequence.pad_sequences(X)


from keras.layers import Dense, Flatten, LSTM, Conv1D, MaxPooling1D, Dropout, Activation,Embedding
from keras.models import Sequential
model_conv = Sequential()
model_conv.add(Embedding(5000, 100, input_length=X.shape[1]))
model_conv.add(Conv1D(128, 5, activation='relu'))
model_conv.add(MaxPooling1D(pool_size=4))
model_conv.add(LSTM(100))
model_conv.add(Dense(3, activation='softmax'))
model_conv.compile(loss='categorical_crossentropy', optimizer='adam',   metrics=['accuracy','mae','mse',keras_metrics.precision(), keras_metrics.recall(),keras_metrics.f1_score()])

#Y = data.Reviewer_Score
Y = pd.get_dummies(data.sentiment).values

X_train, X_valid, Y_train, Y_valid = train_test_split(X,Y, test_size = 0.25, random_state =2, shuffle=True)
batch_size=128
#Here we train the Network.

pred=model_conv.fit(X_train, Y_train, batch_size =batch_size, epochs =100, verbose =2,validation_data=(X_valid,Y_valid))
pred

# %% [code]


# %% [code]


# %% [code]


# %% [code]
from keras import optimizers
#Deep Learning Network Structure
model_conv = Sequential()
model_conv.add(Embedding(5000,100, input_length=X.shape[1]))
model_conv.add(Dropout(0.5))
model_conv.add(layers.GRU(256, return_sequences=True))
model_conv.add(layers.SimpleRNN(128))
model_conv.add(Dense(3, activation='softmax'))
model_conv.compile(loss='categorical_crossentropy', optimizer='adam',metrics=['accuracy','mae','mse',keras_metrics.precision(), keras_metrics.recall(),keras_metrics.f1_score()])
batch_size=16
Y = pd.get_dummies(data['sentiment']).values
from collections import Counter
print(Counter(data['sentiment']))
X_train, X_valid, Y_train, Y_valid = train_test_split(X,Y, test_size = 0.30)
#Here we train the Network.
pred=model_conv.fit(X_train, Y_train, batch_size =batch_size, epochs =100, verbose =2,validation_data=(X_valid,Y_valid))
pred


# %% [code]


# %% [code]
from keras import optimizers
#Deep Learning Network Structure
model = Sequential()
model.add(Embedding(5000,100, input_length=X.shape[1]))
model.add(Dropout(0.5))
model.add(layers.Bidirectional(layers.LSTM(64, return_sequences=True), input_shape=(5, 10)))
model.add(layers.Bidirectional(layers.LSTM(32)))
model.add(Dropout(0.5))
model.add(Dense(3, activation='softmax'))
model.compile(loss='categorical_crossentropy', optimizer='adam',metrics=['accuracy','mae','mse',keras_metrics.precision(), keras_metrics.recall(),keras_metrics.f1_score()])
batch_size=16
Y = pd.get_dummies(data['sentiment']).values
from collections import Counter
print(Counter(data['sentiment']))
X_train, X_valid, Y_train, Y_valid = train_test_split(X,Y, test_size = 0.15)
#Here we train the Network.´
pred=model.fit(X_train, Y_train, batch_size =batch_size, epochs =100, verbose =2,validation_data=(X_valid,Y_valid))
pred

# %% [code]
